# Supplementary material for: Composition and diversity of gut microbiota in diabetic retinopathy
Source: Front Microbiol. 2022 Aug 23;13:926926. doi: 10.3389/fmicb.2022.926926 (PMC9445585; doi:10.3389/fmicb.2022.926926)
Supplement: Supplementary Table 1 — The sequencing results of each sample. [file Data_Sheet_1.CSV]

Sample\Info	Seq_num	Base_num	Mean_length	Min_length	Max_length
DR12	39298	16015534	407.540689	324	430
DR04	34496	14507712	420.562152	245	432
DR05	34633	14389194	415.476395	215	483
HC19	43307	17744932	409.747431	288	524
DR25	46922	19272727	410.739674	219	510
HC09	99040	40276704	406.671082	400	430
DR24	31099	12984476	417.520692	273	481
DR09	33191	13644560	411.092164	307	519
HC22	36468	15009915	411.591395	271	431
DR20	39809	16489295	414.210229	245	456
DR15	34913	14527098	416.094234	328	432
HC21	32877	13652847	415.270463	254	478
DR10	33666	13995982	415.73047	333	431
DR21	38118	15815347	414.904953	323	430
DR17	46566	19445137	417.582292	222	431
DR18	34073	14231436	417.674875	400	430
HC02	86133	34836398	404.44891	401	430
HC01	41286	16793934	406.770673	401	430
HC07	52546	21482269	408.827865	246	430
HC06	43369	18450118	425.421799	293	433
DR13	38737	16167198	417.35803	287	473
HC04	121710	49400721	405.88876	241	431
DR06	33221	13941280	419.652629	270	431
HC08	57419	23333908	406.379561	246	430
HC18	39669	16373965	412.764753	216	431
DR01	31694	13401733	422.847637	216	464
DR14	40801	16974189	416.023847	305	433
DR07	42971	18319396	426.319983	258	477
HC03	49163	20342488	413.776377	399	430
HC10	44443	18008288	405.199649	401	430
HC11	52413	21283980	406.082079	401	430
HC12	61033	25093168	411.140989	270	431
HC13	57596	23374681	405.838617	232	430
HC14	94919	38782318	408.583297	252	430
HC15	52501	21440742	408.387307	374	430
HC16	35194	14279788	405.744957	219	430
HC17	63923	26477271	414.205701	216	431
DR23	40820	16789816	411.313474	259	431
DR08	40228	16525574	410.797803	259	431
DR02	55451	23190379	418.213901	328	443
HC05	37345	15110145	404.609586	230	430
HC20	37903	15678621	413.651189	291	440
DR19	35571	14617619	410.942031	216	464
DR16	35795	14813307	413.837324	232	431
DR22	37768	15759983	417.284024	317	448
DR03	34157	14331318	419.571918	270	431
DR11	39430	16319048	413.873903	219	478
