# Supplementary material for: Composition and diversity of gut microbiota in diabetic retinopathy
Source: Front Microbiol. 2022 Aug 23;13:926926. doi: 10.3389/fmicb.2022.926926 (PMC9445585; doi:10.3389/fmicb.2022.926926)
Supplement: Supplementary Table 2 — A total of 6507 Kyoto Encyclopedia of Genes and Genomes (KEGG) ortholog (KO) genes were predicted. [file Data_Sheet_2.CSV]

KO	Description	DR12	DR04	DR05	DR25	DR24	DR09	DR20	DR15	DR10	DR21	DR17	DR18	DR13	DR06	DR01	DR14	DR07	DR23	DR08	DR02	DR19	DR16	DR22	DR03	DR11	HC19	HC09	HC22	HC21	HC02	HC01	HC07	HC06	HC04	HC08	HC18	HC03	HC10	HC11	HC12	HC13	HC14	HC15	HC16	HC17	HC05	HC20
K06147	ATP-binding cassette, subfamily B, bacterial	181932.88	56941.6	120586.52	140979.01	101325.7	159359.69	117160.65	102195.44	126092.39	127241.12	116359.36	96662.85	95261.87	49338.03	85178.25	104614.28	20207.47	134059.66	161196.09	100868.96	100881.48	117858.74	86279.78	65075.39	120867.77	162193.33	181759.85	152847.56	62826.24	226748.9	200490.88	169916.92	51230.56	201337.69	212022.46	128100.5	105491.48	205175.81	206260.55	113722.42	197997.23	188423.64	175326.78	174310.28	104952.32	192957.69	167729.43
K01990	ABC-2 type transport system ATP-binding protein	172314.64	77151.84	128748.56	139615.28	108503.83	156857.46	110139.26	105319.99	124269.2	126964.27	128953.01	96819.59	109509.26	55473.67	126733.83	108193.53	18409.71	129628.71	185586.17	97156.57	80354.84	120262.21	89438.93	73232.64	123703.6	155483.28	180700.45	148942.37	59064.56	226263.92	190434.07	160326.84	61902.4	195310.71	207629.96	125855.93	106539.32	201910.87	208175.5	111178.77	192617.67	165147.36	169007.34	165862.34	106050.88	184773.54	147916.37
K02003	putative ABC transport system ATP-binding protein	142676.42	66619.09	109880.77	121498.95	90935.99	141384.35	98432.98	93453.59	108815.33	121191.97	110819.67	89256.81	87506.49	42525.63	83514.82	99022.85	23156.16	118851.78	145106.24	84324.47	101092.87	101108.85	79513.34	71701.98	115791.14	135202.88	154638.95	124969.9	49942.48	217953.08	170368.65	168832.72	46096.09	181557.61	192177.1	109411.73	85086.7	195058.14	179324.02	114032.04	177992.06	180807.68	149352.99	143921.66	99299.39	167740.63	163478.57
K02004	putative ABC transport system permease protein	134155.74	66273.5	103763.44	112447.05	90879.76	133904.13	98923.45	96106.03	118519.85	111417.88	105455.96	83134.81	80881.46	40421.35	85068.92	103147.63	23239.02	122026.21	136602.79	97494.94	98549.11	103336.61	83437.91	77424.68	121211.98	131320.65	150754.64	120843.45	54486.73	217772.57	160771.52	157753.84	49352.84	168278.03	186042.78	108190.43	86336.01	189653.59	172169.11	114020.1	163163.67	170512.61	140184.55	140491.55	99471.98	165135.14	165147.74
K03088	RNA polymerase sigma-70 factor, ECF subfamily	159899.88	54644.19	109606.91	139063.12	117033.66	122381.25	98834.8	121144.23	131184.68	111817.19	106062.38	87644.88	92902.22	43798.72	55295.77	123060.78	11964.2	126958.72	115741.46	124118.5	67811.01	127061.53	101320.15	65596.44	121574.87	148318.85	166530.85	140863.15	57455.44	213419.76	149794.59	111400.42	11096.88	178270.76	176458.8	115850.22	63104.84	181574.6	177972.84	76362.84	173683.73	143295.7	141428.24	135754.74	93374.07	168523.9	169342
K01992	ABC-2 type transport system permease protein	129586.99	47671.47	94632.47	110705.06	95654.55	118285.38	90241.13	89868.31	107990.06	100108.96	106790.34	79944.3	75256.9	49241.19	102934.67	96099.44	25058.14	103124.33	138646.04	95807.49	60711.79	99477.09	75853.45	54895.86	100775.04	119497.77	148256.61	120664.21	50336.24	158511.71	145414.56	109583.21	57936.11	152862.32	150459.93	104159.96	91483.31	163470.85	146083.06	83927.54	155181.84	121957.24	134836.18	128022.41	79594.78	134041.6	142952.43
K02529	LacI family transcriptional regulator	93381.97	79279.36	87659.84	84693.34	76744.6	109848.93	69264.39	74504.95	82549.84	99680.05	90131.49	91197.21	78721.37	46647.98	78932.3	73399.36	21719.37	83933.35	81848.84	73877.03	79554.31	69402.82	62654.58	68933.65	104398.11	103634.1	109239.14	88860.07	33441.93	189055.73	126942.56	121934.76	24807.36	129548.95	149507.89	78833.97	73065.72	145497.84	140423.31	98015.63	131475.84	148224.17	110968.28	106440.8	94751.16	130487.83	94682.15
K07024	sucrose-6-phosphatase [EC:3.1.3.24]	83183.94	137142.67	93150.74	69717.35	61595.1	99212.3	59405.27	67594.03	77500.2	69936.51	99331.98	58811.77	122409.94	45912.58	116527.19	61245.81	47164.83	73428.11	94608.99	68198.19	55735.76	61201.11	53333.28	101589.04	65737.76	92254.25	98715.34	75847.97	40108.06	103618.87	109031.16	101285.23	54565.99	106708.82	111198.88	67547.76	79595.14	108079.69	100620.11	71230.73	99781.39	120787.38	105829.39	101316.32	73940.27	104197.43	89821.53
K03091	RNA polymerase sporulation-specific sigma factor	83130.78	33604.5	58080.12	68573.15	44773.63	67509.08	47843.25	45670	46083.33	61779	48249.5	40288	54069.15	25809.85	36118.93	43466.1	20844.25	59710.2	84495.4	39949.5	26815.68	56761.87	38822.37	29334.43	48963.68	70576.17	86182.41	76110.27	18929.67	109911.42	89049.45	51813.68	6018	92054.25	95921.25	56149	50030.95	92585.42	102094.6	39126.41	90286.87	80231.83	73538.66	70303.24	45104.11	86601.85	52237.67
K02030	polar amino acid transport system substrate-binding protein	56884.77	42727.92	63238.83	50527.3	33906.87	66492.13	57429.95	36018.1	47936.84	68625.71	60761.23	57765.45	47105.5	45426.82	63295.41	36516.45	67402.92	45114.65	67014.58	31283.15	40157.18	39345.95	32954.67	39697.82	58352.14	68044.31	62894.07	64737.23	26599.55	141490.15	78333.6	63215.85	38535.7	70145.19	99136.07	39744.02	41529.2	71447.39	91969.97	40131.43	66441.75	75975.68	65631.14	65333.71	58340.41	85880.11	39784.21
K02025	multiple sugar transport system permease protein	51375.81	27777.05	46074.05	47965.04	29579.15	67517.27	37703.41	39889.6	40207.97	55239.9	28626.97	44960.61	32929.08	19359.15	25412.71	35788	9515.22	42187.61	48047.31	37955.53	54257.04	37515.33	30316.09	28758.78	58228.4	63204.52	85917.2	47568.72	13509.9	153606.79	68212.49	62580.95	8004.98	74217.98	99505.67	41151.78	37325.72	97497.02	89885.17	60062.65	88612.14	91807.34	77833.85	71684.41	50972.22	83989.81	39133.73
K10117	raffinose/stachyose/melibiose transport system substrate-binding protein	36587.71	20848.35	39895.14	39859.04	25183.15	75272.16	40102.32	33200.98	31920.82	54277.06	28102.57	46288.18	20421.71	15121.03	23868.38	26431.22	7866.48	42117.9	41269.95	14795.63	41804.24	27957.03	26240	17595.68	56316.49	62667.16	74705.79	35591.3	14924.65	194559.23	86311.53	68837	7308.07	88291.37	120735.63	30802.88	43952.21	95832.12	103095.07	73659.74	76722.8	101545.8	74107.96	79436.31	63651.97	95237.75	34803.03
K02026	multiple sugar transport system permease protein	48814.81	27113.05	43116.55	46893.04	30085.15	60241.77	34475.41	38381.1	39030.22	51577.15	27930.97	42041.11	32273.8	18202.15	23696.21	34980	9517.22	38589.36	41485.81	38106.53	53667.04	35345.83	28793.09	28449.28	54734.4	59115.77	80123.2	46827	12661.4	134585.79	62728.49	59898.95	7654.98	67589.73	89442.67	41635.28	35152.97	86665.52	81520.17	57792.15	84206.61	82234.34	73654.6	65203.88	46971.22	76346.81	38350.23
K00059	3-oxoacyl-[acyl-carrier protein] reductase [EC:1.1.1.100]	53557.07	31043.39	48518.5	47789.6	40058.02	56537.26	56307.45	39883.63	46460.99	50236.65	49184.28	44879.74	38102.73	30008.24	49709.56	42724.73	11124.96	47679.83	58801.8	32676.15	27340.77	42269.83	37657.29	29123.76	51646.2	58034.46	64548.69	50735.73	22243.61	104514.51	67452.49	47047.86	11523.61	69298.26	81727.56	40446.01	32692.14	68253.78	74922.08	37386.82	63762.87	65461.65	58749.53	59964.28	41727.88	67243.69	59511.85
K03497	ParB family transcriptional regulator, chromosome partitioning protein	64508.94	31419.57	51552.29	55132.41	47358.85	50357.6	40234.99	47595.57	46909.69	49046.5	51419.88	49126.26	43037.37	29647.77	44592.89	41242.42	22332.43	46179.55	58144.96	51750.63	29629.87	52128.13	36852.5	28154.23	45473.57	58626.97	73560.29	58771.88	17784.92	67135.52	56472.83	51706.21	9527.73	67990.03	62997.31	40388.41	41463.86	71520.56	61014.03	29507.01	63089.46	59388.84	58569.55	57331.73	35317.76	61290.05	56790.12
K03496	chromosome partitioning protein	56618.36	19860.55	47817.84	47319.07	40657.86	55050.51	46823.38	40651.6	47641.71	50725.58	45060.13	40779.39	31808.12	22242.61	31277.59	40667.3	14759.36	43781.94	45412.76	45517.8	36120.28	42715.96	37030.31	22083.78	47510.44	59219.88	66847.68	50242.02	24793.5	101548.7	59455.74	56085	5945.5	63107.66	72432.16	37266.43	34613.85	74877.36	66110.85	40167.47	63366.02	67105.9	54750.21	55732.48	45404.38	70015.77	49568.1
K07258	serine-type D-Ala-D-Ala carboxypeptidase (penicillin-binding protein 5/6) [EC:3.4.16.4]	59369.1	36801.39	44131.77	46358.97	36395.4	57448.5	43986.88	34615.72	32481.32	46942.57	44719.14	40002.64	48570.12	22797.19	44434.23	32804.42	20787.04	44852.7	56266.2	24059.08	17504.19	41575.93	30822.44	28800.1	38350.59	54621.8	73141.03	48257.39	15887.63	121165.18	63673.58	41574.26	12502.34	66563.73	83263.51	38161.38	33323.06	69817.46	84587.46	32501.17	66027.21	60565.13	58165.39	58791.78	50210.86	74284.62	36017.99
K10119	raffinose/stachyose/melibiose transport system permease protein	34061.21	16158.02	33861.17	36464.14	24105.45	68645.03	37951.32	28346.48	28079.79	54596.06	28637.74	44421.85	18956.62	13198.3	22376.07	25314.73	5796.82	37461.07	37340.95	12077.96	35860.24	24696.9	23858.37	14292.61	50649.49	55156.33	68469.95	31980.22	13854.07	191406.23	73488.66	56039.67	6713.07	77653.87	108391.47	26734.21	37276.88	82050.62	95449.5	67873.41	70301.71	88069.13	64332.96	73763.86	57476	84131.78	27519.7
K00615	transketolase [EC:2.2.1.1]	51961.89	43085.53	57113.09	43669.98	45584.21	55873.44	52258.52	39863.47	55132.91	45039.29	35141.36	43172.39	46590.21	38113.87	28995.66	38761.68	53473.95	41244.37	53047.82	44855.36	23828.92	39541.15	35997.1	37214.07	50569.1	49972.3	56666.54	44988.83	18307.56	55021.38	64729.9	52374.82	9779.52	59107.62	65963.92	41149.87	44137.42	69171.94	61700.02	37116.9	65478.38	60181.23	56278.03	52598.02	36631.86	58121.89	43782.26
K00850	6-phosphofructokinase 1 [EC:2.7.1.11]	51643.7	42511.63	51749.18	48673.32	39699.28	56199.86	44107.31	40750.34	52642.08	48250.26	36443.54	37418.85	45633.11	22837.59	28545.39	40894.37	10427.85	48773.03	49200.41	47903.93	20067.47	39887.99	33048.39	34962.93	44675.85	52806.84	60159.37	53637.72	15548.26	86878.29	62329.44	38821.82	8955.11	69439.86	73243.48	43359.54	32886.26	68996.02	68876.15	30330.84	62230.84	66863.97	54752.69	53352.99	37226.33	61595.93	58271.05
K01448	N-acetylmuramoyl-L-alanine amidase [EC:3.5.1.28]	43605.26	51935.69	53243.91	41023.96	41435.89	53379.29	40155.39	37604.88	45871.08	49385.44	33539.54	40091.59	49609.28	28976.72	24679	37715.49	31259.91	43493.89	49044.96	39210.28	20385.64	33130.69	31837.18	41260.04	45868.54	48982.92	43281.72	51307.48	17012	87350.89	65983.75	33908.33	11501.18	58380.29	67378.3	42404.89	57273.89	61262.79	78512.58	26994.66	56671.06	59910.73	44475.55	42635.84	50346.31	67024.61	57022.47
K07720	two-component system, response regulator YesN	38929.5	17868	42772.24	40681.54	28793.25	60896.47	35283.79	35105.21	37041.24	48909.96	25743.89	38825.19	23414.14	16842.93	17802.94	29646.55	70.05	38718.12	36524.79	28598.51	12815.62	28448.51	24966.09	11509.56	49079.98	57562.46	61154.34	37316.49	10115.75	155880.01	76863.7	36026.68	5216.15	70087.71	103037.4	36273.51	41630.16	73180.19	90955.49	41112.99	71290.72	70537.91	64235.16	60161.51	50255.47	78050.94	34382.15
K06180	23S rRNA pseudouridine1911/1915/1917 synthase [EC:5.4.99.23]	47106.5	41980.11	44506.86	44185.68	38475.24	48605.34	44250.23	38213.16	46953.32	46856.12	56559.31	32685.02	44604.58	25690.66	62158.05	39045.08	22183.94	42912.65	54458.22	38240.16	25314.67	36413.06	32269.5	37504.42	42703.56	51856.34	47872.63	47683.36	22698.36	82678.75	56650.01	41221.2	19485.01	57142.11	62534.29	39509.82	30799.77	56839.85	61159.19	30889.87	54677.95	55699.92	47537.57	47268.07	35052.56	53468.79	56921.68
K03657	DNA helicase II / ATP-dependent DNA helicase PcrA [EC:3.6.4.12]	47007.29	44082.4	48626.28	43194.55	37202.5	51856.68	42088.04	35234.53	42254.27	46921.97	46772.61	32492.36	43280.42	23527.95	38975.02	36949.45	25372.09	39608.13	50743.77	33192.33	37373.88	35212.92	31037.97	38486.16	46254.69	46572.57	50487.87	45644.93	19973.35	68030.93	62457.65	54663.57	12577.62	63418.94	61626.09	39297.3	49175.24	67958.19	60143.72	37973.27	60515.35	58007.94	47977.34	48262.75	34835.56	57093.07	47483.59
K02027	multiple sugar transport system substrate-binding protein	45013.28	35189.41	41713.19	40364.02	28444.2	54735.12	32211.43	32908.38	36813.73	40934.8	23897.85	35939.18	31444.69	19305.75	28138.19	24681.46	12438.61	34563.12	38541.54	35779.75	58095.04	31107.07	27730.04	33068.15	51999.32	51675.33	64751.63	39766.11	11201.56	101823.37	59705.54	61119.31	8710.61	60348.56	81832.81	30770.75	29730.35	81689.24	72820.43	61862.48	60783.88	84936.79	59323.4	56820.7	40389.68	65402.18	31037.01
K03310	alanine or glycine:cation symporter, AGCS family	45461.32	39094.41	53460.52	43452.66	33144.37	57929.07	46251.06	35706.7	43659.22	57683.16	38687.79	34727.18	43777.43	32206.57	17206.64	36116.08	20809.18	40634.4	45261.02	33958.52	16682.75	40439.68	29350.4	30814.31	42975.24	49278.29	56393.09	52843.79	20811.52	87639.16	61853.53	33912.81	8739.02	66098.57	68339.91	36863.47	32537.98	64187.72	66861.45	26304.91	60457.58	60616.77	50093.12	49031.11	42771.48	70137.84	42261.93
K07718	two-component system, sensor histidine kinase YesM [EC:2.7.13.3]	38031.06	17395	43795.84	40153.54	26813.95	62534.77	35639.44	33990.81	36456.46	48309.31	25107.49	38843.29	21353.14	16758.85	19200.04	28025.05	58.65	36085.68	32581.49	30015.71	11529.02	27979.51	24886.89	10702.76	47569.05	56146.31	61677.59	35288.85	10066.25	155126.71	73106	34697.38	5477.95	74076.06	100019.7	30194.71	38330.81	77605.89	88665.69	46288.74	66608.77	73972.91	63164.91	62453.26	49551.37	75035.64	33146.95
K16787	energy-coupling factor transport system ATP-binding protein [EC:3.6.3.-]	52229.79	50172.65	49083.48	42341.6	35722.17	52218.8	37400.07	30314.11	40910.5	46328.73	40111.28	29107.76	50543.62	30844.91	37636.85	28982.04	35372.67	35929.06	46798.81	27350.65	31804.01	32585.26	28213.01	40076.86	38240.88	50727.81	55966.37	57406.23	20406.46	84658.72	49060.17	49945.87	16230.16	57316.47	59301.18	36677.62	30112.14	62119.87	63586.83	41053.14	54158.59	56627.54	51169.86	57277.46	39330.78	61778.05	36684.2
K10118	raffinose/stachyose/melibiose transport system permease protein	31699.21	15529.02	33604.17	33568.14	21725.45	63079.03	35065.32	26012.48	26837.79	49357.06	25258.74	40023.85	17964.62	12867.3	20573.07	23615.73	5796.82	34297.07	34672.95	14843.96	34570.24	22976.9	22914.37	14080.61	47767.49	51076.33	63005.95	29221.72	12888.07	172849.23	66824.66	53252.67	6353.07	70871.04	99014.47	24351.21	35092.88	75699.62	86049.5	63816.41	64585.71	81084.13	59538.96	67325.86	53219	76950.78	25100.7
K01091	phosphoglycolate phosphatase [EC:3.1.3.18]	47659.58	74903.31	49388.98	45450.27	36515.33	45368.66	42137.44	38605.36	47357.26	45719.69	32455.26	29136.94	70933.82	24830.22	18329.68	36207.03	43144.04	38024.45	50525.12	35045.01	23901.1	39777.38	29742.34	55409.9	38836.17	48332.79	55383.71	50686.11	20371.2	66877.56	53444.95	38187.43	9255.05	55201.57	59642.88	39254.3	35213.72	57092.69	56668.74	30028.88	56265.19	44995.72	48407.65	48841.22	27771.58	49467.21	55271.6
K05349	beta-glucosidase [EC:3.2.1.21]	33130.28	24046.85	34692.47	41778.32	44514.37	44186.62	30540.99	46922.45	50916.32	52797.18	37373.14	43055.3	24323.54	12793.59	21023.78	50657.77	5175.77	46806.68	24504.13	52596.06	44330.66	35133.31	37680.34	32445.53	60928.48	53311.11	50432.28	42906.08	19343.21	114370.57	47789.88	45294.79	4725.85	53620.09	65094.07	39378.92	38719.91	48256.62	57172.02	45074.85	53236.88	46125.21	44636.7	42448.19	40961.51	52630.7	86912.96
K02057	simple sugar transport system permease protein	48632.01	39227.12	52647.07	45762.22	37768.76	50567.87	51273.81	32919.56	41233.53	38807.24	30127.45	38697.46	41330.4	33743.19	19711.58	31487.52	2847.82	34462.31	32436.81	34429.3	26749.74	35652.07	34079.21	29036.44	46841.4	46563.58	52291.01	41480.12	12284.62	83628.28	57692.9	46217.19	13376.09	62282.52	64469.76	32991.1	47903.49	67655.34	65745.58	37385.51	54995.31	60501.78	46507.71	48216.67	37870.66	54797.06	34436.04
K03100	signal peptidase I [EC:3.4.21.89]	41564.05	30902.61	42612.72	39648.51	34719.07	47389.36	37876.28	35415.95	44915.69	42710.2	39834.42	35334.69	31930.87	19457.96	29833.86	36466.58	11990.09	38364.44	38045.46	31471.02	26720.9	33575.9	32188.74	31908.46	47097.98	45093.18	42835.28	41995.52	17127.17	84059.51	57821.67	38625.15	13505.16	57215.47	65234.02	38320.56	24356.06	58656.94	63221.88	32859.12	53647.62	54146.55	44612.73	42763.13	38189.19	55608.16	68851.64
K04758	ferrous iron transport protein A	54180.76	36603.03	48879.27	45060.88	34557.48	46858.97	43128.26	32870.81	39036.88	45813.25	35720.47	28635.37	44873.14	28975.43	21581.56	30201.52	20814.93	36936.3	52384.85	31592.15	17603.04	38795.77	30049.85	26963.47	36395.34	49651.62	59050.81	51409.08	15935.98	68592.45	59292.41	33680.5	7901.43	58206.43	62689.02	32797.8	35126.64	57717.75	55993.88	26275.28	57510.11	50660.6	51570.96	50640.45	31468.09	56320.55	30935.08
K07133	uncharacterized protein	33661.48	26529.29	38249.92	35751.24	44103.64	41041.26	30747.47	33549.06	45914.27	49439.93	33550.53	27868.47	28750.98	15860.41	18560.28	45741.78	30337.49	35605.59	40315.03	32373.67	37886.49	31705.61	33933.27	37148.38	58918.56	46793.7	38060.08	39815.86	30904.04	97691.39	43840.15	48062.2	5817.6	52460.25	59058.69	46985.01	13868.52	43309.92	55268.11	46683.48	67073.18	37561.01	45176.42	42786.22	30540.3	58553.75	62906.59
K04069	pyruvate formate lyase activating enzyme [EC:1.97.1.4]	46385.97	27355.84	48549.49	41127.47	41820.97	49543.02	64470.97	31188.08	41312.28	38513.59	28632	34791.72	31021	31238.41	25903.32	29911.69	12486.15	36796.63	34802.82	32894.61	23277.46	34169.72	37724.39	24220.78	39886.1	46663.1	52482.52	38855.47	15543.54	68547.24	57138.78	37939.52	9008.93	56995.18	63360.19	28149.77	34634.26	57701.94	61443.78	32470.57	46033.1	61101.66	46292.87	46614.55	42676.87	55479.9	43495.12
K10439	ribose transport system substrate-binding protein	37700.43	24819.5	42179.08	30219.51	27068.09	59839.34	33203.18	28510.24	41631.02	47561.36	29259.74	47057.14	24398.79	22098.28	21642.1	27461.46	822.12	32386.29	31585.95	41439.45	12706.97	24372.64	21558.11	16344.2	40812.4	40513.62	48864.99	30083.65	11528.2	117850.93	56353.71	42346.53	4906.53	66183.72	71877.97	22315.06	22977.44	89876.49	69908.89	39774.02	56476.46	73447.28	46349.88	57062.61	43475.38	61889.36	29496.85
K03499	trk system potassium uptake protein	45377.88	27570.06	42004.1	41330.02	35748.09	43345.06	38225.71	36078.95	40635.8	40988.31	38120.71	29870.52	32582.09	25038.42	28135.93	34312.43	11805.44	39353.23	44497.44	34385.3	22631.33	36971.62	30923.64	25446.85	40317.3	47308.59	52108.98	48311.22	13502.64	67134.07	53687.05	36112.87	12909.23	52571.91	62554.37	35138.22	30649.98	51962.13	58295.63	28675.06	52167.63	51950.55	46253.13	41705.27	32961.47	55485.85	47227.81
K01915	glutamine synthetase [EC:6.3.1.2]	47157.04	29593.64	41877.62	39798.16	34599.21	45030.25	41724.02	35294.39	40517.62	39556.63	37426.93	29891.78	34512.36	22484.81	28308.68	36609.03	13183.57	40122.26	47556.57	36857.8	28526.76	39234.62	30445.12	29188.53	40688.13	46655.75	50068.59	44657.49	18796.87	66158.4	44853.57	44317.34	9079.48	52485.65	54809.75	36416.33	30320.38	49693.19	54261.32	29902.4	49148.57	44136.31	44898.45	45066.89	29511.57	51120.53	54672.02
K04759	ferrous iron transport protein B	54657.19	37424.78	47047.36	44676.14	36027.98	46945.62	40878.06	34549.6	39971.93	40583.9	36406.88	26879.23	43906.51	23116.6	21400.11	30918.74	10434.35	37402.55	48855.51	35291.59	18730.34	38947.96	29589.58	28294.77	34574.13	47750.23	54907.22	49060.43	16855.2	50622.23	47428.81	31226.24	7340.6	54356.27	51813.34	32248.92	31496.22	52909.7	51390.95	24807.18	49537.68	48453.44	47184.76	47156.21	27989.78	48959.58	39233.08
K01104	protein-tyrosine phosphatase [EC:3.1.3.48]	39215.76	26706.82	36171.31	36039.61	29768.5	43246.77	28795.56	30259.33	35689.22	35774.62	44756.39	27277.6	30048.39	19957.01	52397.19	28413.49	23532.84	34289.93	38369.64	30763.77	27084.61	30315.69	25162.86	27461.39	35891.88	44618.16	50017.74	39653.22	15624.3	67139.22	49761.06	45549.12	14200.52	49743.99	60047.83	32224.11	22216.55	51712.93	53760.08	31832.22	49035.64	52398.66	46033.7	44582.18	35063.02	55558	50670.67
K01190	beta-galactosidase [EC:3.2.1.23]	25666.15	37560.26	35306.6	37040.78	46149.67	37408.77	29940.4	42623.12	59063.84	45848.99	40806.12	39017.07	27452.76	15076.32	31537.42	48954.74	2957.79	41640.26	25868.86	50711.35	37102.58	30737.29	37457.4	41959.87	52061.07	40332.71	29559.47	37822.52	13158.66	61226.05	35721.73	36413.82	4609.02	44135.49	41974.34	45256.15	19240.32	46999.06	36401.85	29338.05	46935.35	44001.85	33440.76	30012.02	28374.17	34948.28	105727.09
K03655	ATP-dependent DNA helicase RecG [EC:3.6.4.12]	38730.65	40538.38	40388.06	35557.79	31816.47	41303.34	33447.34	30508.08	44947.22	45293.14	33922.93	26306.71	38712.93	18734.68	32037.22	29815.66	15112.56	32283.61	32040.92	31508.38	29185.16	30336.07	28315.57	36672.54	38821.84	46259.31	47198.51	35539.58	22283.83	65405.43	43936.07	41646.56	9209.81	51668.71	53171.31	30658.01	21588.92	47746.16	48934.2	37614.6	47260.63	49891.61	43588	45040.89	31438.66	52291.67	47557.72
K02015	iron complex transport system permease protein	34425.19	46815.24	49337.14	36310.55	45745.08	37365.59	41003.91	31706.62	39670.56	41076.84	30441.21	44605.25	44783.96	42094.79	21672	30469.25	10542.42	30369.76	26735.47	39556.53	17137.6	32008.63	37117.45	34853.7	38208.91	40308.99	47561	46240.59	21375.99	60700.39	48832.85	19589.78	9929.89	37948.67	43080.6	32062.33	71890.97	28804.3	53261	30089.44	36879.15	28426.36	33745.32	39403.95	41833.01	42270.9	43376.69
K00975	glucose-1-phosphate adenylyltransferase [EC:2.7.7.27]	43718.48	37292.86	38396.38	34281.62	26109.03	45204.6	27942.25	28642.73	31486.99	44718.78	32991.62	30227.78	40294.09	19486.34	27064.99	26370.23	11793.29	32078.23	48119.83	21500.63	18176.74	28083.85	22954.56	27287.2	31533.61	42042.95	45527.66	40699.02	12958.96	81488.28	54393.85	39773.76	13092.33	51612.66	59754.33	30780.93	29193.31	62178.09	58171.64	22750.85	57853.15	52289.51	46906.74	44499.12	31629.97	52495.78	27915.88
K03671	thioredoxin 1	39839.17	26957.31	36425.52	35627.47	34839.1	38205.66	38754.41	29953.41	39722.9	40672.31	34760.46	27076.56	30208.11	22830.21	35477.11	32660.56	22183.01	34248.83	41915.81	35497.57	21881.34	32031.07	28697.85	27705.22	39088.49	42014.37	41989.04	42393.62	16151.19	79383.27	47278.16	33363.29	10022.36	44455.33	55845.07	31453.9	27615.74	51073.12	55255.23	25264.86	44984.18	41750.85	36989.69	38525.12	30295.32	47276.71	52358.11
K03169	DNA topoisomerase III [EC:5.6.2.1]	33716.82	29578.48	47661.4	32108.8	35136.57	40428.61	29685.58	38013.56	45254.08	41761.34	30920.72	31599.06	27803.84	18489.63	21030.3	36046.89	11529.02	39623.71	33029.51	40935.47	24200.23	34191.87	30161.38	27590.51	39656.41	41011.15	41119.04	38939.86	15286.77	62741	46226.65	35378.23	3807.31	47661.05	52865.19	35434.28	31029.25	53987.54	48015.59	37730.64	44099.32	43862.19	39018.71	37689.8	28505.45	43416.32	61686.17
K02078	acyl carrier protein	41059.98	27196.6	36150.96	38125.36	31607.78	41744.06	39549.61	32167.46	38449.67	39324.36	41605.21	28231.64	31967.2	19910.5	39256.24	32501.03	10432.1	36698.95	49770.69	26604.28	18107.79	34270.66	27676.87	24741.83	36452.28	42804.51	44357.54	41740.97	20960.71	63994.47	46226.21	30177.52	12510.86	52753.34	53297.78	34836.48	29835.25	44981.39	52069.64	22550.66	44251.49	39774.85	42428.64	42730.79	25965.05	44702.2	48535.12
K02029	polar amino acid transport system permease protein	40090.82	36374.42	39553.97	34163.42	23698.22	39810.96	37429.09	23585.38	30223.29	38213.96	31127.16	42915.31	39123.4	26214.79	28183.88	25303.26	25149.41	29556.77	41390.17	23387.87	28157.53	26651.3	22186.59	30517.29	38277.34	40046.97	40917.6	38411.28	14768.75	79950.25	47579.38	46245.18	23739.24	44798.47	56223.46	25563.04	33009.29	49693.97	56289.05	30677.89	46717.91	44589.6	39416.8	38775.58	30332.23	50257.37	23849.58
K03205	type IV secretion system protein VirD4 [EC:7.4.2.8]	57134.61	14727.33	47454.07	43047.24	30543.85	40384.14	34428.53	38615.55	40576.28	29138.25	34181.48	23850.06	29655.77	16787.51	23417.54	33464.36	1263.79	32169.21	47519.75	55976.02	20103.71	52405.08	29456.67	12894.77	34863.75	51623.96	83564.32	44070.2	11878.83	46202.85	39578.57	31102.44	2891.4	48475.8	53409.31	28531.27	18345.57	55126.35	34582.35	20937.98	55757.94	36492.23	58233.48	53333.1	17955.39	47210.85	32051.98
K03308	neurotransmitter:Na+ symporter, NSS family	38940.15	25138.75	42586.68	37712.49	28768.06	47062.53	44281.63	31301.92	37168.9	48632.7	27419.71	29866.94	29842.99	23855.01	14521.61	29424.57	20.38	34384.88	31638.64	32915.87	14528.01	32848.39	28122.51	19382.99	37828.67	43407.24	44879.15	45432.8	16892.16	82429.47	49793.6	27977.7	3156.99	56810.49	58265.22	30465.97	20046.69	55045.39	56002.26	23487.06	49519.69	50802.66	39703.87	40042.05	33651.17	56131.24	40112.74
K16785	energy-coupling factor transport system permease protein	44067.08	36152.12	37713.81	35906.58	29675.99	42962.96	32608.54	25662.59	31860.49	35338.81	34547.97	23008.2	39164.32	25300.42	34436.93	24052.27	22938.01	30717.06	41454.81	22291.06	24384.43	28779.34	24481.8	30083.79	30551.32	41791.09	47533.87	46621.03	16745.11	64391.98	41275.48	37970.04	19120.11	49474.65	48061.37	30287.43	26851.63	52664.22	51521.98	31549.65	46585.04	45335.25	43339.76	46823.6	31190.49	51097.13	30465.35
K03498	trk system potassium uptake protein	37715.42	36273.8	43115.86	34779.05	31067.57	41950.82	35881.19	30765.63	36530.77	39466.55	34502.17	27931.95	37559.8	25161.19	25525.98	29827.53	31179.78	34492.99	40882.07	27389.27	14020.8	31933.76	27319.15	29283.46	33155.58	40092.4	43947.92	42899.11	12368.64	65200.57	46150.13	27641.45	8284.82	50378.65	52970.39	31844.56	28707.16	52100.58	48903.47	24228.23	45666.05	49835.18	38561.8	37447.68	31869.38	48314.02	39754.58
K02028	polar amino acid transport system ATP-binding protein [EC:7.4.2.1]	42764.5	25526.76	37710.04	33194.52	24376.17	40906.98	36357.46	22974.75	32731.04	36344.9	42467.32	38911.06	31438.95	27869.77	46894.02	24822.06	34506.68	28106.84	45690.15	24508.95	26709.28	26918.89	21525.48	25118.89	35358.98	39480.99	39507.61	39967.32	19488.85	63056.02	44493.96	42008	25367.53	43390.52	50315.38	27968.03	27966.25	44754.22	48908.3	27929.44	44037.01	40095.67	40666.83	41606.82	25162.04	43597.12	28530.49
K02016	iron complex transport system substrate-binding protein	33622.16	47129.78	48725.12	35722.85	43200.11	35833.4	40401.66	31289.12	39058.32	41391.09	29728.38	38720.9	43549.14	40994.93	20333.52	30203.25	10503.18	29764.5	30603.16	36250.34	16492.71	31899.81	35835.06	35340.97	36961.33	39450.27	40383.8	47032.74	18985.98	60508.09	41848.84	18958.44	11980.17	36992.8	42758.63	30423.36	57467.51	26869.37	51035.3	25276.81	33947.54	27969.39	31773.88	35592.19	37317.05	39786.49	39763.13
K03798	cell division protease FtsH [EC:3.4.24.-]	40433.91	24914.51	40350.07	36288.77	30486.51	41717.86	35943.92	29348.75	34514.89	38596.78	31398.08	29346.14	30302.34	22539.63	26264.07	28296.93	22179.74	30676.54	33725.45	25966.12	19040.6	32740.19	26844.81	22606.53	34819.62	41401.24	44318.38	41537.83	16670.2	64495.04	51169.05	34852.72	9038.47	47295.19	56323.95	28852.62	27731.57	46854.49	53271.85	26186.62	46158.42	39057	40987.62	43035.47	24327.32	42886.27	35486.99
K00384	thioredoxin reductase (NADPH) [EC:1.8.1.9]	36286.52	24510.44	37763.91	31994.35	26822.16	41898.49	39134.25	25519.65	30748.35	36668.81	35912.93	26384.08	26718.09	23993.46	40195.73	25602.77	3355.67	29897.97	39865.7	30289.17	23036.1	27826.33	23500.33	21862.33	36319.13	40343.94	42291.41	35852.34	15617.18	80992.33	50068.26	30995.09	13742.07	42694.56	58303.21	21692.82	28648.87	45745.31	56923.71	31956.91	39362.94	43805.52	37550.62	39993.41	31503.49	46298.12	32334.28
K02013	iron complex transport system ATP-binding protein [EC:7.2.2.-]	31296.65	46911.58	42310.79	33231.46	38678.43	34412.99	39245.65	27797.08	36114	39263.51	27196.94	37805.86	42844.86	35890.92	19582.94	26619.86	11879.44	27336.71	23642.17	31235.08	20023.89	28296.05	32422.34	34994.7	35563.76	37829.26	39889.65	41473.57	19343.79	60119.07	41803.82	25708.46	13475.16	36678.38	42739.8	28063.26	55310.75	28529.82	50470.05	29090.83	34567.85	30160.84	31914.13	35948.2	36425.77	40034.29	34790.51
K06889	uncharacterized protein	26283.9	40381.67	39605.58	32403.69	32890.35	33949.19	29974	32713.92	40275.96	34989.17	45967.85	32259.85	34731.45	26750.17	43186.22	32602.37	43313.16	33579.61	32131.21	39750.55	25726.34	29825.99	30236.27	39365.1	39332.46	36229.75	30878.42	39561.41	14253.1	44137.69	39630.77	28886.31	4227.5	40570.06	41781.58	31187.85	29518.38	31952.16	38421.9	25369.53	30682.71	35924.65	29824.03	30201.39	22958.74	31682.75	58192.69
K02033	peptide/nickel transport system permease protein	38781.64	35966.36	45919	33199.3	26108.4	41549	43041.7	26701.04	36555.53	33900.82	21420.81	34141.1	32777.31	29745.17	15449.41	23109.4	3963.81	26342.82	20143.77	31898.37	25770.28	27535.25	22478.05	26499.47	39246.91	40524.66	44924.34	35975.66	14007.16	64459.17	43082.73	45218.93	5236.66	47834.22	56325.65	18931.29	20622.23	54415.2	52368.03	31603.6	36942.78	50815.36	39908.76	45495.59	24346.4	43387.54	24835.51
K02035	peptide/nickel transport system substrate-binding protein	34990.19	36981.82	46010.08	31719.97	28699.98	42778.89	45060.94	23735.01	33543.6	33958.81	30796.1	33395.21	33020.12	34450.37	26930.18	24874.84	4856.14	25303.79	26139.46	28968.26	26742.43	23881.53	23191.58	29599.58	36405.74	37893.33	37073.62	32333.65	13136.97	63771.01	42042.39	44869.74	12003.21	47940.66	52265.25	20557.35	26253.45	51367.06	50651.04	30732.26	39074.95	46350.73	36843.24	40732.87	25273.58	40887.27	23633.99
K08303	putative protease [EC:3.4.-.-]	37446.63	48369.42	41192.42	34871.86	35416.3	36061.59	29928.36	30595.71	36288.29	35981.9	26839.36	27149	47388.12	24444.28	15157.01	31233.55	22194.48	31956.46	36357.44	28431.53	20789.94	31045.24	27652.9	38172.47	33850.67	37264.37	38764.27	40703.97	17530.75	45653.43	41799.4	30392.11	7862.33	41050.5	42141.81	30080.04	34367.46	40864.66	44920.56	21666.8	40626.41	36953.17	33598.92	33380.03	27926.15	39890.09	43289.91
K03686	molecular chaperone DnaJ	33482.16	24905.44	30649.39	28790.27	25158.31	39957.83	34528.31	25130.85	29730.33	38551.93	32987.41	27096.06	27542.25	16879.16	23950.58	28083.75	13158.37	30067.22	32791.79	18051.82	23175.58	23698.68	21671.24	21548.53	30081.26	35594.97	38595.16	31933.09	14877.78	64875.49	45536.27	42826.48	9039.79	49686.64	51093.01	27753.74	21958.04	54742.19	48172.72	30028.5	49047.35	51695.61	40230.34	40405.44	32197.2	49287.81	34347.62
K07088	uncharacterized protein	34613.66	58376.26	44715.01	32072.04	24527.14	34485.4	33368.93	23485.11	30089.85	36964.78	29589.34	22705.38	53654.3	25474.44	32457.44	22872.49	43662.89	26267.17	34575.57	17472.11	25740.4	24822	20670.02	43234.59	30485.01	35438.26	36147.49	35151.35	13870.15	46413.67	39556.8	29994.47	9603.73	40660.42	44309.94	24414.43	23348.01	40324.48	44584.06	21663.34	39154.32	49528.34	33814.76	31742.5	26254.11	39795.52	28412.33
K01154	type I restriction enzyme, S subunit [EC:3.1.21.3]	28661.66	38909.89	40219.05	29208.47	26189.52	24550.87	27462.75	31247.16	36145.1	27438.01	40628.15	25915.04	35653.53	17355.45	51299.08	34073.83	24465.84	35399.33	35620.11	29984.58	34517.15	34168.06	24027.82	35179.67	33330.89	32808.58	37345.57	34467.69	14492.11	45957.41	32235.07	44053.09	10899.7	41420.69	40156.76	32548.93	14749.35	39560.08	39066.91	21501.87	36080.35	44330.73	31872.24	27569.88	26519.52	45453.98	45160.89
K01740	O-acetylhomoserine (thiol)-lyase [EC:2.5.1.49]	38413.54	37249.83	35583.22	33161.23	25938.79	35650.76	36165.05	27960.85	35689.29	31715.49	26019.74	22694.8	37256.69	14245.72	20370.81	27842.82	12825.44	31099.23	37754.96	32419.61	25023.8	27747.13	22056.72	31944.63	33347.41	38749.41	40250.08	35657.95	15548.67	63672.87	39001.39	32699.64	7310.5	43967.83	50008.28	28901.46	16974.49	43371.74	44499.27	24068.29	41752.79	40062.17	37815.04	39402.16	22916.22	42046.21	45867.27
K00656	formate C-acetyltransferase [EC:2.3.1.54]	35450.8	34265.77	40127.76	29022.3	34709.8	41322.64	47054.46	26485.68	33556.55	31962.58	28181.68	32174.7	33823.37	25561.42	23461.25	24843.1	1430.62	30020.71	29460.75	25557.01	21027.96	27350.28	31281.93	26410.15	29138.34	35971.21	44306.14	32113.61	16224.27	47830.84	40878.2	33727.68	8389.16	41307.66	44565.76	23852.37	33334.4	42892.74	42582.65	24002.87	35125.41	46074.86	37800.34	39535.25	35290.64	42082.65	35295.15
K02495	oxygen-independent coproporphyrinogen III oxidase [EC:1.3.98.3]	37220.58	47299.57	39555.57	32807.2	33116.72	35280.42	30891.27	27401.94	32071.59	35513.62	27880.33	25978.19	46716.65	23317.26	14588.33	28211.01	22178.83	29018.46	35464.85	23137.32	21052.97	28698.21	24848.74	36758.17	30401.81	35121.21	37920.87	38878.78	18292.06	45625.18	39895.65	29942.35	8049.51	39790.81	41654.29	28293.74	29308.52	40584.66	44199.99	19779.87	39482.69	34857.47	33193.28	32581.31	27673.59	38578.7	47362.24
K01652	acetolactate synthase I/II/III large subunit [EC:2.2.1.6]	32612.44	23397.07	35019.3	29933.4	30312.34	38528.36	45587.75	23575.34	29601.36	37437.37	30338.53	33099.78	26317.71	27993.69	25191.33	25009.13	32531.87	27190.06	38322.94	19343.92	17894.19	22532.64	27519.69	22142.84	32490.92	35592.38	37346.53	35127.9	11827.09	63701.47	38361.4	29651.73	10999.14	42571.3	50369.44	25260.57	24423.85	42636.97	45578.23	25275.77	39819.14	41671.08	35365.87	34290	32000.42	42483.57	38175.08
K02355	elongation factor G	39630.18	36736.56	35826.08	35435.49	31156.11	33478.45	42241.85	29173.44	35609.79	33935.48	31848.14	24199.09	39240.14	22219.17	25589.02	30549.02	22177.49	30865.01	37842.36	28415.36	20360.94	30264.87	27020.44	31819.53	32867.51	37689.23	37036.92	39251.36	17860.92	44555.12	40195.4	30810.55	8547.76	40435.27	41502.27	27677.04	24289.89	38810.24	41279.05	20554.42	39847.15	32290.3	33950.4	35285.64	18681.48	34737.18	39837.19
K02034	peptide/nickel transport system permease protein	37487.24	35523.86	46639.5	31158.4	25719.9	40538	41572.7	24686.04	35698.93	35777.82	21409.31	34058.6	32297.31	28854.57	13870.41	23378.9	3951.81	25002.82	18653.77	29570.37	25120.78	26595.75	22293.55	26369.97	37145.41	38363.16	40838.34	33941.16	13683.66	63104.67	39766.23	43274.43	5178.66	44950.39	52403.15	17121.29	15988.23	51781.7	48914.03	27437.1	34483.68	47011.36	35652.26	41063.59	23302.4	39954.04	23931.51
K03574	8-oxo-dGTP diphosphatase [EC:3.6.1.55]	31473.09	12221.16	29844.78	31030.99	25504.59	38504.24	33636.65	21929.12	25391.06	32785.01	28877.27	26037.46	18484.27	18421.39	23126.92	23024.98	33722.84	29753.22	33164.55	16588.21	22968.19	22396	22511.87	13430.21	29069.89	31372.88	38229.6	33285.43	9521.43	62869.69	47398.14	39861.31	22628.41	50690.18	53111.96	26157.32	25898.26	53190.4	46648.24	28416.48	43059.6	54080.81	38330.41	35837.36	27756.43	44103.7	37688.08
K07496	putative transposase	9264.53	120380.26	40693.39	8328	6090.93	32319.51	19152.23	14206.83	14146.35	41072.13	28342.73	30125.33	89589.83	19430.82	39432.49	7788.33	63511.53	15304.23	10887.77	3510.17	6497.5	3484.66	11519.3	78439.14	28720.87	34018.3	21422.35	6111.32	6460.16	176133	35019.57	10372.65	2541.1	22342.61	68433.93	5477.67	13727.48	28415.25	67521.34	26713.88	28004.21	35738.1	19651.05	24810.62	51655.32	53918.9	6829.16
K00266	glutamate synthase (NADPH) small chain [EC:1.4.1.13]	32554.14	24270.06	34502.72	32539.91	27655.53	32551.95	33075.43	30123.34	36999.08	31783.32	27016	23306.17	28637.16	17514.39	13099.94	29269.98	11803.78	31298.23	28720.45	28547.65	19375.86	29993.06	24204.32	22382.84	31130.82	36124.32	40968.39	40212.81	17802.95	46321.36	44932.28	32075.63	3409.12	41773.05	47079.02	30832.76	27002.88	43009.5	40427.74	19489.99	40299.47	40128.57	36392.58	37086.7	22955.67	37821.98	42761.06
K07491	putative transposase	20170.35	120055.59	52991.79	19896.9	14259.49	33059.75	23812.27	20827.69	24697.26	30575.42	28894.35	20956.69	93708.53	18048.59	42676.35	11362.9	393.07	18335.15	21077.56	10703.5	9843	13745.89	16189.51	71729.61	21552.71	31675.62	37302.34	25842.38	7477.69	92642.3	32709.96	18128.14	14254.83	26842.37	48230.34	11514.7	22232.01	36862.55	48736.74	18264.25	30821.71	38937.08	27320.62	29614.45	39596.21	40426.38	11935.52
K01752	L-serine dehydratase [EC:4.3.1.17]	34053.83	33494.27	36740.58	29556.12	30473.65	34627.69	35447.33	25283.27	30296.24	30646.54	34894.4	25628.01	33319.57	26982.48	32953.76	22966.9	22171.98	26264.55	24519.57	23384	17590.96	26120.69	28062.71	26528.93	27131.3	33222.83	36555.16	36825.31	12788.68	46252.88	36358.24	31038.51	12063.64	39770.7	41473.89	23275.65	27247.8	41832.73	46244.01	21293.24	30042.54	39633.85	30667.72	32491.26	32413.77	40592.29	32788.06
K07095	uncharacterized protein	31696.53	32372.28	30077.38	27974.87	20920.38	35770.64	29746.97	23374.65	27506.94	29031.73	26727.55	22723.03	33242.15	17908.42	24424.58	21689.26	20799.35	28032.19	27834.55	20763.42	12691.29	22971.56	19393.18	24200.9	26760.27	36343.78	39830.14	29251.17	15666.3	63575.92	46314.13	23755.63	8002.85	43502.87	50375.09	20241.5	25743.42	41420.62	46363.42	23276.51	35906.44	44685.6	35307.84	38834.78	27112.77	42044.27	28291.69
K07407	alpha-galactosidase [EC:3.2.1.22]	20153.11	61091.59	30180.17	26489.44	20712.51	29833.33	20298.03	27743	28277.36	30555.73	36819.28	25434.15	48825.32	9662.42	35921.73	28625.5	2611.19	23860.69	24570.76	23884.43	21123.3	21655.32	19914.09	44671.82	35929.32	30396.1	36781.04	25893.5	8300.94	59325.91	36111.28	33842.38	3911.54	40203.69	42101.75	24667.32	26906	40894.39	33945.7	24040.07	41196.26	37157.82	34001.45	31575.39	20237.36	34803.34	37192.31
K01462	peptide deformylase [EC:3.5.1.88]	34182.52	23841.32	28005.03	28669.08	25703.64	33141.22	27591.98	22514.3	26959.23	27524.56	34392.36	20758.74	25826.78	18345.86	34152.86	23489.91	24941.08	27417.93	36922.77	20677.67	28442.12	24452.01	21541.17	22861.73	30030.92	34201.21	31035.42	31317.87	17039.76	45493.27	38873.23	45305.41	13482.14	39188.46	42115.17	24665.99	27772.97	36772.89	38597.64	28095.24	35033.21	37727.66	33063.57	35172.71	24448.52	37810.49	30584
K01624	fructose-bisphosphate aldolase, class II [EC:4.1.2.13]	31134.52	22430.34	36792.06	25036.67	26789.59	42784.55	27373.72	22618.16	34090.24	25482.7	27166.13	24832.86	22490.07	22656.05	23438	22765.15	11783.38	26452.16	27160.53	30543.72	17401.05	22707.05	20480.67	19686.6	30593.25	34527.45	32538.67	29395.07	15880.28	37003.28	32500.43	37029.77	8278.57	35636.69	36456.77	24136.47	20334.34	43221.34	45294.59	31199.8	32014.14	54104.01	38566.21	37594.74	44613.73	52348.55	32621.11
K02469	DNA gyrase subunit A [EC:5.6.2.2]	36467.9	24283.94	30973.64	30539.2	25861.21	35225.15	28858.45	24133.37	28201.58	29912.48	28518.21	21128.19	28344.58	15925.96	23937.73	24766.82	13157.17	27124.16	36192.39	22950.42	22501.2	26800.05	22102.67	22502.73	28770.12	34322.99	36615.41	34117.59	14128.03	45858.95	36722.97	38468.86	8414.94	40005.69	42107.91	26412.59	18804.6	42025.29	42905.42	22636.5	39731.17	36807.94	34924.59	34734.1	23423.07	39313.86	32336.13
K02470	DNA gyrase subunit B [EC:5.6.2.2]	36560.9	24319.64	30493.64	30405.4	25771.61	34137.15	28476.45	23937.67	28329.98	31183.48	28231.11	21318.69	28389.58	16016.56	23677.53	24769.82	13157.17	27147.36	36238.99	22787.92	22461.7	26813.65	21934.77	22420.93	27453.62	34369.99	36734.41	34247.09	14177.03	45559.15	36737.97	38487.26	8375.54	40551.79	42132.11	26444.59	19030.8	42147.29	43014.42	22634.5	39795.77	37212.14	34951.39	34789.1	23312.27	39263.86	32350.63
K04487	cysteine desulfurase [EC:2.8.1.7]	39565.72	10654.06	27611.81	33313.59	25064.93	33258.94	29419.77	21231.52	23038.27	30645.78	35184.09	22465.29	21438.7	17774.83	35452.78	22543.72	11427.76	26906.44	42544.51	18720.26	13469.77	26546.78	21359.8	11621.23	24487.62	34351.01	37833.86	34390.26	10807.71	47049.86	39254.86	33020.39	12612.73	42034.43	42914.4	27422.73	23925.71	41655.14	45437.57	21901.12	45222.14	37604.88	36318.76	33020.42	26436.94	43350.09	25054.03
K03545	trigger factor	30557.01	21954.61	28000.97	28487.87	23372.21	35726.6	29040.84	23645.65	28450.75	31976.48	30004.38	24271.86	24253.11	15795.64	25065.82	22602.51	11779.51	26244.94	27759.22	18942.42	16815.2	23257.89	20207.34	18403.23	27802.18	34042.11	39082.4	31560.23	12277.95	62612.84	41103.3	28806.42	8113.27	43746.52	49316.25	21791.92	19782.33	43013.79	44594.42	24581.67	36303.19	41061.94	33587.09	36214.19	25493.85	39898.19	32837.19
K02032	peptide/nickel transport system ATP-binding protein	29571.11	34090.52	41282.34	26385.67	24654.06	36931.54	37259.59	20359.8	30767.71	34305	19790.66	33310.79	29411.06	30884.75	12706.27	20557.17	14536.16	19477.75	16102.51	28283.24	24906.18	20468.11	19834.51	26190.94	33958.41	33341.68	31976.67	26612.69	11403.49	61420.79	34787.58	38500.13	4827.41	35341.86	45121.2	12601.66	20395.71	41379.57	46177.67	30356.6	29718.97	42415.86	30686.93	35623.47	25538	35758.02	20335.31
K07816	putative GTP pyrophosphokinase [EC:2.7.6.5]	19818.13	10999.33	27197.64	21861.48	14211.85	41433.78	20782.21	18477.2	21453.15	33822.03	21243.95	23633.15	13360.09	7604.24	22256.36	17477.26	1402.36	27550.82	31577.4	8909.65	13279.8	16904.61	13182.92	8276	27621.45	32113.53	36100.51	22647.3	8230.48	83566.89	54337.48	32920.82	7878.4	51922.73	64284.56	25494.8	20253.05	50166.17	53983.69	28670.74	46889.21	55658.08	40074.28	36252.93	33735.69	53583.75	24362.19
K00058	D-3-phosphoglycerate dehydrogenase / 2-oxoglutarate reductase [EC:1.1.1.95 1.1.1.399]	34346.69	34294.01	36100.05	29403.12	25824.29	33203.36	34235.84	24046.92	29564.97	27174.25	23977.71	22727.59	35140.1	28801.92	23821.49	21939.49	42910.71	24249.08	28614.27	23621.31	16168.98	25505.01	24348.8	28185.17	28913.69	36372.24	32536.88	33770.3	12870.7	45503.45	27074.72	26751.72	6360.82	33703.2	36610.1	20882.89	16220.37	30413.75	35980.4	24060.54	31334.93	32096.6	30754.63	30510.07	27204.53	38318.19	29790.03
K03569	rod shape-determining protein MreB and related proteins	32750.4	33722.28	30633.65	29702.22	23936.89	29280.31	33884.47	23427.09	26633.52	30051.4	30811.63	20068.11	35812.04	19888.84	34577.34	23028.29	20795.43	26868	39442.51	16268.34	12081.27	24487.15	19975.06	26271.73	24348.09	32532.14	36343.38	35377.84	12854.89	45175.99	39593.3	24054.14	3794.8	38681.41	40549.04	25748.52	23385.8	38659.19	42746.73	15114.76	37464.79	32350.18	32063.47	31375.44	21334.77	37148.45	30546.99
K07240	chromate transporter	35771.97	35694.16	34582.2	33803.16	31680.36	28116.11	30677.78	31166.59	38347.93	27633.76	24805.45	21640.06	40485.68	22308.26	12510.66	30038.23	20819.56	28523.47	22419.03	33609.22	16269.29	33581.52	28487.33	30261.92	30982.68	29974.19	39059.22	41985.22	16691.32	10206.7	33999	21104.7	2241.54	35443.82	26982.98	30649.98	26448.32	35282.31	31416.27	17621.72	35461.16	29223.92	30140.9	28676.8	12965.84	27680.46	47681.94
K00945	CMP/dCMP kinase [EC:2.7.4.25]	34866.63	21922.28	27190.45	30248.6	26264.61	32067.37	27056.74	24781.25	27797.27	28933.83	27242.65	21218.63	27442.27	15708.35	24746.91	23300.82	10402.45	26072.46	30518.42	20915.95	11457.02	27213.36	20749.11	18512.66	24466.43	32908.88	42295.81	34770.73	12388.37	44892.29	37482.13	25549.46	7478.32	40663.62	40935.39	25781.7	18899.65	46057.99	37748.85	17416.34	40688.74	36478.77	34926.34	34562.48	23987.63	38313.77	32726.16
K08884	serine/threonine protein kinase, bacterial [EC:2.7.11.1]	30652.6	23157.39	25915.78	25091.99	17250.48	34231.57	20849.42	17694.73	21669.97	27726.88	22505.66	21020.54	25374.07	13769.99	21841.86	17510.12	14543.96	25903.31	42056.43	13247.36	24364.79	21413.41	14935.8	20453.19	26046.15	33573.23	36720.18	28119.57	11014.31	64529.86	38609.79	43655.62	9501.68	37754.89	48530.98	24042.56	20767.68	38044.51	44712.93	25818.93	40318.46	37304.23	35528.01	34585.92	24664.2	43264.66	19726.47
K00688	glycogen phosphorylase [EC:2.4.1.1]	30381.53	34666.24	30388.66	27862.24	25077.32	30834.95	20416.99	24833.7	27650.97	28700.15	23937.54	24377.7	33946.78	16341.18	19529.64	23092.51	11797.23	25851.27	30205.7	20823.13	16247.32	24296.26	20292.76	27380.31	25236.68	29851.95	36347.71	32771.34	12233.53	44397.55	36986.38	29177.62	11370.3	37180.66	40130.19	25884.79	26011.99	39130.64	36873.6	18768.89	36512.32	32452.34	32401.37	31480.21	21292.27	33144.39	29878.25
K10440	ribose transport system permease protein	24798.39	7406.66	31913.61	21949.3	22658.19	39982.15	24992.59	17923.06	29667.74	32648.14	15901.2	36666	11513.03	21191.5	12588.69	19853.75	692.99	20371.44	21548.5	33621.8	7063.43	15699.79	14151.12	6415.27	35428.02	29158.99	35326.57	21789.65	8016.33	94978.72	35672.43	22333.5	2587.86	38219.49	50468.79	18071.3	19428.25	54043.47	48407.44	29441.36	38921.28	47490	32006.92	40344.83	34495.7	43198.89	20840.53
K15634	probable phosphoglycerate mutase [EC:5.4.2.12]	28238.04	9986.56	25359.53	24918.27	21809.72	30446.45	31290.36	18162.6	25299.79	28546.33	46418.04	21410.21	13839.41	25026.5	62976.93	17255.28	13164.89	24620.09	36411.52	16109.78	20017.62	18276.19	18634.12	13589.33	23557.37	31123.66	29135.79	30044.68	14529.76	43387.63	38579.51	36266.48	24920.36	33899.27	43503.19	19771.73	19640.53	31939.58	34789.23	27217.85	29785.24	42631.8	32932.06	33410.01	18971.91	27985.52	21906.65
K01714	4-hydroxy-tetrahydrodipicolinate synthase [EC:4.3.3.7]	31756.21	23960.58	29259.44	28170.27	27051.79	30184.15	29402.99	25015.38	31753.37	23588.31	29741.7	31355.28	24996.07	23663.47	25486	23495.57	13513.51	23493.28	27524.42	28152.69	20929.72	26553.68	21329.94	21146.6	29841.41	32211.16	40546.8	30379.78	13183.05	26953.32	29779.4	28627.03	8197.5	35441.17	34130.58	20786.9	18137.16	36813.99	29304.09	26991.36	31705.55	34652.65	35764.24	35834.3	18408.83	30648.51	31273.82
K01265	methionyl aminopeptidase [EC:3.4.11.18]	28209.88	23663.06	26658.96	25825.31	24298.81	31579.59	27198.73	22945.89	28987.19	27497.13	24288.29	20933.57	24973.56	15511.42	23107.22	23046.12	11797.56	27122.39	34315.96	20850.49	17460.05	22669.14	20327.78	21576.96	27706.45	32112.85	29880.51	28782.24	15465.17	44446.03	36867.33	28391.37	8053.51	36600.05	40570.97	25757.84	22696.68	36828.54	37436.15	19745.67	35321.5	35941.97	30865.57	31242.81	22022.06	35849.83	37875
K03086	RNA polymerase primary sigma factor	27325.32	22816.11	29952.64	24039.87	22915.37	31371.9	27065.04	23324.99	29111.56	28977.73	27624.38	22513.11	26929.82	16611.54	21860.07	24117.26	11786.76	25916.44	28132.97	22139.92	15798.45	22279.56	18453	19968.06	27895.76	29459.61	31399.48	30675.54	22396.27	44150.51	39063.55	29957.8	8184.02	34366.34	40515.5	24746.67	20300.83	39597.79	37027.25	19535.5	35635.19	35399.94	31568.92	29600.44	22078.93	36024.69	32892.86
K03215	23S rRNA (uracil1939-C5)-methyltransferase [EC:2.1.1.190]	29464.67	21543.28	28848.3	26943.67	22230.41	34060.29	28590.71	20795.77	25933.92	30804.88	22052.45	20595.93	25361.11	15804.97	22739.36	20539.19	10401.25	25615.06	33989.35	18694.22	9982.97	22090.33	17907.81	18051.83	26134.71	31658.32	33796.89	28445.37	11744.62	62028.75	39938.48	20972.17	7331.8	37647.25	46416.04	23413.05	18501.38	37894.09	43019.52	17676.84	36460.72	36499.6	31453.59	30975.87	25291.77	39483.42	30168.17
K01955	carbamoyl-phosphate synthase large subunit [EC:6.3.5.5]	31416.73	23399.79	28972.2	28866	25393.05	29650.79	27472.78	26462.88	30472.21	25408.79	34280.5	19766.28	25418.73	16608.81	34078.08	25356.88	11779.58	27190.8	28867.98	27211.23	18631.17	25897.05	22789.6	22506.66	27803.84	30711.78	33582.52	33140.83	13959.49	27484.89	32294.23	29748.78	7960.14	36836.63	34332.09	24380.31	16956.77	37349.79	31053.36	19407.07	31077.58	34192.44	29425.35	29205.6	18059.76	31296.49	40752.11
K00014	shikimate dehydrogenase [EC:1.1.1.25]	24778.7	20304.91	26322.18	23036.62	19222.06	33149.14	29154.24	19733	22759.5	30567.44	21899.23	31285.21	21638.93	18249.08	18126.87	20322.77	11793.71	24734.88	31068.78	15040.03	14685.26	19512.27	19113.64	17194.19	28976.55	31195.48	29972.5	25585.34	11715.45	78394.79	40614.45	25447.34	8056.24	33766.54	50458.1	18984.62	23247.56	34332.24	46618.23	21411.14	32420.64	33524.49	27758.49	30223.01	28349.26	38492.79	26365.74
K02315	DNA replication protein DnaC	36357.17	19595.2	26076.59	27671.16	24766.56	34353.51	20787.17	23607.42	27166.99	32429.19	34629.22	27372.63	26204.8	11085.49	14363.9	24716.67	33.58	23202.23	25934.71	20883.87	10844.21	25642.06	21900.75	13654.64	24899.42	31266.91	40145.84	28473.49	7530.03	61757.59	37427.27	20002.21	2267	39017.1	44601.92	21804.23	22076.55	41623.65	43545.73	14802.3	40575.96	33239.38	31089.86	32669.47	25504.71	39608.56	22042.04
K07137	uncharacterized protein	34800.36	21503.75	30168.21	29653.72	23651.73	29911	24486.09	24038.82	28283.17	28836.43	21677.78	18523.09	27692.79	16653.12	11473.83	23980.64	20773.78	26576.32	27251.52	19870.34	12487.19	26464.36	20563.84	18690.03	25092.58	32089.64	35149.15	36471.54	10740.64	45305.6	37748.5	22438.48	2474.52	35916.54	40202.92	25827.27	15904.71	38125.52	37188.63	15859.23	36922.73	34709.16	31160.54	30624.09	19503.41	36088.84	31265.77
K02050	NitT/TauT family transport system permease protein	35216.59	19118.7	32338.75	27576.13	21792.6	32118.31	34537.05	18804.53	26396.29	25309.37	19012.92	27109.62	22988.04	17272.48	10905.8	18722.44	846.03	24880.12	30843.92	22320.2	11570.54	21029.16	18643.85	13894.6	28568.95	31353.37	35157.09	31492.68	11251	62786.6	38437.35	27315.93	3009.63	36808.94	47743.5	19662.2	21271.37	40661.7	48732.63	20541.66	28787.43	30529.03	28556.25	34785.82	19229.2	35575.48	23100.3
K00558	DNA (cytosine-5)-methyltransferase 1 [EC:2.1.1.37]	39307.27	22330.69	29481.49	31160.19	26264.24	30877.84	28087.97	23849.71	30867.84	25356.67	30216.62	20039.2	30931.18	14304.15	15412.22	26885.47	11459.46	24231.56	39630.32	26573.28	12875.65	30655.19	28295.62	20440.21	22416.94	30217.25	38419.81	32360.31	16348.98	26977.29	23275.96	22870.27	6562.72	35199.72	28028.97	26961.21	11265.16	38923.3	26797.61	21187.79	40856.96	24305.39	32432.7	33155.58	13524.52	29815.12	32036.03
K00928	aspartate kinase [EC:2.7.2.4]	29643.44	23383.69	28008.93	25098.21	22495.76	29887.04	27754.09	22127.27	26534.75	26272.63	28309.37	20382.07	22998.53	17625.68	22964.63	22790.09	13175.09	25025.89	24782.86	23287.03	23406.02	21607.44	21604.61	22492.3	27611.54	28863.8	27512.48	27241.76	12295.4	43195.62	30920.75	32573.46	8213.94	34157.26	34765.73	20442.21	22590.78	37266.24	34356.26	24598.9	29964.45	37277.78	26149.47	27669.15	23314.41	32570.42	33266.02
K03711	Fur family transcriptional regulator, ferric uptake regulator	25569.19	22957.94	27777.87	24881.18	24953.68	26418.02	30537.81	25459.35	31108.03	25893.7	20833.69	21353.09	24286.44	15647.21	11744.16	26774.24	22305.09	26446.01	22799.85	27943.88	18493.18	23719.81	22317.62	21728.89	30276.35	28401.2	28008.46	29077.63	12764.31	43247	35779.39	30765.28	3453.43	34529.03	38251.84	22191.98	22442.6	38278.14	35146.43	18090.47	30317.26	32242.19	24561.36	25543.34	19642.18	29540.19	43732.6
K07729	putative transcriptional regulator	29915.82	9856.3	27761.11	24220.19	20093.5	36202.46	21533.34	21307.18	19773.16	29159.01	21282.09	19037.8	17112.65	12471.86	13105.28	23129.21	35.26	27850.32	36969.19	20964.86	10097.72	24185.86	18707.31	9007.56	25991.16	29382.14	34343.25	28118.59	10205.75	62427.02	39770.91	23494.49	22410.07	38611.53	46996.85	26265.61	19757.23	40011.04	43529.1	18213.49	42800.78	31816.61	35188.02	31314.61	19090.98	39032.91	24151.41
K03624	transcription elongation factor GreA	27756.61	22601.61	27183.47	25427.7	22571.21	29777.51	26625.06	21480.49	25691.34	28169.15	31520.21	20279.46	24678.23	15317.36	32067.07	21778.51	11791.51	22570.23	30328.7	17978.42	16535.7	21902.22	18526.17	20157.73	24826.75	29231.61	28933.65	28226.33	13183.3	43625.84	36036.38	27714.87	8056.77	36336.62	38739.25	23077.92	21519.12	36893.04	35662.92	19169.92	35573.36	32210.44	28867.84	28599.51	19644.1	31753.77	35741.19
K07053	3',5'-nucleoside bisphosphate phosphatase [EC:3.1.3.97]	35341.44	22169.79	35927.16	31476.2	27472.65	30586.74	29417.82	25364.67	27644.76	24899.25	20298.42	16864.94	25035.81	23247.24	11465.92	18694.56	22208.33	24612.91	25584.91	23503.27	17775.92	27559.42	22850.08	19691.9	26758.51	29530.74	34473.04	43228.4	7707.48	11456.7	33113.43	29370.82	2431.5	34987.09	31481.4	24894.96	34971.22	42681.15	33619.37	18987.03	28015.45	36577.87	28806.35	27832.99	16507	30360.32	25659.46
K01872	alanyl-tRNA synthetase [EC:6.1.1.7]	29647.84	21866.81	29854.39	28551.57	25568.61	28675.56	26791.51	23313.95	27442.8	29863.73	28099.38	20257.71	24283.69	19435.28	23248.2	22227.01	11796.76	24975.43	27682.55	21546.42	16913.53	25698.16	21641.44	18859.93	25513.75	30062.03	33780.4	34567.98	13960.7	41903.79	30609.13	26727.07	7838.87	36051.62	34176.7	22314.42	22635.32	36229.79	32713.42	19126.17	31164.79	30697.64	27777.39	30344.09	17811.05	29376.52	29458.19
K00891	shikimate kinase [EC:2.7.1.71]	24829.42	21474.81	24580.04	25272.47	24071.57	33276.23	28775.18	20283.98	23979.52	29637.95	19692.1	23566.87	23293.67	14923.33	12426.57	22028.19	20780.59	24695.19	31047.48	11636.25	9680.53	18419.32	17586.02	17890.16	26128.22	29729.93	26085.38	26869.34	10773.37	62093.51	39169.96	20250.03	7284.3	38861.8	45312.46	22983.25	20587.83	37668.21	42531.09	15987.37	35652.61	35213.81	28790.36	28130.36	28017.06	38175.85	29772.86
K00527	ribonucleoside-triphosphate reductase (thioredoxin) [EC:1.17.4.2]	27850.98	22210.03	30772.64	25550.37	20949.79	30547.84	27381.23	20713.01	26480.5	27493.4	26757.55	18996.63	23550.36	17433.52	26560.49	20429.87	11806.76	22714.3	26373.2	24490.26	16203.04	22086.31	20406.51	20074.57	25941.07	29476.73	32760.06	28291.76	12958.95	43834.81	31556.13	26323.23	7799.77	33985.27	35069.5	20775.25	25988.6	36334.29	35755.59	21445.17	30645.86	35056.61	28290.09	29801.32	23296.63	33716.27	27586.08
K07052	uncharacterized protein	26651.6	10696.51	17855.99	25659.48	21960.78	28225.26	22689.36	21784.24	21909	23698.96	34177.93	17253.67	18147.41	9666.66	47666.51	24944.53	51.26	25933.57	41030.52	14750.96	12256.52	21173.54	20670.03	13807.04	26535.84	25459.12	30546.75	25667.17	10779.06	42844.29	37771.54	24068.52	29651.35	34438.89	37792.31	27671.09	22240.76	36521.27	34410.12	17954.27	42542.04	28133.46	32897.11	27135.66	18817.25	32795.11	36118.53
K06173	tRNA pseudouridine38-40 synthase [EC:5.4.99.12]	27712.04	22305.11	26693.89	25269.57	22535.34	30763.59	25401.49	21703.25	27072.15	28322.08	28962.48	20171.56	24427.52	14131.24	21543.2	22824.79	11798.36	23136.08	28934.4	17530.62	16038.93	20761.96	19050.54	18877.46	23096.08	26577.38	29428.98	29743.64	12248.87	27584.46	36256.03	28930.2	8215.07	38468.87	33247.8	24519.62	22594.52	43402.66	31913.82	21208.58	35936.57	36225.94	29128.17	29031.44	19975.81	31091.62	33158.16
K03324	phosphate:Na+ symporter	28176.35	21345.78	29457.13	26570.87	22941.03	30957.17	24930.25	22106.3	27897.26	32469.5	20844.33	22708.36	24696.8	15301.12	10984.98	20011.12	44.75	25141.19	26597.1	21013.92	11472.77	23305.36	18131.24	16830	24598.06	28260.16	33039.01	29298.47	12716.55	44548.36	38376.48	19350.5	6768.2	38229.3	39826.34	23290.75	23863.51	37407.87	37953.62	17594.86	35685.25	37234.94	29278.06	27990.6	22149.55	34408.42	29993.58
K07090	uncharacterized protein	38580.51	32313.96	33445.39	32063.99	26146.72	21557.81	61500.89	19959.72	22879.91	25062.06	28317.43	20780.03	37047.7	24642.95	22153.43	22451.13	23464.01	20669.9	20708.08	22355	20859.67	24047.04	20368.72	26565.43	22849.19	29241.7	29613.97	37845.85	12800.25	24135.2	22901.02	37665.14	4103.38	25545.89	25698.46	18174.17	13842.91	28546.42	34993.7	13161.22	28111.42	25873.97	23330.56	23640.31	17250.9	30719.9	17743.94
K04771	serine protease Do [EC:3.4.21.107]	29056.68	20999.53	27563.71	26514.63	20777.71	32063.12	26558.54	19730.69	20676.6	29470.91	24417.11	21025.34	24709.83	16797.68	22317.86	19771.86	10408.27	24252.11	35537.89	14784.98	9412.22	20221.38	17485.77	16048.93	23252.31	29560.68	32116.32	28908.63	6947.4	60362.56	32699.64	20616.52	6679.43	36625.26	41592.02	22756.13	20724.84	36895.84	39152.19	17190.44	35296.19	32056.61	30004.63	27432.36	22921.32	35318.24	24626.36
K03424	TatD DNase family protein [EC:3.1.21.-]	25797.7	21516.92	27614.52	24270.23	27940.45	31253	26344.84	22433.76	27618.37	26753.9	30066.41	23422.24	22197.7	20509.18	23345.81	24440.4	22172.15	23290.64	23773.38	23532.36	16494.7	20720	23748.67	21303.6	26547.79	28716.59	27012.61	26627.23	15363.4	42950.04	29854.8	24868.93	8106.5	28809.07	31717.06	19311.54	23012.11	27832.41	33475.86	21093.8	27653.62	26393.84	25161.09	28551.66	25339.88	29947.61	34573.02
K00790	UDP-N-acetylglucosamine 1-carboxyvinyltransferase [EC:2.5.1.7]	32720.74	21146.61	27566.14	26889.18	22694.96	28215.93	26479.91	20753.33	23181.62	23226.46	29245.7	17091.13	25660.39	15880.6	33698.47	20770.96	11797.16	24285.91	34663.77	19528.8	16827.02	24613.17	19967.53	19596.96	23757.02	30406.04	32561.82	29646	12620.85	43283.02	28566.71	26674.62	12355.02	29910.62	35161.75	21155.2	21578.24	29214.86	37805.34	19678.08	29082.28	27064.02	28223.87	28363.55	19750.2	31837.17	26588.04
K03111	single-strand DNA-binding protein	28465.11	22534.1	27706.89	23986.77	27578.97	25969.81	26479.68	22054.74	27194.99	27666.62	36046.37	23895.55	24432.87	16589.11	22761.12	28656.61	13885.22	26656.11	25032.73	29194.58	25167.43	22234.15	20446.04	22428.53	24823	26637.14	23027.79	28472	12818.44	25817.9	28877.64	32468.95	12865.81	29071.26	24371.82	23123.67	29254.85	28737.31	28584.95	20085.56	28307.73	28248.59	22865.09	23129.12	21435.52	30345.57	40239.67
K02056	simple sugar transport system ATP-binding protein [EC:7.5.2.-]	27652.03	20223.59	32766.41	26302.61	19398.08	30434.26	31508.6	18722.53	24803.92	23315.16	13717.98	24614.15	21957.75	21363.65	11854.04	16875.05	1624.64	19993.03	17090.48	23430.32	14792.87	19513.83	18838.41	15212.24	30596.67	28218.66	32053.52	24588.71	7296.39	60435.64	33834.2	26408.34	7328.99	36753.25	41804.41	18292.97	26164.19	44155.42	40967.46	26752.07	31757.52	39495.34	27470	30465.44	24774.88	34975.53	18185.02
K00655	1-acyl-sn-glycerol-3-phosphate acyltransferase [EC:2.3.1.51]	26844.32	22209.81	24024.62	25661.27	21534.13	29982.29	24173.01	20647.28	24786.24	28052.23	25894.83	19496.71	24954.69	14547.21	22811.15	21248.04	11808.76	23213.85	34730.97	18554.25	15488.36	21357.72	17940.01	18526.46	24090.58	28563.36	33220.57	28844.12	12947.7	43092.29	31821.23	26142.9	7851.54	34111.13	34406.2	22992.42	26551.15	35911.96	33638.12	19104.17	35099.37	30755.64	29621.89	29656.02	19841.78	31765.42	29929.19
K03544	ATP-dependent Clp protease ATP-binding subunit ClpX	25099.01	33861.61	27650.47	24040.37	21447.21	30417.1	25065.84	21084.15	25787.5	28107.73	25263.38	19843.86	31641.11	14362.64	21309.82	20873.51	11779.51	21395.69	27362.22	16204.92	14275.7	19665.89	17319.34	25730.73	24055.18	27859.36	28674.9	27177.73	10997.45	44036.84	34910.3	26481.92	7720.27	35230.27	38110.25	22259.92	17466.58	36899.29	35447.92	18145.67	34584.44	30296.44	28669.34	28092.44	19911.85	31867.69	29586.19
K03438	16S rRNA (cytosine1402-N4)-methyltransferase [EC:2.1.1.199]	26026.81	22198.61	26216.47	24826.17	21716.41	30031.9	25233.44	20812.55	25733.5	27785.13	25035.78	19397.26	23671.11	14961.04	21764.52	21259.81	11778.91	23313.09	27490.02	16770.72	15418.3	20445.49	18840.14	18848.33	24560.18	28606.76	29088.9	26598.73	11100.95	44064.64	36085.9	27219.72	7506.47	36695.67	39692.45	21859.72	17654.18	37779.09	36870.52	18912.67	35071.64	36761.44	29333.34	28249.84	21112.05	34205.09	27597.39
K02051	NitT/TauT family transport system substrate-binding protein	30359.89	19301	30019.63	25572.1	21465.6	29840.56	35717.77	19146.63	24286.05	28418.27	18373.87	29189.36	22652.5	17668.03	8966.45	18131.67	10426.1	22824.69	23597.22	18194.1	11602.07	19595.39	16801.4	15513	27642.18	28737.86	30108.24	30557.36	12842.45	61194.05	38124.18	19917.26	2868.08	33972.61	43599.7	20009.77	23920.77	37409.32	46884.5	15110.66	27469.79	28303.9	25362.27	31219.46	18909.08	32319.35	31020.8
K07979	GntR family transcriptional regulator	36129.31	9360.83	19498.2	26495.46	19646.25	30831.54	20275.45	18475.18	17321.7	28650.55	16435.63	18209.98	19404.99	8775.72	11510.01	19554.77	1412.46	25573.38	28293.08	14217.27	16313.19	21717.43	15541.33	9409.57	21807.64	31076.5	38474.09	28181.84	11770.08	60829.85	34482.8	31108.77	3514.65	39451.97	41329.31	23706.64	18491.82	40905.22	40571.57	20683.66	45477.81	35992.67	34413.37	33561.5	24129.55	45284.82	23746.73
K11754	dihydrofolate synthase / folylpolyglutamate synthase [EC:6.3.2.12 6.3.2.17]	26133.12	20983.61	22777.64	24381.85	21020.96	28986.91	24554.54	20193.27	23488.55	25489.96	27590.2	18994.03	22420.89	13380.81	24895.22	19486.65	11778.91	24476.31	26645.79	14645.8	15517.3	19749.67	17895.53	18141.96	22717.42	28416.73	29887.82	27650.03	11597.1	44352.24	35702.38	28703.92	11833.27	38220.95	40103.5	21116.45	17791.67	38831.86	36709.34	18904	31410.44	36799.18	29165.12	29107.19	21555.06	34237.09	29238.76
K00764	amidophosphoribosyltransferase [EC:2.4.2.14]	26275.71	22756.36	27858.61	25623.96	22478.11	28834.31	28873.07	22306.17	27394.77	27242.03	20145.69	18816.97	23043.39	15858.9	19512.22	22227.1	11779.91	24950.96	30505.41	23511.66	16676.47	21718.31	20121.18	21089.03	26888.54	29487.95	26945.64	27537.83	13059.42	42807.67	28709	24972.88	7418.64	33664.51	34268.02	20205.84	16855.05	34192.54	32261.82	19283.07	29035.91	32807.94	25646.47	26480.2	19693.71	30318.75	35077.39
K02049	NitT/TauT family transport system ATP-binding protein	32373.05	19570.3	29092.93	26260.23	18491.3	28120.88	32726.34	18804.43	21773.49	25752.66	17501.92	25749.62	22954.32	17186.56	9195.2	17131.58	11223.03	23738.72	28686.79	17893.7	10119.39	20068.39	17328.94	13939.7	25650.34	30145.91	32028.63	30021.21	9430	60949.45	37099.85	24983.77	2624.89	36542.62	46045.6	18029.45	20290.4	38807.7	45868.63	14634.09	27521.37	28122.13	26067.65	29002.6	18222.05	33591.73	22581.3
K07025	putative hydrolase of the HAD superfamily	23803.69	14969.91	20281.65	23093.31	33195.62	25975.68	18343.68	25450.66	33789.59	24759.94	24982.79	22383.05	17806.38	13383.41	13911.11	30587.42	1927.4	27103.63	25226.3	33232.09	22979.6	23904.33	24363.83	20643.68	26334.14	22503.45	27296.14	27888.03	14949.58	24899.02	25980.83	31480.16	14357.61	28438.14	26571.56	29306.65	28111.06	33912.06	26706.19	20195.1	35889.65	31790.43	26373.09	22684.3	20761.88	26645.14	43653.06
K03615	Na+-translocating ferredoxin:NAD+ oxidoreductase subunit C [EC:7.2.1.2]	24699.22	9257.31	22972.23	22472.02	21434.86	31257.58	26056.06	18256.48	20815.83	29253	13892.76	23911.26	14642.07	13004.42	12039.71	19400.44	10388.92	22912.69	23605.35	16020.34	8972.14	18564.54	18097.39	9590.54	25326.21	28792.8	33080.42	22067.07	8426.88	77371.18	35551.4	18562.81	2186	37611.19	47173.16	20156.02	17283.44	38942.85	46659.77	20030.7	35907.47	36524.56	29417.5	30099.7	29186.2	39081.35	27501.26
K00762	orotate phosphoribosyltransferase [EC:2.4.2.10]	25233.01	21988.81	25891.47	23480.57	19748.61	29867.1	25566.34	19519.95	24034.9	27250.23	22461.78	18269.86	23589.47	14706.24	21566.37	20051.76	11779.51	22543.39	32644.82	19542.92	14284.7	20165.99	17452.94	19258.93	24554.18	27931.36	28689.4	25575.37	11704.7	44019.04	34987.3	26463.32	7515.87	34375.37	39010.45	20096.92	17262.78	35684.79	35200.42	19298.67	34226.9	31804.64	28670.14	27630.8	20087.05	31920.69	27783.19
K01653	acetolactate synthase I/III small subunit [EC:2.2.1.6]	25459.19	21730.64	24468.37	24401.37	23702.91	29425.22	25692.49	20150.59	23311.04	26276.2	19226.93	21580.68	23542.63	15415.21	10790.57	19730.9	22151	22048.89	25144.25	14571.92	14700.02	17291.48	18832.35	18700.17	23329.95	27666.45	29084.06	26384.58	9839.86	43776.56	32906.55	26278.84	6655.55	35763.55	39135.12	21639.17	18665.26	37406.37	35976.26	18441.29	34810.08	34606.65	29074.7	27783.21	23629.6	33989.94	27900.24
K00948	ribose-phosphate pyrophosphokinase [EC:2.7.6.1]	24713.6	21644.94	24206.31	22067.55	19915.26	29205.68	24480.5	19344.15	23195.95	24837.06	31331.93	19198.81	21574.56	15535.19	32786.43	19460.22	13170.17	21134.81	27186.22	17677.17	19924.7	18488.9	18073.06	19802.53	23546.63	26457.69	26891.66	24881.53	11379.18	42481.33	29350.28	32415.34	12543.57	30175.97	33725.21	17927.32	21384.33	36278.06	32501.91	23755.16	28817.91	33116.52	25918.62	27242.83	20930.64	29757.44	26309.28
K07171	mRNA interferase MazF [EC:3.1.-.-]	33138.88	20619.53	26986.52	26450.43	23287.83	25232.28	17301.65	22974.05	21850.64	23466.48	26128.1	17402.83	24751.47	12963.02	23194.23	18399.96	728.45	26832.57	33469.11	23225.9	10255.77	26801.23	17513.17	14491.17	20917.1	30013.42	36523.91	29729.86	7213.83	42236.46	29927.71	21659.25	2419.7	35773.39	36701.47	21287.9	24427.73	36649.65	33430.8	14090.98	32147.84	35760.19	30136.05	27197.98	20465.37	34046.02	20022.04
K01193	beta-fructofuranosidase [EC:3.2.1.26]	15527.29	30933.39	21673.24	15915	14612.17	34591.55	15535.4	17240.55	17824.71	27624.11	18667.91	25313.56	24181.94	10073.83	18024.72	13566.88	1444.53	18989.26	17576.72	16052.23	12565.26	12272.95	13953.06	20576.26	22267.02	25494.12	26118.28	16570.55	6443.93	77563.57	36315.16	24679.25	7954.02	35517.35	44594.55	13991.2	32920.78	39477.99	42148.78	21945.69	29844.23	42062.06	27154.49	30228.29	32283.11	39325.12	16872.37
K07007	3-dehydro-bile acid Delta4,6-reductase [EC:1.3.1.114]	26204.49	20056.53	24893.71	24159.31	19787.71	31553.31	23783.9	17501.98	21167.44	28386.25	19205.77	19722.35	23624.03	12381.17	10001.61	17910.73	10428.43	22063.97	33115.12	11619.48	9013.1	18772.54	16051.94	14476.93	21073.7	27131.12	29696.98	27772.31	10698.5	45506.45	37999.56	20208.69	6915.93	37813.36	39646.02	22064.13	26609.27	36448.59	37989.85	15459.44	35185	33034.6	29544.79	28997.23	21535.69	34449.07	21053.25
K00700	1,4-alpha-glucan branching enzyme [EC:2.4.1.18]	25219.73	20993.61	24346.35	22776.07	18750.78	28426.33	24915.02	19663.05	21761.05	20210.38	18667.28	17783.11	23373.12	11146.2	17940.34	18559.13	11786.91	24111.04	30408.08	16904.39	14943.99	21687.79	16642.94	17775.07	22757.95	28298.26	33448.9	24663.57	10517.03	44557.72	33746.93	27169.56	7019.05	33708.09	39997.7	21115.97	21099.64	31537.42	36111.09	16754.59	29576.06	30415.44	29436.51	28521.36	20471.44	33359.22	28046.72
K03427	type I restriction enzyme M protein [EC:2.1.1.72]	23396.95	21903.9	30910.93	23180.91	19814.23	18597.21	22688.14	20556.34	27051.7	22021.21	30738.22	20299	23022.75	19592.57	40521.85	24333.52	12341.25	26441.22	36938.13	26249.99	21005.38	26118.4	19306.45	22039.5	24152.13	24708.98	25489.49	30582.19	11929.03	25963.91	21302.32	27525.29	8019.22	27203.21	25502.22	22757.2	12120.37	27207.59	27309.38	15718.2	26305.05	32830.34	22219.71	19045.41	18595.15	31358.66	32979.48
K03530	DNA-binding protein HU-beta	22394.61	24952.71	25928.41	25115.63	28235.77	19461.43	30201	25995.65	36923.73	23252.99	34903	17223.46	23336.31	15989.73	27090.41	31375.9	11782.91	27319.87	24174.59	36617.44	20939.75	25278.74	24207.76	29645.3	27212.44	24264.02	20358.32	28521.37	13771.86	22518.54	22335.9	21921.28	7084.48	22742.63	22603.66	24168.81	14456.9	22406.64	22067.36	13298.5	21455.6	22209.77	17766.47	16556.64	14210.98	20032.73	59104
K06871	uncharacterized protein	25463.49	22507.72	31153.81	24131.09	29242.54	28904.5	17892.19	23380.23	30238.24	30275.64	20427.09	19049.17	25012.08	17573.74	13121.88	22001.77	10417.46	21981.56	24338.97	24944.51	13532.1	23819.56	20431.04	21332.81	19905.13	25350.05	32752.45	33842.11	9044.13	26246.41	23374.71	18104.39	3112.63	30343.2	25655.67	24830.22	26572.07	31486.89	27487.45	14141.5	30340.77	23178.02	25904.82	23609.22	21736.3	25716.08	47352.89
K01534	Zn2+/Cd2+-exporting ATPase [EC:7.2.2.12 7.2.2.21]	24681.52	19273.98	24703.98	21359.24	18945.86	29486.88	25060.91	18492.05	21627.37	30410.2	25461.13	21137.86	21546.58	16136.37	27060.39	17548.25	20781.45	20206.49	25614.25	19574.04	9399.67	18614.05	15926.09	16899.7	21049.97	25771.05	27384.97	24343.93	10188.22	59649.5	29361.05	17999.27	3165.45	29390.52	35043.54	16679.47	16919.64	33925.72	37397.5	18759.32	27778.47	30104.06	22998.61	25702.72	27792.57	33079.62	23972.4
K03292	glycoside/pentoside/hexuronide:cation symporter, GPH family	16972.59	10026.91	23219.93	19490.47	16765.72	37924.08	17843.86	19117.03	19021.63	34921.39	25297.09	30179.19	10295.5	11056.65	10209.49	18082.17	10419.07	21647.07	16379.45	16886.77	8448.45	14343.41	16060.68	7966.9	23203.66	25390.43	27035.77	20198.14	7851.25	63427.03	34804.71	19197.96	2108.98	46247.33	42406.69	16733.17	25310.22	39332.7	40937.94	22999.81	29887.78	38249.39	29444.08	29514.73	29297.09	37135.08	23668.96
K06131	cardiolipin synthase A/B [EC:2.7.8.-]	24255.47	9939.36	22793.48	22453.29	25254.58	27749.11	25970.11	22365.7	25547.72	25490.68	30605.83	22485.81	14666.72	13775.3	25743.89	23530.89	57.17	22565.3	20329.23	23146.77	11922.12	20961.65	21021.95	12363.93	23967.94	25027.69	27518.46	24596.99	11856.15	41238.13	30530.1	17668.86	11283.17	29317.07	31944.63	23995.48	28191.64	33110.14	33148.51	17437.52	31317.32	29044.85	25438.77	24951.73	21807.53	28279.23	37672.17
K01338	ATP-dependent Lon protease [EC:3.4.21.53]	23038.05	31673.78	28529.45	21220.02	19387.79	30470.47	26739.53	20619.47	24169.79	27934.22	22686.66	20147.18	31786.16	13525.42	8054.69	21719.13	20918.25	21461.96	22583.81	15980.14	11261.45	18438.38	17416.24	24729.23	21667.62	24011.27	24106.05	24927.59	8962.89	43350.82	33145.68	23048.3	2218	29033.14	33816.99	19745.82	20055.93	34670.99	32573.9	9170.76	31274.92	27654.36	22183.14	21071.44	19299.16	29632.4	30918.47
K01738	cysteine synthase [EC:2.5.1.47]	29779.84	19672.06	22926.12	25023.97	21695.74	24195.65	25687.84	20936.9	23663.64	20915	27955.34	16714.49	24121.21	15610.03	29687.97	20293.68	20789.32	24562.28	33692.31	25169.82	12825.87	23541.24	19181.86	19158.46	21977.88	26348.59	28437.3	27697.04	10343.82	26549.31	28397.49	19751.44	6798.75	28479.78	29926.81	20372.97	19156.31	30750.09	27428.16	12370.02	26729.13	27065.48	23880.04	23840.42	17087.87	27501.04	31920.78
K10823	oligopeptide transport system ATP-binding protein	27789.34	18668.53	28021.54	23613.85	17790.91	27750.47	27010.24	17305.81	22543.52	20300.06	14635.91	18436.2	21968.47	16233.12	20906.23	14931.05	10405.5	20748.99	19728.73	20730.28	8292.97	17751.48	16909.07	13441.53	22041.17	28750.71	38781.65	20511.38	8424.65	59526.97	33554.5	17594.01	7292.13	29680	42058.47	14783.93	18829.72	34388.39	37220.12	16609.44	28585.02	34623.1	29658.46	31289.03	21642.16	30935.73	16723.67
K07098	uncharacterized protein	25193.94	20400.67	26767.76	25470.43	16440.26	29363.17	28453.9	21065.09	25679.91	25633.91	18064.69	17045.61	21681.03	13530.77	9321.2	18735.4	10422.18	22912.3	20572.95	21896.81	11170.64	21528.55	16995.56	18947.8	23204.66	28220.58	26721.98	25739.84	11514.99	44118.73	37305.26	17787.81	1831.39	35003.05	38673.62	14866.02	23225.06	35598.94	36585.73	16447.06	24849.81	33122.16	23398.41	25386.03	18456.27	30755.77	26934.47
K01784	UDP-glucose 4-epimerase [EC:5.1.3.2]	22653.75	22435.27	25258.9	23636.48	20905.58	20328.21	31178.57	18707.32	23920.25	24305.19	28509.52	15855.17	23796.9	20006.48	34058.98	21911.12	33912.24	20531.23	29712.91	24250.16	22765.86	18642.66	18079.4	25306.66	24491.39	23147.95	20837.15	26162.66	10464.47	24041.31	23959.48	30366.24	11864.77	22774.54	23907.48	19717.46	15440.6	24313.36	23956.23	18874.56	27177.14	26580.95	22190.8	18998.87	17834.44	24883.88	34107.79
K00548	5-methyltetrahydrofolate--homocysteine methyltransferase [EC:2.1.1.13]	26194.89	18888.28	22447.56	22795.79	19546.18	30814.55	28082.03	17017.55	20526.94	24514.55	15440.28	17474.33	20809.48	13448.1	11060.63	17416.9	10399.92	22010.59	27343.83	15491.14	9524.64	17181.58	17829.35	16053.17	23188.64	29329.35	29490.56	24489.8	10906.55	61434.48	29205.73	17302.64	2343	31727.14	40432.99	17428.32	17750.89	28723.15	39631.67	19397.1	28249.65	29361.2	27081.65	31098.23	22320.53	35161.02	24409.13
K06409	stage V sporulation protein B	25826.21	19922	27124.47	24773.46	17670.63	25955.41	15804.8	18451.7	21136.49	28226.95	15684.2	16653.25	23590.1	12682.27	8652.08	16014.38	20813.7	22163.82	21659.59	11645.9	9771.27	18813.77	13763.7	15457.53	19757.04	25957.12	29671.83	32293.36	7735.42	43627.57	37663.74	20625.57	2418.1	36307.95	38024.1	23954.4	27271.67	37357.57	37506.7	14269.33	34826.3	32273	27406.08	26766.22	18217.23	33478.74	21403.27
K00705	4-alpha-glucanotransferase [EC:2.4.1.25]	23906.79	22245.44	25435.27	22897.57	17209.45	26685.56	18213.08	19396.66	23245.87	23912.38	15145.11	15926.92	23545.9	13594.19	11345.83	17576.58	13152.57	19720.45	22207.35	20243.06	19129.97	21632.29	16485.27	19051.74	23693.16	27404.04	34179.99	24584.57	11971.36	43363.86	25727.02	31490.53	7110.8	29688.42	33816.36	19009.89	16386.32	30893.84	28279.43	19541.59	32110.42	30913.28	31035.51	30315.71	20745.06	32192.56	22921.44
K00845	glucokinase [EC:2.7.1.2]	27574.21	11772.87	22847.25	25553.1	25871.5	28707.55	24090.37	23757.99	27338.66	21199.64	28316.78	15136.08	15322.63	13930.69	28738.51	25466.03	1056.58	23995.06	27749.27	32707.33	12775.53	23415.06	23143.79	16225.79	28195.71	28035.66	26772.92	24840.62	10530.87	26879.57	24975.23	25712.48	7410.13	23331.93	25835.26	22788.92	22981	24859.75	27764.76	14291.04	29620.2	25242.94	26745.51	24593.99	19129.91	28433.45	26233.39
K07636	two-component system, OmpR family, phosphate regulon sensor histidine kinase PhoR [EC:2.7.13.3]	22919.77	20237.83	24103.31	22526.52	21316.79	25614.39	25057.56	21147.33	30185.59	25277.75	17760.9	17740.53	20559.84	14696.67	17850.28	21140.32	10399.25	23626.65	22321.56	23536.22	9605.08	20155.44	19287.63	18018.6	25599.5	28318.08	25515.3	23534.08	9857.76	59037.67	28943.75	15778	2112.09	28303.55	36919.88	17685.41	16252.99	26341.55	36919.83	15573.51	25805.08	27656.69	22720.22	25009.58	21999.25	31056.19	23083.41
K10947	PadR family transcriptional regulator, regulatory protein PadR	27203.56	8757.25	19429.23	22277.5	16266.98	28028.07	17796.46	18145.31	20523.52	21756.53	21885.13	15905.31	14561.46	7922.23	21038.13	19285.4	14.63	23450.26	33034.72	20842.12	10720.62	20238.37	18370.7	8658.86	21282.5	26864.71	33254.9	22943.84	6747.69	45881.15	37332.86	19347.26	7221.12	34670.82	40031.27	19153.7	11951.14	36023.99	36723.15	20337.72	33890.48	34312.73	29539.15	26876.34	21156.48	33771.37	26462.44
K03588	cell division protein FtsW	24355.15	19481.11	21538.97	22396.37	18629.21	27771.1	24017.59	18238.15	21510.5	24831.73	23528.38	18079.86	21451.11	13990.64	21303.32	17971.51	11792.51	20317.69	23489.22	16616.42	15138.1	19111.89	17167.34	17297.23	20767.68	23988.36	29001.15	24532.87	10767.45	42016.84	30427.3	23683.42	7631.77	29832.52	31606.25	16412.92	21057.58	33467.79	30524.92	21342.42	27631.44	29811.44	24207.34	27215.94	18069.35	26313.69	25170.19
K01012	biotin synthase [EC:2.8.1.6]	17897.53	31632.15	28952.3	21557.69	20250.22	25785.41	27072.98	17941.08	26349.42	31430.17	17172.4	18772.97	28448.08	19001.81	8125.3	18768.78	20783.37	20082.23	24173.63	13517.91	8188.76	15983.78	16580.09	24409.37	22932.32	22785.72	21435.22	29780.76	7484.17	44222.38	31859.16	15604.22	2406.02	28749.41	34721.34	21494.8	15929.2	27808.05	35524.9	14884.18	29238.43	26075.7	22019.98	20856.49	22080.24	29917.5	24196.9
K06969	23S rRNA (cytosine1962-C5)-methyltransferase [EC:2.1.1.191]	26831.76	21008.28	25342.9	27025.64	22052.81	23834.7	25305.66	19951.49	22333.48	24473.29	17320.09	16594.93	25867.52	14632.75	11344.91	20632.13	10398.92	20395.54	23360.85	19378.72	10636.24	22312.94	18993.57	17546.63	22432.99	27216.8	30351.56	27895.9	8595.87	41755.53	26696.71	15260.87	6048.3	29169	33090.04	20283.55	15675.41	25792.84	36323.49	15773.34	30385.97	24493.78	26407.26	23540.14	18048.01	28971.02	27566.45
K02945	small subunit ribosomal protein S1	22984.18	21404.61	21143.9	21425.67	20181.78	30162.37	27003.01	18609.65	21127.57	24584.73	24124.88	18750.95	22245.48	10162.54	20518.29	19370.06	1402.18	19902.52	25645.97	13872.42	13577.97	17765.15	16123.94	16828.7	20871.85	24718.36	26741.24	20595.21	10478.78	42808.17	28799.03	25391.59	7403.27	32854.44	32028.25	19949.92	16855.33	34242.62	27481.39	17749.34	32175.64	28551.78	26848.68	26489.37	19330.95	29463.29	26632.52
K00788	thiamine-phosphate pyrophosphorylase [EC:2.5.1.3]	20088.85	20952.21	24484.51	21349.52	19658.52	22125.56	21880.59	20910.13	24535.19	26506.38	17468.08	16484.03	22405.57	15790.37	11485.5	21644.04	20783.17	23557.26	22422.94	17532.98	9885.18	19393.52	17871.29	19987.56	25141.53	24667.12	22238.17	29265.32	14033.86	43143.9	30191.51	16961.14	2264.59	28614.95	34879.13	23242.66	16337.35	27507.19	34358.74	13004.41	29165.44	25423.52	22130.73	20805.36	20455.45	31574.55	32683.52
K01358	ATP-dependent Clp protease, protease subunit [EC:3.4.21.92]	25468.98	20999.94	22387.89	21340	19826.41	24840.23	23228.61	17757.55	22269.33	19669.13	25256.91	14772.34	21328.33	14359.86	23160.93	17445.9	13185.82	19338.84	25071.44	17802.22	19990.8	18053.15	16934.47	19368.33	21152.26	24649.17	25709.91	24213.34	13166.03	24636.89	27529.57	32667.3	8040.64	26952.6	26991.61	17860.89	25008.09	33120.59	26381.02	21742.83	27018.87	29661.11	25381.59	27738.31	15209.88	25553.51	26084.72
K00854	xylulokinase [EC:2.7.1.17]	23685.78	32249.01	26600.98	20035.27	16370.02	26168.77	18147.75	18770.97	22744.92	22647.83	20393.32	23186.17	29143.11	11618.98	10948.05	16892.85	13021.32	19134.76	12873.82	18610.38	18669.87	16151.14	15447.69	24897.34	24826.02	25630.42	24573.85	21154.46	7759.13	44930.99	23495.79	21940.13	2299.58	27435.07	32643.14	17040.81	11578.65	29424.97	33650.31	21894.55	26247.19	31703.77	23044.18	21807.29	26554.45	32498.4	25568.17
K00661	maltose O-acetyltransferase [EC:2.3.1.79]	19702.47	21596.29	19154.78	20023.92	18594.85	26187.99	18114	21145.13	19583.17	18817.34	24624.31	16180.45	18753.23	11824.58	34716.73	18988.39	12204.64	21587.76	32241.86	21400.43	19552.5	19125.28	17429.49	20097.97	24103.01	26170.98	24121.32	17817.45	7232.18	43421.1	26742.85	15944.61	7504.74	25536.79	35128.93	15884.19	12721.98	25496.22	27921.43	19760.07	23486.93	36370.75	24345.14	20943.7	22277.88	30082.95	30916.25
K01586	diaminopimelate decarboxylase [EC:4.1.1.20]	22196.89	21575.78	23634.39	22075.67	20041.74	24357.9	23004.61	17399.38	22454	22690.3	20633.95	16213.35	21137.75	14322.71	20754.94	17772.47	11778.58	20532.76	29825.94	17125.89	13893.22	18594.49	16207.14	18956	23087.76	25576.35	25270.65	24090.76	10312.2	42378.22	26877.23	22548.72	7354.89	29992.6	32928.45	19949.3	16302.1	27037.59	32001.69	17853.67	25867.62	26568.28	24287.51	24528.15	19118.96	28131.84	25816.39
K10441	ribose transport system ATP-binding protein [EC:7.5.2.7]	25246.59	6713.46	26400.51	20920.1	23692.19	33386.85	20704.39	17147.96	26717.79	24199.19	16569.8	28904.9	10969.11	18028.9	9238.39	16055.75	820.99	16066.59	17225.4	30371.6	7506.03	14493.89	13217.32	6136.77	29134.62	23670.04	25415.37	21038.07	6551.83	58589.52	25023.03	24945.5	2205.36	28387.27	33708.79	15960.6	16147.7	46586.77	36940.04	19202.26	28038.71	35471.8	23463.07	30076.46	24520.1	30204.29	18562.23
K03701	excinuclease ABC subunit A	23257.13	22435.89	24931.78	22818.93	22996.91	21887.86	24285.64	19819.39	26452.13	26227.96	27966.29	17162.05	22722.23	17851.56	24069.08	22491.91	13157.97	19404.51	23643.06	23031.83	21154.97	19381.21	20454.84	22927.5	26092.05	25108.1	20603.68	27004.16	15210.75	23715.28	21693.77	29047.12	7656.34	22310.88	22571.88	20041.51	14655.64	23360.54	22656.19	16829	27625.75	21802.64	22221.57	21468.34	15172.8	23889.82	32054.33
K08600	sortase B [EC:3.4.22.71]	24855.14	8228.3	18357.72	20559.31	14767.75	36367.18	15240.92	15788.28	17969.1	24785.13	18622.32	17952.17	13170.11	5948.17	8296.2	17129.9	43.05	26267.71	50047.75	7888.18	7745.37	18169.08	9899.69	6046.53	18833.02	23756.08	30033.92	23677.05	7736.65	46501.03	32151.71	22364.35	6436.1	40519.23	35523.5	23039.83	22095.06	42406.62	30053.42	14893.33	35985.52	34741.88	30107.73	29184.54	20459.82	35170.43	20696.55
K00847	fructokinase [EC:2.7.1.4]	21513.94	11690.35	21491	20026.76	24652.66	26265.16	15851.08	20077.83	24816.31	25078.75	26225.07	22713.99	13516.03	13967.25	21873.93	22863.38	1624.4	20319.98	23455.39	25897.93	16156.67	18742.73	19952.79	14292.21	25400.75	23711.74	23191.2	18979.63	10506.09	41355.26	26257.11	22107.69	6911.24	27405.2	29595.89	20026.53	28082.91	25394.11	30580.37	20698.61	28309.03	23602.01	23594.44	21757.8	24077.62	26000.16	29713.79
K14155	cysteine-S-conjugate beta-lyase [EC:4.4.1.13]	24441.55	23519.89	30657.99	24162.45	23570.25	24070.61	23208.19	20348.28	33615	19581.36	28499.89	17435.53	21922.07	20519.85	25397.56	23260.9	12339.82	20911.81	25105.26	33180.7	22753.15	20127.45	18474.74	22233.14	27557.22	21088.65	22028.81	25179.68	10378.45	6754.81	17605.49	23510.37	7904.47	28297.08	16993.68	19998.68	11095.45	27602.46	17617.13	24526.23	21258.85	32433.28	21586.05	21318.25	11957.01	17514.94	34082.11
K03768	peptidyl-prolyl cis-trans isomerase B (cyclophilin B) [EC:5.2.1.8]	27643.83	8058.7	21948.2	23079.2	19067.27	25127.38	26037.47	15887	22139.25	20060.83	22001.73	16290.26	14794.01	10862.89	21978.59	17571.56	41.1	22613.4	30540.31	18147.65	9586.38	20315.64	16479.04	10648.07	19990.24	26752.03	32203.4	21845.47	13732.43	43750.97	30896.46	19209.92	7151.35	29668.22	34792.77	17834.07	21508.01	27916.69	34291.48	15831.61	27355.76	29552.77	27531.24	27374.39	21754.84	32713.45	18737.69
K01187	alpha-glucosidase [EC:3.2.1.20]	11374.48	26735.78	25828.77	18379.05	23813.17	23102.74	17366.98	26017.08	32323.62	24808.14	24467.88	23415.59	15017.13	10434.4	13911.2	28485.49	12599.93	21612	16678.42	32585.35	16945.54	18047.39	23453.47	28060.36	38212.4	22054.89	14550.34	20704.17	3553.69	40284.76	24500.61	23087.13	1981.81	20663.87	28332.76	24712.53	17871.72	23519.91	22469.4	14648.27	20317.52	22245.9	16742.59	15405.75	17328.24	19202.53	55454.17
K01689	enolase [EC:4.2.1.11]	22320.51	20907.99	23083.02	20159.21	18581.65	24119.11	23080.71	16888.02	21192.84	24140.45	20877.92	16066	22088.25	14243.04	21401.68	18250.49	11791.51	19313.79	24116.71	17926.99	14028.83	16067.64	16847.72	19368.26	23079.9	23764.24	24755.9	22471.93	10431.52	42157.04	26658.3	22715.72	7389.08	25871.03	30813.02	19002.01	19486.21	25845.41	31179.49	18779.43	29035.37	25979.64	24028.22	23666.89	19549.81	28612.2	23110.19
K01537	P-type Ca2+ transporter type 2C [EC:7.2.2.10]	32499.4	8889.88	24538.31	26684.5	20988.95	25678.76	20864.21	20829.5	23286.39	21652.33	25348.93	14594.13	16240.02	12595.29	23967.75	20654.53	254.01	24649.47	26394.38	21527.69	13647.46	22933.4	18595.03	11940.7	21064.39	25988.15	30426.91	29731.53	12013.9	25353.61	26866.69	18053.63	7263.35	27540.22	27842.75	19953.47	22832.69	24378.92	30486.62	18140.39	24892.67	24338.74	25302.66	26144.6	10121.81	23120.7	22494.45
K01153	type I restriction enzyme, R subunit [EC:3.1.21.3]	22886.64	20680.48	26716.94	20861.41	17392.02	13617.86	19056.54	20171.84	22037.62	17186.36	20964.25	16725.17	24318.17	13550.03	23382.4	22070.93	12004.52	25751.37	25481.89	21260.52	14951.14	24234.35	17369.4	17760.53	20111.1	22109.55	26047.21	29208.31	12279.83	24259.33	19957.65	29247.21	7007.93	29753.67	21765.69	25798.62	22997.85	27445.01	25356.05	13538.27	26485.12	20860.14	21639.45	18382.03	15378.35	30054.99	24201.65
K01409	N6-L-threonylcarbamoyladenine synthase [EC:2.3.1.234]	30236.31	20078.11	22544.29	24757.7	20890.34	20055.63	22874.94	18131.55	20987.93	20873.63	22749.78	13399.26	24969.35	16713.64	21113.3	18776.84	22161.16	20815.34	30405.02	20240.22	15203.3	20768.56	17659.54	19853.86	19329.01	25376.93	26766.23	30093.48	12011.87	24093.56	21905.25	22782.47	7451.97	24068.92	24120.7	19027.72	15701.68	23998.76	28457.72	13080	24534.39	19835.94	21802.42	21930.61	14000.78	24326.24	23252.56
K08384	stage V sporulation protein D (sporulation-specific penicillin-binding protein)	22781.94	19554	25074.32	22222.83	14885.53	26196.01	18183.13	16430.2	19624.85	25714.95	11941.2	15124.33	22516.71	10514.48	8464.38	14340.85	10407.78	18990.65	24560.34	12913.4	7437.7	18823.87	13251.47	14146.33	18351.9	23361.95	30799.66	25667.41	5836.42	43484.82	34603.06	17590.15	2045.1	33577.7	37486.85	20402.4	17917.92	35092.07	34945.33	14120.33	33320.67	29922.66	26978.16	25834.64	16096.5	29913.59	19955.77
K03406	methyl-accepting chemotaxis protein	33197.15	17512	13337.52	34647.29	35150.7	13937.08	62565.66	13719.5	19453.5	25823.16	10756	7701.2	30517.45	11299.48	8708.9	28178.46	10.5	14540.9	42005.78	13020.5	11584.01	15419.32	16235.66	19708.9	16637.26	20556.66	17150.16	37376	3605.5	5806.5	13880.2	16389.57	2714.34	13162.66	13679.5	53471.5	7510.72	11224	49812.9	7431.72	58443.51	7728.5	32306.5	13090.67	4490.8	26480.3	57512
K01687	dihydroxy-acid dehydratase [EC:4.2.1.9]	24470.93	21508.41	26015.37	21024.15	21009.38	27526.56	25875.54	20549.74	24684.39	23043.56	20401.65	16103.2	20214.9	17915.06	8710.84	20425.64	11778.18	19132.43	20519.16	20946	13908.37	18819.2	21286.53	18494.53	21453.08	24399.92	22029.91	23865.88	11376.43	25128.24	22264.38	22893.06	10895.97	24849.37	25990.35	17822.15	15093.75	29841.89	24201.11	13219.92	23733.63	25375.33	25066.66	24335.59	14667.9	23605.01	24592.56
K03892	ArsR family transcriptional regulator, arsenate/arsenite/antimonite-responsive transcriptional repressor	23498.18	19170.33	26009.18	23942.63	16402.52	19713.72	28849.08	16936.83	16272.75	24383.41	18934.32	13278.97	23268.03	16241.38	19301.64	15748.57	20814.5	19745.62	25476.74	12889.66	8496.53	18757.96	13784.93	15247.89	16529.2	24350.08	29153.66	28663.84	7974.42	40376.34	29795.61	16161.58	2388.46	27591.22	31441.17	18113.5	28291.53	25593.67	35382.89	8196.83	25988.24	22174.66	23441.91	22036.62	15428.96	27368.87	16511.67
K01951	GMP synthase (glutamine-hydrolysing) [EC:6.3.5.2]	21917.21	21404.86	21761.58	20893.69	20289.73	21345.51	22673.63	17580.33	24114.74	20069.95	25536.16	19677.74	20711.91	17054.27	33377.35	18614.92	11781.11	18010.84	27300.17	20936.94	13799.8	18242.22	17392.1	19477.96	22542.35	22264.74	23372.45	22389.05	9965.27	24084.75	22995.48	22667.4	12026.47	27636.3	25648.37	17141.57	15091.7	23372.73	24018.31	17859.63	23877.24	21741.82	22919.85	22458.96	13259.13	22009	24938.54
K01421	putative membrane protein	21613	10388.32	11846.05	18754.71	10956.75	26464.58	13065.11	13472.8	13261.99	22655.63	22515.04	14312.42	13740.84	4646.16	18998.59	14716.1	5536.27	17401.16	27943.5	6664.69	27736.2	13769.73	9899.68	10412.94	17231.28	22955.78	31912.53	18681.63	10071.72	27506.09	27914.74	47042.76	8729.87	33992.25	29489.84	19845.51	15927.31	34521.12	22964.96	28881.73	40917.02	36610.25	33342.86	29294.6	18437.65	34696.34	16300.98
K01703	3-isopropylmalate/(R)-2-methylmalate dehydratase large subunit [EC:4.2.1.33 4.2.1.35]	21082.41	19159.11	22678.8	19189.57	17291.08	23626.64	27020.42	15997.66	18998.52	24358.63	13490.28	17456.58	19446.12	14577.64	8130.94	16575.59	11772.33	18532.54	18784.29	14425.72	13271.72	15853.82	17662.64	16529	22332.99	25383.29	22178.74	21494.99	9772.03	58491.36	24488.9	20954.28	6414.22	24662.17	35421.7	15860.47	14378.53	26889.17	35597.19	12771.09	25439.83	27375.95	21226.68	21905.42	23554.83	32082.51	23107.11
K08483	phosphoenolpyruvate-protein phosphotransferase (PTS system enzyme I) [EC:2.7.3.9]	23335.25	18041.36	20547.06	18444.41	13083.48	26345.81	18325.81	14067.76	16074.25	21049.73	21204.57	15309.05	20682.75	12592.78	23895.44	13315.64	11775.91	19617.72	30031.13	11968.78	11514.07	16480.9	12179.17	14873	17041.99	21839.9	31657.33	23308.97	8980.06	42821.44	26063.4	24912.15	7218.3	28185.33	32639.88	16211.1	16432.31	33999.72	31015.42	18033.44	25959.71	28921.44	25340.13	27044.25	18295.21	29148.33	15291.72
K01783	ribulose-phosphate 3-epimerase [EC:5.1.3.1]	20795.51	42895.11	28043.77	19172.77	18605.41	22079.9	20723.34	17336.65	24347.2	19106.73	21113.38	14614.86	37281.11	16222.63	19234.72	17309.41	11780.51	18575.19	27444.22	21224.42	13489.2	17157.69	16136.14	31070.13	20960.68	22257.86	19775.4	22268.73	9802.45	24828.84	21172	21000.42	7149.27	21908.77	23024.25	17080.92	13909.08	22378.29	24280.32	19464.67	21682.44	22242.94	19051.84	18369.14	18151.65	23397.99	23305.69
K01778	diaminopimelate epimerase [EC:5.1.1.7]	21693.02	19490.31	23178.4	19809.19	17336.36	23253.16	23053.15	16976.48	20628.4	22586.5	18802.26	18968.51	20465.95	14219.37	19691.87	16069.52	11779.58	18127.69	16062.6	16257.84	13738.7	16344.71	15087.05	17013.7	20897.7	22375.13	24871.35	22898.4	9193.55	40905.35	26207.4	22389.88	2920.67	26715.94	30055.65	16094.69	15720.35	32596.77	30406.77	18617.94	25814.11	29034.57	20396.58	22100.5	18991.94	27289.19	23736.43
K02314	replicative DNA helicase [EC:3.6.4.12]	21007.72	32179.12	24757.09	19650.41	20188.95	19242.93	20929.57	19768.6	23194.82	20944.93	23676.15	17058.72	28401.36	15052.88	19751.28	21453.25	11991.64	19637.13	21517.22	26997.36	16913.33	19259.94	18444.65	27087.43	20705.63	21363.77	19615.38	23474.4	10088.2	23153.04	21294.48	20310.43	7071.62	21770.51	21884.55	17866.5	17991.1	21705.33	23228.16	15815.07	21772.22	20167.14	18429.91	18990.25	14103.78	21083.8	39677.89
K03734	FAD:protein FMN transferase [EC:2.7.1.180]	19927.13	20185.56	23602.17	19747.77	19268.81	21656.99	20952.52	17762.53	20720	21624.33	20185.53	17038.41	20198.7	14889.49	19403.02	20407.79	11781.31	21351.21	27902.65	21456.49	13326.22	18961.01	16752.71	18889.4	22749.92	22687.1	20932.83	22857.98	8283.1	41408.04	23866.23	20098.64	6698.62	23080.81	29425.4	17252.74	14690.24	24690.71	29649.59	13593.4	23490.75	24972.14	18704.66	17639.5	20901.85	27420.54	27291.89
K06153	undecaprenyl-diphosphatase [EC:3.6.1.27]	22635.31	19256.61	22232.47	20102.17	18689.41	24171.9	22746.44	16990.05	20120	21203.13	17860.78	16216.26	20509.11	13148.83	11361.52	17919.31	11778.91	18994.59	19436.02	15932.22	14938.8	16971.49	16086.14	16673.83	20407.18	23639.26	24171.4	21797.23	9868.95	41796.64	26105.4	21522.22	6787.47	26755.84	30961.45	15336.72	15556.68	26381.59	30913.52	18097.67	24510.64	25797.94	22282.84	23905.84	18344.05	27366.59	22372.89
K02564	glucosamine-6-phosphate deaminase [EC:3.5.99.6]	17410.53	22122.69	23695.8	19474.07	20597.77	21717.98	17070.86	22836.79	28975.84	17470.76	22999.28	15478.34	20213.43	10230.74	21191.9	25538.19	1272.91	22003.04	23034.06	31371.9	13929.07	19445.58	19893.65	20356.53	28347.29	22882.27	22977.47	21005.13	11097.07	24673.15	22721.3	15266.69	6591.82	23964.26	24099.29	20690.59	13897.32	21527.29	20210.53	18033.64	26129.58	23086.81	22552.29	21507.04	14621.38	22561.34	33734.72
K03654	ATP-dependent DNA helicase RecQ [EC:3.6.4.12]	18940.52	21961.67	20814.83	18855.76	26615.12	18415.14	15417.08	23606.2	27490.79	20593.64	23757.45	15348.16	20645.52	15764.91	21297.08	24580.99	11926.92	21344.78	20405	32426.22	16939.17	21036.85	21251.67	22829.04	23406.35	22199.93	19693.74	23625.81	14151.2	21997.63	18288.33	25809.79	2584.51	19268.7	19754.88	20006.17	22401.25	21602.71	17108.61	13854.46	21014.86	15255.03	16315.62	18192.87	16057.47	17931.84	44416.01
K01262	Xaa-Pro aminopeptidase [EC:3.4.11.9]	22457.93	20916.03	21572.31	19494.61	23940.17	20234.11	22880.11	18645.34	25842.22	19468.99	22498.36	14871.74	20925.11	14726.44	19806.36	20144.79	11802.41	20344.42	22164.13	21195.83	16042.56	18159.34	18843.4	20094.5	20907.08	21995.49	21098.26	22817.33	13665.67	23223.5	25355.98	21512.52	7659.52	22974.22	22256.52	18334.67	20582.94	28069.87	23322.95	15246.5	22394.15	22983.94	18613.72	20542.64	14413.64	21423.68	30108.89
K03524	BirA family transcriptional regulator, biotin operon repressor / biotin---[acetyl-CoA-carboxylase] ligase [EC:6.3.4.15]	23375.48	19168.11	19575.97	20086.5	17580.41	23196.9	21772.94	15781.55	19126	21007.13	19957.28	15163.76	20355.44	13701.54	20578.77	16333.06	11778.91	18282.59	21702.52	14617.22	13501.47	16481.99	15335.14	16980.33	19867.18	23534.76	23976.4	22042.23	10194.2	41639.14	25513.9	21835.89	7206.47	25773.67	30693.95	15451.72	15480.18	25661.59	30636.52	18036.67	24346.31	25728.44	21947.34	23359.51	18682.05	27151.59	22008.89
K02601	transcription termination/antitermination protein NusG	23609.31	19358.11	22049.97	20241.17	18266.91	22266.9	22168.94	15703.05	22142.5	20833.63	21000.78	15256.76	20448.89	14567.04	19755.77	17055.06	11778.91	18510.59	21350.02	18205.72	13432.8	15729.49	16843.64	17187.83	20916.68	24698.26	21400.4	21215.95	11243.7	40913.14	25073.9	22019.72	7260.97	23811.67	29445.45	15511.22	15088.68	24002.09	29400.52	14972.67	23901.92	24594.44	21321.34	23075.62	19196.05	25553.09	22519.89
K00003	homoserine dehydrogenase [EC:1.1.1.3]	23003.25	17947.83	18763.74	19365.98	12986.58	25207.75	23900.62	13722.53	15976.93	22038.61	20845.92	14261.3	19804.49	12173.15	19365.41	13765.56	11799.44	17116.74	23547.84	9096.48	12974.95	14870.54	14107.36	14293.96	16833.86	22101.69	25260.84	21509.88	7986.4	42290.06	28998.72	23908.4	7459.32	29383.4	31394.31	14445.05	21852.09	33626.34	31252.65	17218.82	27401.67	29859.24	23163.94	25969.59	16675.37	28517.77	14960.36
K03710	GntR family transcriptional regulator	27942.57	51539.26	26898.41	16068.41	14957.58	28593.17	17041.81	16129.43	21819.34	15901.01	26383.25	13232.5	42388.26	12494.5	19039.74	14990.78	1289.63	14905.83	12432.57	18190.08	12156.3	12605.77	11408.52	32193.3	16772.42	25387.48	20654.71	16059.96	15783.66	26798.79	25993.26	21080.69	7895.37	23454.31	23325.53	11243.7	19185.07	21103.87	25136.39	21523.8	17949.37	20697.58	26179	34742.57	16783.18	20588.46	13082.32
K00789	S-adenosylmethionine synthetase [EC:2.5.1.6]	22647.76	19477.61	22965.07	20316.37	18771.21	22763.3	22226.84	16123.82	21155.5	21804.43	20679.38	15492.11	20245	14759.24	19669.57	17546.26	11784.76	17965.44	21685.97	18646.42	13667.45	17776.89	17253.67	17395.73	21319.93	23653.11	21283.65	21752.84	10669.7	41077.34	24972.05	20939.67	7503.02	23770.27	28519	15372.17	15725.83	24085.29	28980.92	15043.57	23461.33	22415.44	19753.59	20743.58	19069.7	25291.69	22142.19
K02238	competence protein ComEC	19088.81	31238.48	25009.72	20688.37	18481.64	21130.61	22333.77	18009.35	20830.71	20349.46	20194.35	13436.89	30009.02	17172.89	19429.57	17854.22	21165.83	20200.2	29182.23	15710.55	12742.3	20377.26	16308.74	25666.19	18284.15	21597.26	24456.06	26493.98	10490.54	24311.76	22249.39	15549.7	7319.24	22982.52	22458.57	18901.55	19049.42	21754.76	23326.85	9709.5	22146.99	19776.64	20412.05	20636.79	13895.58	21743.58	22615.06
K01775	alanine racemase [EC:5.1.1.1]	23584.83	19956.14	23546.54	21630.57	21138.94	21414.46	22418.88	17459.43	23137.3	18852.18	22577.3	15685.61	21706.53	18021.59	21203.1	18357.14	11786.23	18349.14	28262.51	22534.72	13993.72	19033.92	17179.65	17710.6	20581.5	23706.04	26211.47	22513.9	10744.03	23787.25	22388.98	20863.61	7293.25	21946.2	24444.32	16237.97	18009.41	22968.09	23682.19	13879.87	23482.79	20496.97	21914.86	21051.37	16077.49	22366.5	22454.83
K03763	DNA polymerase III subunit alpha, Gram-positive type [EC:2.7.7.7]	23012.93	19534	22348.49	21025.41	15849.78	26038.68	16069.14	16065.6	18616.8	22522.18	21878.02	14096.05	22261.49	10168.55	19434.78	14850.02	10396.18	18412.39	27018.7	11296.78	8385.9	16583.15	11079.66	14508.56	16719.28	21706.35	26003.83	24866.88	5540.57	26640.11	31617.73	18353.54	6527.1	32963.63	31767.35	20136.93	13201.07	33271.14	29587.25	13863.74	30871.07	29852.07	25868.44	22760.65	13898.32	27512.83	19848.73
K00602	phosphoribosylaminoimidazolecarboxamide formyltransferase / IMP cyclohydrolase [EC:2.1.2.3 3.5.4.10]	20609.93	31756.56	24187.41	20279.61	19859.58	18529.24	24907.52	18406.67	23932.69	21099.53	23501.69	13854.64	29705.34	16303.49	21158.9	18659.78	22156.91	18191.69	21538.91	18749.36	15187.05	17398.44	16262.25	26151.13	20109.74	22690.37	19255.14	25882.5	11833.22	23166.17	20537.4	20052.68	6957.14	21005.01	21761.52	17591.84	13823.85	21325.21	22275.29	12830.07	20995.94	19723.94	18167.22	18108.1	13719.31	20374.6	29537.39
K01785	aldose 1-epimerase [EC:5.1.3.3]	19678.74	22684.24	20471.29	18903.49	20744.82	18616.93	15564.67	21040.48	27319.09	15883.49	24504.69	15070.81	19698.78	8912.64	25924.65	21411.24	2278.66	20826.6	21772.42	28297.88	16921.71	18868.43	18344.63	22656.64	23787.89	23232.34	19003.3	21719.66	10081.67	24282.81	20086.48	21894.73	3090.05	21246.47	22577.94	21313.91	12468.97	22906.27	24510.37	18823.82	20856.64	24455.78	18646	17903.75	19365.2	24139.98	40933.82
K01835	phosphoglucomutase [EC:5.4.2.2]	22203.65	8685.61	18392.3	19762.5	18445.41	24528.4	21722.77	15284.55	19485.92	19746.38	20500.48	16041.93	13934.95	10408.21	20766.94	17732.89	11776.58	18992.17	23814.85	16238.89	13549.91	16311.49	15466.47	11125	20167.85	22792.18	24576.4	19294.4	9177.7	41647.64	25762.73	22748.56	6982.8	25454.67	30431.45	19444.72	15583.6	25720.59	31026.36	17708.67	28568.23	24975.78	23828.26	23491.1	18002.05	27185.09	23195.89
K01803	triosephosphate isomerase (TIM) [EC:5.3.1.1]	22755.31	19343.81	22410.31	19589.77	17998.74	21190.83	22872.73	15917.94	22464.93	18689.23	27156.83	15767.26	21174.17	15510.57	24800.2	17587.01	11779.31	17686.31	22039.04	19270.22	13758.88	17091.36	15952.89	17332.36	20478.52	21249.25	23024.93	21557.41	12310.97	24796.17	22609.95	22452.41	7384.04	25651.59	24362.9	15316.97	15128.44	29602.76	25022.62	17232.35	23182.77	26126.47	21156.27	22712.88	14878.85	23215.04	22829.67
K02109	F-type H+-transporting ATPase subunit b	19028.64	19997.61	20233.57	21125.14	17861.81	19724	23696.11	16643.05	19839.65	22527.38	18845.78	14936.6	22257.45	12050.44	19384.07	16493.19	11778.58	16554.67	17283.02	16147.72	12981.63	16215.42	14275.24	17792.13	18776.68	22284.18	24661.57	23602.9	9940.7	39654.64	24035.63	21672.55	7292.47	22484.92	27735.45	20201.72	15094.93	24975.09	29064.99	13591.17	28186.39	22609.78	22481.26	21787.99	17472.98	26325.19	24887.89
K02112	F-type H+/Na+-transporting ATPase subunit beta [EC:7.1.2.2 7.2.2.1]	19020.74	19786.61	20810.57	19925.74	16115.31	20891	18298.11	16544.55	18786.05	22773.38	18995.28	15139.93	21932.95	11476.34	19352.57	15809.19	11778.58	16523.34	16347.02	16149.72	13145.63	16195.59	13270.57	17654.13	18577.18	22702.18	24660.57	22017.4	9957.7	40525.64	24377.63	22284.55	7249.47	22702.42	28164.45	18574.72	15117.93	25418.09	29883.99	13592.17	28228.79	24824.78	23011.26	21558.99	19855.98	28823.19	22361.89
K00820	glutamine---fructose-6-phosphate transaminase (isomerizing) [EC:2.6.1.16]	20806.39	18823.81	22529.69	18377.75	17955.36	22226.45	21497.96	15458.17	19706.84	21328.4	18922.21	16711.26	20704.3	14288.22	19499.02	16657.23	11805.31	17488.59	22029.67	17675.22	12387.05	15445.82	15308.41	16088.93	21407.08	22597.24	21101.1	21505.01	11958.3	40778.64	25205.9	20910.72	7402.67	22956.39	28374.65	15813.1	22554.08	23843.47	29075.52	13572.27	23624.74	22381.64	19790.57	20743.56	17820.35	25252.22	16027.39
K02115	F-type H+-transporting ATPase subunit gamma	19022.24	19751.61	20073.57	19893.74	16171.81	20346	18289.11	16492.05	18542.05	22497.38	19001.78	15129.93	21923.45	11259.84	19347.07	15537.19	11778.58	16474.34	16286.02	15411.72	13144.63	16089.09	13177.57	17587.13	18614.68	22685.18	24655.57	21994.9	9957.7	40368.64	24377.63	22277.55	7229.47	22665.42	28158.45	18556.72	15114.93	25414.09	29849.99	13587.17	28212.79	24824.78	22985.26	21557.99	19757.98	28779.19	22340.89
K03466	DNA segregation ATPase FtsK/SpoIIIE, S-DNA-T family	21538.86	9596.14	20097.48	19509.45	17419.46	20549.94	21731.25	15459.63	18307.13	19645.89	22169.83	15878.02	12806.47	14020.45	26550.46	17637.82	13680.3	19020.25	24437.41	15785.63	23264.86	17133.96	15524.72	13555.29	21365.66	20408.76	21200.62	24025.98	10894.28	23812.22	22331.5	36483.17	9185.18	23370.55	22894.39	18322.72	22518.03	25901.01	23426.97	16810.51	24298.95	23829.06	19912.35	19972.63	14699.67	22890.41	23293.3
K02110	F-type H+-transporting ATPase subunit c	18978.24	19747.61	19745.57	20250.74	16102.81	20332	17803.11	16459.05	18538.05	22489.38	18789.78	14820.93	21921.45	11180.84	19349.07	15443.19	11778.58	16462.34	16459.02	15411.72	13209.63	16081.09	13177.57	17719.13	18455.68	22828.18	24655.57	22152.9	9958.7	40368.64	24377.63	22405.55	7229.47	22818.42	28174.45	18556.72	15113.93	25415.09	29849.99	13587.17	28233.79	24824.78	23127.26	21578.99	19750.98	28824.19	22274.89
K02108	F-type H+-transporting ATPase subunit a	18945.74	19721.61	19761.57	19949.74	16020.81	20334	17822.11	16509.55	18540.55	22505.38	18778.78	14824.93	21885.45	11188.34	19350.07	15446.69	11778.58	16466.84	16307.02	15415.72	13078.13	16115.09	13181.57	17567.63	18393.68	22686.68	24691.07	22009.9	9954.7	40388.64	24384.13	22274.55	7229.47	22666.42	28170.45	18556.72	15115.43	25415.59	29885.99	13587.17	28219.79	24832.28	23009.76	21564.99	19750.98	28782.69	22276.39
K02114	F-type H+-transporting ATPase subunit epsilon	18929.24	19747.61	19745.57	19876.74	16020.81	20332	17803.11	16459.05	18538.05	22489.38	18763.78	14820.93	21917.45	11180.84	19345.07	15443.19	11778.58	16462.34	16278.02	15411.72	13072.63	16079.09	13177.57	17582.13	18383.68	22683.18	24655.57	21986.9	9953.7	40368.64	24377.63	22273.55	7229.47	22665.42	28158.45	18556.72	15112.93	25413.09	29847.99	13587.17	28212.79	24824.78	22985.26	21557.99	19750.98	28779.19	22274.89
K01647	citrate synthase [EC:2.3.3.1]	22890.21	19460.01	20112.48	19888.14	17891.1	22003.15	15279.88	16479.71	20509.02	19799.15	17361.06	18596.24	20631.41	10008.42	8872.15	16599.47	11758.73	18185.2	19421.62	20733.81	13631.72	16811.18	13910.92	16640.64	19640.57	23042.65	26072.6	21679.12	7919.28	41274.23	21134.57	21367.32	5292.1	25367.65	29638.6	18239.39	9465.88	26409.92	30627.11	12102.36	25093.61	25246.27	22501	22554.47	19524.33	29190.01	23700.86
K04486	histidinol-phosphatase (PHP family) [EC:3.1.3.15]	22965.04	42288.66	27234.31	21267.33	15489.76	18262.65	23067.19	17966.66	20080.7	18989.39	15114.55	11782.62	37119.12	10225.64	8607.22	17583.89	38.1	20886.68	22096.06	20645.24	11950.8	17027.97	13890.59	29638.26	19278.8	21420.89	20305.4	22193.32	6574.39	23701.15	24495.65	14278.44	5256.35	23335.19	24323.49	18518.81	16660.85	20807.5	24456.57	13282.96	25774.7	28445.83	21019.42	18710.51	13643.52	23682.2	29892.2
K07402	xanthine dehydrogenase accessory factor	18476.75	28680	26201.82	16891.6	11562.9	25655.98	25106.05	14967.7	17446.27	25924.2	15867.05	15752.37	28621	15366.11	4849.2	14137.84	31163.7	14623.74	13510.02	14014.4	5646.45	15780.33	14449.23	20614.4	17160.32	19643.45	22551.41	17805.78	5723.5	57155.65	27272.6	12142.15	2197.47	22716.83	31066.1	12126.65	17741.05	30917.9	28858.4	9304	28930.5	27970.16	18025.66	21020	19377.55	27942.65	10885.6
K02040	phosphate transport system substrate-binding protein	21765.95	20138.92	22159.72	18721.71	24192.07	20910.2	26905.85	15606.67	23415.28	19578.69	22460.24	14314.99	20099.72	17021.63	20948.73	18050.3	11789.5	17263.72	20926.31	18961.73	14768.14	15899.87	17644.62	18354.64	20296.56	21444.81	20866.21	21441.69	11321.83	22980.78	21949.08	21275.65	6897.22	21226.25	22303.36	16740.47	20064.47	21546.92	23163.33	15255.24	21036.14	20070.1	19685.52	21005.71	18647.52	20843.62	29542.16
K02428	XTP/dITP diphosphohydrolase [EC:3.6.1.66]	20761.93	21197.19	20415.13	20249.93	20028.51	18433.21	24367.26	18215.89	23048.33	18444.11	25313.19	13831.3	20938.72	14909.79	22800.43	19988.46	12473.32	18320.68	20253.08	19769.16	19887.8	17735.24	18867.94	21036.83	21051.48	22539.58	19097.4	22159.08	11285.5	22955.03	19787.82	26947.65	7384.31	21022.43	22157.93	17205.51	13025.07	22849.29	22057.12	14138.65	22028.91	21774.44	18392.72	18138.28	13597.78	20848.27	29596.33
K01952	phosphoribosylformylglycinamidine synthase [EC:6.3.5.3]	20708.83	30457.11	22112.47	19433.14	17408.41	19892.84	30243.49	15677.32	19336.03	18315.96	26402.45	12872.43	28458.6	17366.07	36908.27	16396.5	11782.91	16412.7	26181.36	16425.38	13464.36	15588.15	16482.31	23230.49	17137.06	20990.36	19296.24	20479.01	9614.7	23492.86	20757.9	21662.6	8325.31	21286.01	22199.95	15033.72	14028.56	21408.59	22352.18	15951.83	20980.17	20497.6	18382.34	18412.71	15019.31	20510.59	21494.61
K01662	1-deoxy-D-xylulose-5-phosphate synthase [EC:2.2.1.7]	21497.97	20790.61	20269.51	20188.93	19609	20726.92	20836.15	18200.47	22518.71	22521.8	22713.37	15108.47	21933.82	12053.72	18070.25	20046.23	1420.43	18644.31	23342.59	19228.28	14264.7	17728.48	16357.19	18702.07	19241.58	21200.02	20444.81	24716.42	12570.35	24267.71	23489.05	21782.66	3203.89	23127	22278.77	20322.94	18855.57	23160.1	24466.34	13918.58	26896.86	22400.87	20571.66	19317.61	16774.09	24629.43	26046.26
K03101	signal peptidase II [EC:3.4.23.36]	22603.59	20660.36	22992.47	20890.67	18587.66	22092.18	18624	17277.33	21152.5	21592.88	20733.78	14649.26	21256.11	12775.29	19634.02	17042.09	11778.91	17797.62	22480.02	16531.72	13672.55	17079.24	14511.39	17751.33	19720.07	22192.04	21594.9	23346.48	10064.2	23439.53	23411.65	22800.61	7139.97	27119.67	24250.2	16812.72	15054.32	29298.59	23974.52	13402.67	24378.89	25073.11	21228.59	20728.15	13643.33	22044.34	25336.28
K01876	aspartyl-tRNA synthetase [EC:6.1.1.12]	23487.31	19281.31	20942.97	19922.37	17717.81	21289.9	21038.44	15819.85	19972.9	19020.13	20588.68	13186.26	20580.39	13026.64	19441.07	16708.06	11778.91	18809.29	28645.12	15349.72	13522.3	16941.59	15120.24	17201.53	19820.68	22462.76	21328.4	22938.95	9583.7	25961.84	27135.4	22059.62	7215.57	24124.27	28564.65	17255.22	14485.38	24351.59	26540.52	12870.17	23474.52	23622.14	20653.64	19689.12	16513.25	24722.59	24794.89
K03284	magnesium transporter	20298.52	20614.88	21968.07	19103.67	20019.72	20198.66	18306.62	17007.76	22153.28	15933.85	18888.05	13995.43	20248.44	13326.51	12881.46	18272.72	11785.83	18509.2	19919.82	20542.79	15221.84	17908.46	15663.82	18914.5	19639.12	21321.43	23030.18	22607.23	8734.8	25208.56	23206.91	20434.36	6812.39	23053.47	25551.95	17524.62	15178.28	24769.54	26555.42	19590.4	22812.82	24482.78	20979.76	19625.77	17401.97	25654.19	29423.78
K01710	dTDP-glucose 4,6-dehydratase [EC:4.2.1.46]	16362.42	19822.64	18577.88	18494.78	17539.55	23394.22	20971.13	16723.32	18819.04	21628.12	23111.24	17002.13	19418.66	13637.64	20044.18	18511.44	12144.06	18955.65	20315.18	15472.99	16003.22	14787.66	14605.99	18036.43	21197.17	21598.37	20456.02	20409.43	8445.4	41445.81	22697.15	20391.87	7154.96	21637.73	28177.8	16356.89	13347.42	23254.25	28118.79	13845.17	22404.97	24267.82	19712.12	19320.68	18177.73	24399.65	23300.44
K10773	endonuclease III [EC:4.2.99.18]	21520.79	20000.61	21487.87	19720.57	18517.81	21534.03	21310.4	17088.93	20715.35	18955.23	19923.88	14618.86	20616.86	13560.24	19707.27	16444.74	11779.51	18169.97	21903.72	16531.92	13652.7	17403.29	14998.24	17651.93	19165.82	22036.39	23342.9	22798.73	10173.2	24606.73	23094.65	21868.56	6958.27	24192.02	25581	16616.92	14811.47	23982.54	25158.12	17731.67	23027.44	23889.11	22271.09	21939.6	15335.78	23232.09	23202.08
K00876	uridine kinase [EC:2.7.1.48]	23374.39	19692.03	22370.51	22391.19	21612.96	18516.59	18016.72	21353.73	24523.5	19645.3	25726.49	15407.92	22125.93	13301.75	21499.71	21617.85	10418.1	18681.27	16133.42	21803.86	10745.54	21590.75	21122.58	18419.53	19500.78	23495.27	24434.46	25864.79	10385.84	22644.62	21890.36	12739.67	6390.27	22598.36	21432.91	17734.25	18998.33	21356.12	22815.82	11006.74	21665.99	18168.1	18591.43	18389.26	13694.21	19677.59	29109.36
K03523	biotin transport system substrate-specific component	19694.56	41068.33	26221.83	17418.21	12504.61	20029.34	15022.81	13842.6	17687.16	20678.68	16195.85	12143.13	36232.65	15145.57	16941.27	11790.94	22150.84	15048.89	22025.62	12465.28	11423.96	13755.98	11112.49	28433.89	17215.94	21996.93	20322.17	23085.38	6866.07	40439.78	23623.4	20457.53	6932.77	22496.55	28510.51	14004.1	12161.98	23815.81	28466.75	13737.9	22657.77	22702.74	19386.02	19939.06	15248.15	24910	14615.73
K07478	putative ATPase	22550.31	20016.61	21706.47	19979.17	18778.41	23163.15	20957.44	17182.55	21357.75	20097.13	21737.08	14227.26	20554.36	14096.04	21614.02	16613.81	11778.91	18388.09	22360.52	17952.72	13770.3	16600.49	16038.64	18128.33	18866.18	22125.76	20636.4	22748.23	10001.45	23886.64	22188.9	22065.47	7333.47	23239.17	23811.45	16652.72	14464.18	28064.34	23354.52	14156.67	22430.64	25661.44	20359.59	20103.84	14308.8	21682.09	24183.39
K01704	3-isopropylmalate/(R)-2-methylmalate dehydratase small subunit [EC:4.2.1.33 4.2.1.35]	20948.41	19101.11	20133.8	19022.57	17395.08	21649.64	24645.42	16351.66	19403.52	23095.63	16320.28	16087.58	19516.12	13186.64	7847.94	16946.59	11772.33	17850.54	18498.29	14410.72	13480.72	15735.82	17381.64	16459	19505.99	23031.29	20673.74	21633.99	9639.03	41172.36	21876.9	20517.28	6282.22	24488.17	28926.7	15792.47	13668.53	25131.17	29642.19	12043.09	23616.83	25174.95	20135.68	20335.42	19432.83	27692.51	22751.11
K02647	carbohydrate diacid regulator	21138.46	7841.86	19405.64	19222.53	20155.86	29182.17	20126.2	15986.46	16485.56	24846.6	26786.45	19989.65	12458.65	11673.65	12898.76	16365.75	5.54	17317.84	22076.26	9954.6	6599.87	15781.69	16029.18	6097.34	17150.95	20336.28	26287.98	20799.75	4488.66	42504.6	25247.38	16119.3	1582.43	32959.5	31229.44	17921.1	13230.57	33018.6	32210.24	14724.87	29934.86	26565.03	24475.52	23015.05	20608.94	27990.44	19273.06
K03150	2-iminoacetate synthase [EC:4.1.99.19]	15712.53	30436.48	24067.79	18321.96	16411.38	21754.62	26092.64	17121.24	21485.87	23827.2	11972.64	15558.81	26006.66	13651.9	7108.83	16172.85	10404.5	18440.06	19530.45	15141.28	8368.88	14124.91	13279.02	22499.37	18605.02	21235.13	18377.13	24372.25	7809.47	42186.76	23595.93	12984.32	1772.67	23891.71	28947.31	17634.7	15144.1	24109.36	31778	12715	21109.63	23617.36	17999.12	18482.34	20079.76	26921.17	26337.13
K03527	4-hydroxy-3-methylbut-2-en-1-yl diphosphate reductase [EC:1.17.7.4]	21561.72	30978.61	23405.3	19767.99	17583.36	21746.61	21512.03	16766.05	20170.7	19570.05	14535.36	13676.49	29032.33	12368.77	8955.57	16616.94	11789.91	17744.84	19038.25	14761.14	13766.8	17085.81	14518.75	23742.2	18160.8	21662.51	22638.23	23799.93	10152.05	24405.15	23159.17	21180.13	2597.17	24124.14	24187.15	17697.99	18179.55	23451.82	25465.2	15768.26	22697.09	22878.53	20407.81	21805.18	13581.43	22904.59	25390.13
K02358	elongation factor Tu	21797.92	19187.64	19895.36	19251.67	19423.97	19793.37	23392.66	15319.58	18711.97	21006.05	20262.83	15983.56	20915.03	17284.51	20254.23	16432.27	22165.43	17034.83	21395.16	15315.62	13579.83	15609.12	16646.62	17877.43	19388.29	21319.69	20552.63	20990.56	11612.2	24129.96	21903.13	20852.56	7572.6	21589.07	22499.67	15957.62	17949.35	22618.16	24302.69	15985.28	21837.72	22044.47	18870.52	18820.23	20100.68	23057.85	22606.49
K01465	dihydroorotase [EC:3.5.2.3]	20422.22	31254.51	25204.09	19084.84	18414.81	18499.43	20917.66	16565.38	22610.73	17571.95	20753.15	17114.26	28215.98	16436.29	19081.52	16629.55	11780.71	16668.59	21210.63	21364.22	13303.8	15947.59	14790.37	24162.53	19710.62	21249.75	19915.34	21489.74	8464.45	23085.64	21298.4	20473.46	7118.32	21103.6	22957.85	16422.72	14160.91	21908.09	22816.52	14438.38	21383.57	20475.34	19642.04	18708.41	14246.98	20936.59	23100.89
K00951	GTP pyrophosphokinase [EC:2.7.6.5]	20852.81	20504.86	20289.61	18708.39	20157.61	18671.31	20711.24	18274.51	23282.84	19518.7	22111.82	13702.22	21185.56	13301.63	19706.47	20008.1	22155.91	18525.96	20663.66	20062.66	14727.47	17807.64	17572.01	20505.03	20612.04	22029.45	19260.14	22308.83	12478.67	23173.17	20542	20099.88	6989.14	21094.18	21758.52	17113.34	13826.8	21326.04	22289.82	12827.07	21201.98	19723.94	18165.47	18224.87	13775.71	20376.25	30476.89
K04763	integrase/recombinase XerD	19564.82	8591.51	19841.32	17192.93	16433.05	22207.65	23341.02	14655.67	17679.75	22316.35	16978.57	15369.62	11139.65	12901.16	18273.87	17934.43	1412.98	19617.93	20728.77	14572.58	13917.22	14024.21	14858.59	10586.97	20546.03	25346.99	16774.06	17041.05	9882.3	57473.12	28658.93	21050.62	2713.64	21307.71	33615.37	15753.91	19432.17	17184.82	34363.24	13066.07	26473.81	22679.9	20824.58	20958.63	20534.55	29655.33	22991.77
K00703	starch synthase [EC:2.4.1.21]	21133.98	19118.78	20576.13	18245	16822.08	21115.99	16531.19	15836.22	18495.26	21651.8	15514.28	14861.26	20989.01	12181.05	14311.78	15941.89	10409.25	18432.76	23805.35	17255.72	8697.64	15540.66	14674.14	16529	17605.77	23013.43	21399.31	21540.43	8456.2	40978.97	25515.98	15338.48	6043.8	23119.25	29025.54	17962.05	18365.52	22886.17	30493.52	8633.76	26915.95	24661.27	21908.01	20435.24	18259.97	27360.42	21391.39
K04043	molecular chaperone DnaK	21081.81	19804.21	19677.52	18975.57	17240.41	20060.76	21409.04	16336.95	18830.7	20126.13	19782.88	13235.96	21398.86	13879.04	19424.12	17423.91	11784.16	18126.02	23583.5	16564.52	13940.8	16411.29	15302.54	17756.13	17912.08	20903.96	20578.4	21939.78	10450.55	24240.49	22842.63	21583.67	10788.17	22139.19	23204.8	18153.62	15466.07	22757.19	24329.42	13433.17	26174.79	24429.24	21448.49	18797.79	16981.25	24641.42	23801.79
K00067	dTDP-4-dehydrorhamnose reductase [EC:1.1.1.133]	18013.9	8766.16	19167.37	17828.64	19992.55	21306.46	19365.94	18364.92	21201.76	18615.37	20988.59	17914.79	11769.32	11198.63	17531.31	19034.89	10396.67	19192.42	20014.15	21975.59	9709.76	16924.75	15506.99	11072.93	21615.4	20980.46	24686.38	19632.62	6883.72	40261.01	23745.31	13347.66	5941.59	22103.4	29825.11	17931.04	13532.23	23391.87	28809.99	10750.38	22652.79	21776.61	21511.44	18953.26	18533.26	24974.68	38851.28
K00088	IMP dehydrogenase [EC:1.1.1.205]	20454.81	20854.94	21212.89	18434.17	17918.66	20169.23	20309.86	16119.3	20005.08	18571.63	21013.86	14180.59	20027.61	13402.86	19323.93	16467.4	13156.57	16676.34	21177.94	17240.72	19684.88	16090.15	15470.72	20094.33	20526.26	21005.17	20171.16	20770.73	9956.03	23645.64	21357.57	27277.38	7601.64	21302.26	23377.11	15696.39	14637.84	23713.09	22870.52	16223.75	22267.56	22514.11	19973.84	19030.75	14582.55	21713.26	27682.72
K00873	pyruvate kinase [EC:2.7.1.40]	20437.21	19030.64	19973.37	18770.67	19259.11	20847.37	20282.11	15235.38	18369.18	18098.85	20712.13	15123.71	20027.71	16156.15	19990.27	15648.84	22187.23	17954.92	21942.99	15343.72	14033.22	15425.08	15918.15	17687.77	17370.45	20476.9	20522.14	21107.74	9520.36	24015.97	23574.31	20944.5	7295.25	21507.12	22905.57	16356.97	25389.09	22414.42	24830.69	14067.54	21405.36	24133.64	18911.53	19155.58	18384.94	22163.08	20811.05
K03704	cold shock protein	13499.24	18630.31	22775.59	14794.6	23161.08	24008.16	16957.17	13043.69	15393.48	20985.33	26228.46	22755.28	16326.38	24018.66	29783.54	12935.08	12816.52	14100.37	18496.37	9976.04	13066.53	8677.3	16448.71	13784.52	18817.6	17961.63	17828.81	15934.69	10173.48	23210.34	30500.87	26532.99	4392.45	23266.53	24853.89	12075.04	29540.29	23047.62	25550.02	25630.55	20109.8	26952.32	18642.76	18060.04	25618.53	19937.45	13172.17
K02111	F-type H+/Na+-transporting ATPase subunit alpha [EC:7.1.2.2 7.2.2.1]	18508.24	19678.11	19630.57	19543.74	15737.81	18705	18006.11	15597.55	17718.05	20877.38	15535.28	13492.43	21691.45	11326.84	19294.07	14136.19	11778.58	15472.34	16182.02	18025.72	12520.13	15650.09	12621.07	17730.13	18153.18	21994.18	24351.57	21759.4	9857.7	39490.64	23480.63	21495.55	7192.47	20665.42	27567.45	18144.72	14784.93	23841.09	28694.99	13588.17	27730.79	22200.78	22205.26	21197.99	17433.98	26466.19	22019.39
K00016	L-lactate dehydrogenase [EC:1.1.1.27]	19944.3	41460.66	21539.3	14302.89	11570.16	19839.87	12459.51	11394.34	15260.04	15744.5	42329.1	11806.25	34955.75	11018.68	46177.93	9539.36	13037.17	11171.56	23646.21	11174.23	16322.86	11166.32	10040.13	29705.79	14878.83	20111.86	17827.09	16277.5	7602.55	24207.99	21504.68	20956.41	11965.68	19295.15	22976.02	11791.2	15324.19	21495.78	23343.11	18953.92	20587.35	23081.32	20339.02	20664.18	15627.71	21791.37	11761.84
K01090	protein phosphatase [EC:3.1.3.16]	21352.36	18258.26	19243.38	19569.02	12110.47	21972.05	13893.39	12700.5	13384.55	18662.44	17243.96	11968.27	19341.65	9472.42	19594.55	11289.5	11773.84	17172.46	22158.11	9527.18	12211.34	14167.88	11159.33	15886.52	17143.27	22544.93	23711.72	21320.8	7251.97	42174.11	26136.3	22612.29	7160.44	26720.84	31586.08	14211.19	12955.81	26509.26	31652.95	17881.07	24634.9	29708.24	22723.02	23459.18	18147.68	29611.86	13649.06
K01934	5-formyltetrahydrofolate cyclo-ligase [EC:6.3.3.2]	20499.41	19043.61	19787.47	18461.27	16655.16	19910.9	18106.44	15225.55	18345.4	20094.13	19117.03	14554.76	19889.61	11797.69	19247.02	15535.06	11776.91	17130.34	21068.27	14392.72	12941.3	15233.99	14080.14	16869.33	18832.18	22432.76	20832.4	20696.73	8665.7	40118.64	23664.9	20590.72	6865.97	22611.17	28322.45	15126.22	14777.18	23765.59	28379.52	13547.67	22926.79	22319.44	19432.84	20119.84	17399.05	24853.59	21195.89
K00784	ribonuclease Z [EC:3.1.26.11]	12887.03	18590.03	18709.51	14158.77	14455.58	24597.49	12974.86	17139.1	19542.54	19549.8	20064.98	17535.18	16752.2	8048.24	19183.28	14962.35	10409.92	18204.26	15067.35	10907.72	7174.82	13817.91	12834.72	14422.5	19729.77	18807.72	23244.23	16709.25	7234.95	41514.97	26395.06	16227.06	6207.3	27592.17	30509.29	16021.67	19213.27	32589.54	27059.19	13889.01	23779.44	30916.61	21711.8	22071.96	19916.55	27023.79	23603.39
K01953	asparagine synthase (glutamine-hydrolysing) [EC:6.3.5.4]	21493.13	7905.78	18642.31	20489.97	17415.33	23831.19	18977.9	16588.35	17489.86	19262.52	23318.36	15982.03	12460.4	10193.28	20807.77	17444.75	164.72	20328.56	28960.21	16427.24	10218.84	18001.11	13816.13	8738.87	17140.89	21343.65	23447.56	19977.77	6860.8	26196.33	26027.85	21750.24	2268.65	30040.78	27027.39	16403.67	18367.3	25310.75	26273.87	18204.18	25085.47	25392.7	21667.4	20084.3	16790.01	23754.24	25303.03
K00215	4-hydroxy-tetrahydrodipicolinate reductase [EC:1.17.1.8]	21936.51	19467.64	20444.77	19717.97	17537.81	18570.9	26859.01	15038.95	19768.93	18297.4	19615.61	13697.62	20351.09	13667.27	18914.77	15940.41	11988.01	17692.22	21660.9	16744.59	14867.7	15446.45	15806.74	17754	18645.18	20941.53	20242.24	21371.59	11658.53	23579.54	22904.33	20276.32	7643.2	21641.87	22997.78	15282.09	15772.36	22221.79	28055.66	16810.67	21687.68	21942.98	18682.98	19203.45	15520.68	21730.99	21763.69
K07056	16S rRNA (cytidine1402-2'-O)-methyltransferase [EC:2.1.1.198]	20597.71	20371.36	19830.21	19410.86	19936.51	17925.71	20554.77	18208.67	23175.97	19264.03	21041.19	13359.47	20040.19	12828.1	19461.27	19673.65	11779.91	18447.96	20638.41	20050.16	14667.97	17765.91	17441.78	19644.33	20378.54	21943.95	19182.14	22220.73	10376.07	22959.17	20530.4	20075.18	6960.14	20974.41	21731.52	17098.34	13814.55	21269.04	22232.62	12832.07	21173.31	19718.94	18111.47	18176.6	13691.31	20319.85	30403.39
K06158	ATP-binding cassette, subfamily F, member 3	17479.79	20586.53	21601.79	20153.95	19200.51	18502.38	19852.68	18587	25447.79	18856.36	20348.53	14532.39	19013.19	13443.45	19606.36	18979.06	10419.5	19639.92	22679.99	20313.16	9119.22	16308.42	14903.95	18407.33	20364.03	21338.79	20307.13	22492.98	10070.74	23398.92	23046.73	13706.6	6719.47	23964.49	22700.36	19588.67	18773.14	20572.04	23354.12	9748.74	20843.55	18435.77	19732.97	18776.85	13386.81	20053.68	30718.06
K10112	multiple sugar transport system ATP-binding protein	24382.12	7658.93	21059.89	17149.14	13155.75	28492.83	17463.54	13917.1	18440.25	17971.78	17915.85	19339.33	11647.48	9432.63	10875.31	14687.41	1424.84	17423.62	27373.75	15181.35	12766.79	16423.31	10979.62	8488.9	18814.25	18962.66	25321.41	18818.15	6988.73	25525.79	29453.35	24440.86	7370.45	29009.92	26086.46	14862.75	22476.45	37771.62	24840.02	20324.25	26643.88	27391.01	23581.78	25914.6	12323.42	22126.05	17052.49
K01808	ribose 5-phosphate isomerase B [EC:5.3.1.6]	22200.65	31006.95	23098.11	19341.12	15148.63	20457.85	17731.12	16988.39	21154.12	17394.64	13544.56	13718.16	28974.8	10219.53	7066.53	15582.38	10398.58	18144.76	20438.58	16151.97	8461.8	16312.88	13355.32	22156.56	17397.13	22849.26	20849.56	23134.29	8388.14	25538.15	22780.1	15590.13	2226.67	27351.14	24017.82	17003.32	11469.97	28936.32	25926.06	9236.59	22868.38	26302.86	20682.89	20294.01	16916.32	26680.99	24091.47
K00566	tRNA-uridine 2-sulfurtransferase [EC:2.8.1.13]	20671.57	20334.78	20163.92	20418	21403.38	17344.2	20716.91	20439.14	25996.37	18433.43	22906.27	13935.85	20012.59	13133.77	20255.39	23035.2	10403.25	20172.28	20541.8	24484.93	10766.22	19315.4	18889.16	19330.86	21676.54	21653.02	18833.54	23914.99	9299.11	22258.59	20202.08	12547.7	6555.31	20635.4	20828.68	18494.05	13387.98	18652.42	20942.92	9665.14	19950.9	15463.94	17239.61	17833.44	11048.58	17185.85	36677.45
K00791	tRNA dimethylallyltransferase [EC:2.5.1.75]	20528.81	20349.36	19895.21	19199.36	19117.51	18435.91	20261.57	18036.34	22611.57	18498.03	20802.19	13307.97	20749.39	12784.7	19594.27	18867.15	11779.91	18409.46	20668.91	19821.16	14566.97	17545.41	16427.11	19554.83	19427.04	21656.95	19223.14	21863.83	11702.17	23114.17	20537.4	20059.38	6981.14	21016.01	21752.52	17031.84	13821.05	21320.04	22283.62	12833.07	21021.81	19723.94	18158.47	18133.1	13708.31	20371.35	29492.39
K06901	putative MFS transporter, AGZA family, xanthine/uracil permease	19891.47	17933.42	22797.32	16254.91	19503.42	20793.89	22014.73	12224.68	16960.46	19070.65	27166.7	17795.35	19043.09	20042.56	30522.23	14287.57	11804.15	14858.51	24365.16	15097.81	11890.61	13581.22	16395.43	15474.1	17411.79	18485.39	21139.18	18347.59	9448.39	23413.28	22963.21	20917.39	7790.37	21068.29	21833.17	13381.67	25340.57	21798.96	23816.99	16321.99	20866.51	19750	18381.37	19162.1	19378.05	20785.12	15437.07
K15580	oligopeptide transport system substrate-binding protein	20129.71	20225.52	19194.05	17490.74	16118.41	16855.6	18017.37	11614.21	14028.95	14498.37	17259.04	16902.47	19618.03	17206.59	37760.27	10453.99	13920.7	14603.45	20087.77	11240.28	25768.32	14327.09	11871.23	20082.87	17324.14	16615.69	26878.95	15077.58	6726.27	22021.38	23899.44	28237.54	16224.97	20135.29	24226.72	12183.98	25472.22	22930.26	21865.37	16052.89	22583.49	30404.6	21880.37	21294.24	13859.41	17323.44	13133.67
K02036	phosphate transport system ATP-binding protein [EC:7.3.2.1]	22240.73	19251.81	19964.24	17429.7	16615.79	20476.56	21593.83	12818.55	20121.93	17747.46	22764.7	12518.2	19074.06	14774.08	28435.89	14795.02	11785.16	15718.4	23916.62	16321.67	13026.64	14455.77	13672.57	17075.63	17301.18	21169.26	20098.48	20019.51	10679.55	23506.63	22426.48	23261.33	11649.85	21704.6	22791.5	14807.2	15172.03	21690.19	22890.54	14326.08	21531.76	20092.18	21934.45	23801.27	14266.99	21243.74	21374.15
K01928	UDP-N-acetylmuramoyl-L-alanyl-D-glutamate--2,6-diaminopimelate ligase [EC:6.3.2.13]	20695.53	19116.61	19457.72	18556.17	17072.41	18950.62	21903.88	14926.27	18671.5	18247.13	24781.28	12994.51	20146.36	14102.54	31196.52	15945.03	11784.16	17386.06	23958.27	16020.72	13687.3	15440.49	15642.14	17508.83	17368.54	20534.23	19793.9	20604.98	10462.95	23169	23799.9	21089.58	7670.97	21528.67	22608.45	15127.22	15710.54	21629.59	22714.02	14045.17	21053.39	22229.27	18531.09	18558.28	13774.27	20539.84	21722
K00134	glyceraldehyde 3-phosphate dehydrogenase [EC:1.2.1.12]	20399.74	18984.04	20983.32	19003.87	19716.54	19052.95	24555.62	15673.18	18459.47	18764.74	20455.83	16923.18	20045.04	16596.32	20363.4	16724.11	11791.63	16440.04	21170.77	15126.55	13202.03	17189.94	15848.81	17021.73	19451.26	20235.54	20175.13	20774.34	10394.53	23063.09	21542.15	20169.5	7518.18	21146.55	21986.47	15105.22	17751.87	21648.09	22859.02	14613.48	21224.59	20121.04	18301.26	18643.55	16613.68	20600.17	21521.72
K03630	DNA repair protein RadC	19052.97	19764.12	22266.91	18562.01	24753.57	20012.52	21036.53	16579.67	20669.75	21034.61	22643.01	14183.34	21298.97	17373.99	21130.63	17852.62	10416.86	17295.01	22894.12	16915.16	8191.42	16289.87	19655.21	17663.74	16780.66	18578.63	20921.21	20961.05	6879.93	22966.17	21116.13	12632.67	6058.98	20045.94	21042.17	18356.29	24992.52	19541.03	23417	11466.28	23897.89	17730.27	18042.05	15314.48	19860.62	19514.14	21028.35
K02073	D-methionine transport system substrate-binding protein	17769.44	29203.69	25236.76	16716.71	17581.47	17289.5	18905.63	12911.86	16826.2	23223.68	24499.8	21901.86	26598.14	25646.07	27965.59	10894.16	43280.91	12756.82	22322.43	12617.28	14690.06	13364.69	14328.85	24043.83	18663.54	18545.96	15906.36	24255.31	10300.23	21904.33	20218.74	18618.11	7520.58	16770.1	20010.13	10982.1	15923.86	19129.06	20131.59	10813.05	14133.8	19001.76	13929.79	14770.69	16027.47	15906.25	13980.77
K01885	glutamyl-tRNA synthetase [EC:6.1.1.17]	25397.08	8450.94	18679.32	21748.29	19312.76	19317.04	25918.37	16150.55	19403.18	18277.3	15632.19	12494.91	13421.25	12954.99	8941.53	17836.91	13149.99	16315.17	17929.67	19823.64	18879.73	19541.9	16816.68	11603	18583.63	23744.59	24648.91	23245.71	10780.38	23403.9	18311.82	28006.04	2763.84	22484.64	22778.56	15726.66	12710.71	23819.82	22961.67	14652.59	24734.93	21415.04	21454.48	22931.16	13703.86	23821.61	22123.96
K00991	2-C-methyl-D-erythritol 4-phosphate cytidylyltransferase [EC:2.7.7.60]	19556.26	20395.86	21980.8	17486.42	18698.28	22169.65	15187.5	15711.38	23606.87	18262.63	14934.03	13664.49	19193.2	10743.77	6340.91	16019.11	1413.91	19638.09	31376.75	18157.97	13295.22	16292.39	13554	18327.2	21034.39	21217.42	16701.57	19703.62	11175.73	25375.81	28275.5	20775.83	3091.17	24312.49	28463.15	17192.32	18220.97	22912.82	25915.87	12794.26	22862.41	21498.86	19066.56	18246.1	13496.27	22791.34	23221.46
K15583	oligopeptide transport system ATP-binding protein	19835.25	16850.53	23361.54	16715.98	13741.78	22505.94	23108.18	11896.88	18485.19	17071.13	12346.64	14698.85	19221.92	13974.56	18314.43	12323.52	10397.65	15634.14	15794.78	15197.58	6166.82	13229.41	14024.87	12306.8	16259.59	20266.11	29611.57	15766.3	6647.98	40744.6	26968.35	15064.23	6501.08	26362.23	30664.92	12062.48	15843.57	29329.02	29111.72	14380.61	23368.67	26170.1	22707.13	25295.71	15385.78	23758.13	14033.2
K00600	glycine hydroxymethyltransferase [EC:2.1.2.1]	18769.91	42153.61	25001.77	17915.67	16768.11	17493.45	18438.94	16162.55	21176.85	17939.63	19702.38	12822.01	36077.86	12860.14	17661.67	15818.21	1401.91	15954.09	20817.77	18201.22	13002.8	15365.79	13529.94	29843.73	17894.18	19422.76	18907.9	20316.73	8017.2	23224.64	20014.6	18748.47	6869.47	20640.18	21431.95	14843.22	13639.93	21221.84	22269.92	12831.67	20653.04	19718.44	16576.09	15402.04	13684.1	20030.89	21628.89
K02356	elongation factor P	20584.29	19044.14	20261.54	18427.17	19205.94	18867.78	20768.86	15145.38	18370.87	18638.85	22126.83	14870.26	19965.12	15671.32	26905.1	15725.67	11780.98	16736.09	23308.28	15194.72	13529.8	15346.25	15738.65	17390.1	17303.39	20083.82	19902.97	20519.15	9501.03	22995.64	21026.4	20808.08	7278	21404.45	22342.32	15088.72	16507.76	21331.09	22703.19	13411.95	21017.44	21874.14	18377.11	18185.78	15613.35	20335.92	21571.22
K01989	putative ABC transport system substrate-binding protein	22352.43	6456	20276.41	19339.66	15154.53	23397.14	15196.48	14482.68	17185.3	22466.01	28086.24	14436.04	14304.77	10066.76	21213.7	15733.35	14.6	15686.14	24398.47	17082.36	7711.73	17529.73	12801.41	5518.39	16851.7	22857.1	25525.17	22092.94	6692.07	41476.44	23524.31	15569.45	7020.1	24553.96	28090.35	18256.76	11120.7	24612.06	26063.84	12749.15	28120.18	20729.99	23380.94	22370.28	17404.9	27724	14669.48
K03797	carboxyl-terminal processing protease [EC:3.4.21.102]	20294.89	20880.21	20457.35	20578.51	22619.6	16049.99	21483.95	21782.32	27320.07	19463.03	16870.79	14138.72	21368.15	11664.46	9448.22	22872.99	10402.25	19986.73	11800.93	27139.59	11241.59	17682.46	20825.6	20271.03	21671.02	21857.95	18547.41	24350.82	12193.73	22089.21	19838	11292.55	1696.84	20483.19	20083.7	18927.53	12974.38	19367.72	22179.47	8062.56	20117.61	17342.86	15517.28	15433.24	12684.71	19453.08	37606.3
K01874	methionyl-tRNA synthetase [EC:6.1.1.10]	21680.81	18993.61	19995.97	19619.37	17843.01	21249.46	20013.44	14808.05	18887.42	18860.58	19919.28	12505.11	19989.25	13246.03	19195.47	15831.76	11790.91	16220.13	21236.25	14659.22	13508.3	15486.89	14779.54	17465.53	16922.75	21586.01	19829.4	22017.09	10915.7	24168.64	21830.08	21600.22	7253.97	22152.59	22100.95	15455.22	18024.47	21479.59	23348.72	12881.07	22206.53	19839.94	20072.09	21123.98	14068.05	22131.07	21314.89
K01733	threonine synthase [EC:4.2.3.1]	20240.43	30632.11	21872.8	17775.5	16424.08	18003.55	20759.75	16050.66	19028.01	20484.3	20029.11	12749.16	28072.45	13847.12	18926.77	15889.09	11777.91	16003.79	20753.54	14866.22	13290.8	17009.15	13628.65	23756.33	17647.57	20702.04	19175.48	20507.73	10165.2	23016.53	20531.32	20070.61	6955.97	21102.84	21790.45	15033.72	13823.28	21344.26	22031.19	11311.92	21038.64	19687.94	18137.17	18055.42	12975.83	20494.51	22407.78
K00942	guanylate kinase [EC:2.7.4.8]	20403.53	19880.11	18056.97	18262.17	16760.41	17945.87	19857.63	14974.27	17926	19394.88	22887.28	12625.26	21385.36	12952.04	23979.27	16178.78	11791.91	16242.56	22887.52	14458.72	13184.8	15324.49	14464.64	18123.33	17094.04	20335.48	19920.65	20788.73	9538.2	22977.75	22046.65	20804.08	7122.47	21424.17	21839.7	17382.72	17833.04	21457.84	22591.52	14967.42	25692.89	19761.27	20080.34	18392.03	14087.02	21606.59	21430
K04068	anaerobic ribonucleoside-triphosphate reductase activating protein [EC:1.97.1.4]	20552.55	19473.03	21105.14	17790.6	16550.16	18941.51	16644	15222.41	18782.24	18355.97	19743.28	12727.18	19785.03	11465.15	19018.52	15528.5	11794.16	16717.62	21759.77	16764.56	13403.97	15503.24	14198.98	17819.17	18121.57	20903.8	19977.56	21022.59	10390.45	23973.11	22450.15	21106.53	6906.47	21578.67	22473.7	16756.05	18825.16	22596.26	24711.86	13828.67	21806.96	22229.11	19012.09	18987.74	16229.33	23418.59	21565.28
K01921	D-alanine-D-alanine ligase [EC:6.3.2.4]	22182.29	18928.14	19552.04	18795.67	19607.94	19534.24	20025.11	15113.88	18667.87	18629.35	20227.63	14993.11	19939.12	15328.82	19643.6	16076.17	11792.98	16114.17	21000.51	15378.22	13239.3	15453.25	15669.65	16934.6	17515.39	20207.32	20095.72	21226.65	9837.53	23152.64	21392.48	20173.08	7196	21586.95	21751.32	15386.72	20358.8	21380.59	22964.69	13016.37	21947.94	19772.64	18310.61	18526.43	16037.52	21585.5	21407.22
K07079	uncharacterized protein	26817.61	19273	23567.01	25267.27	19813.25	23592.57	19222.41	18563.78	23114.08	15062.9	14099.91	9703.46	20401.16	10952.38	10811.05	14978.97	18.25	19653.16	13454.14	13715.44	9596.59	21665.1	14509.83	14351.13	19713.76	24183.19	30502.49	26162.41	6925.62	8509.03	24897.15	15685.21	1495.92	30319.57	27148.32	18401.7	10452.62	23400.12	22449.07	16322.4	21358.31	23410	24102.3	25750.17	5974.61	20817.36	26357
K05832	putative ABC transport system permease protein	22384.63	6591.8	21555.41	19213.06	15333.93	22887.54	15382.28	14719.08	17906.7	23340.01	23537.84	14378.64	14238.97	9692.93	19499.43	15712.75	14.6	14605.14	18361.14	16816.36	7761.73	17689.73	13282.78	5728.99	16562.3	22599.55	25424.17	22675.57	6816.47	40422.04	23409.71	15684.45	10125.3	24719.56	27717.95	17897.16	11210.1	24692.66	25735.24	12916.15	28018.38	20821.79	23761.09	22537.33	17328.1	27612	15130.88
K09458	3-oxoacyl-[acyl-carrier-protein] synthase II [EC:2.3.1.179]	20051.29	18615.31	18584.12	18938.17	19772.94	20746.45	23602.28	15344.38	18120.54	19535.85	20510.6	15474.1	20023.54	14897.58	19291.44	16760.16	10402.99	18352.76	33404.28	16584.05	9194.3	17119.92	14687.65	16431.93	16882.39	20568.16	19831.8	21214.9	9964.7	23394.64	20934.56	13354.25	6236	21723.55	22389.66	16191.05	16088.43	19567.09	22782.19	9562.29	20623.86	17735.31	18393.78	18046.54	14956.68	20505.25	26877.89
K02337	DNA polymerase III subunit alpha [EC:2.7.7.7]	20278.84	18903.01	19205.67	18168.17	17274.14	18519.23	20240.04	14833.72	18470.73	18239.33	20135.38	16768.11	19878.51	14182.54	18942.19	15775.58	11815.71	16324.67	21606.05	15492.72	13570.47	15501.49	15166.67	16865.03	18061.98	19878.79	19595.8	20909.83	9539.95	23159.64	22580.48	20260.82	7011.37	20984.07	21736.85	16098.72	25316.02	21381.92	23095.85	13422.87	21820.91	19726.34	18253.04	18968.59	13640.65	20656.67	21333.89
K00262	glutamate dehydrogenase (NADP+) [EC:1.4.1.4]	20292.37	20377.36	19362.89	18133.76	18372.58	18649.51	18022.83	17796.95	21652.69	14978.03	16667.69	12865.89	19866.62	10894.32	15070.74	19144.98	22153.58	17899.57	19885.49	19184.33	14052.66	17592.51	16049.21	19784.97	21124.27	20808.9	19182.56	17985.43	8330.9	23322.14	18488.38	20037.16	6446.72	20975.24	21535.27	16238.59	13544.36	21284.12	22287.26	13562.74	21185.05	19319.95	18066.06	18123.9	13705.36	20399.7	28329.61
K03217	YidC/Oxa1 family membrane protein insertase	20049.04	19022.61	18786.64	18035.35	16639.46	18858.69	19853.85	14711.05	18237.55	17731.46	25250.2	12567.03	19800.39	13551.81	30562.97	15412.68	11779.91	15976.59	23673.79	15196.3	13002.8	15266.17	14455.53	17366.46	16799.56	20200.26	19281.57	20367.67	9530.85	23179.13	20599.13	20820.31	11712.77	21187.62	22152.75	15010.45	14012.06	21382.36	22272.84	14322.58	20969.44	20121.85	18824.12	18262.75	14225.67	20404.59	21279.15
K02113	F-type H+-transporting ATPase subunit delta	15175.74	19164.61	16584.07	15595.74	12920.81	20226.5	16494.61	14221.05	16635.3	19402.13	17302.78	14560.93	19544.45	8606.34	18799.07	14820.69	11778.58	15855.59	15316.02	14037.72	11964.13	11637.09	11195.07	16408.63	17233.18	20644.43	21184.07	15972.73	9647.2	40199.64	24236.13	21743.55	7077.97	22136.67	27780.45	16956.72	14908.68	24410.59	24679.99	13587.17	26862.54	24774.28	21547.51	19858.74	19446.48	27595.69	21655.39
K00604	methionyl-tRNA formyltransferase [EC:2.1.2.9]	20014.71	30416.61	20245.47	18038.57	16593.41	18532.36	21400.44	15394.05	18584.6	17658.63	19741.78	12428.11	28146.11	13303.89	18883.77	15252.06	11778.91	15904.17	20670.25	13874.72	12969.8	15183.49	15131.14	23493.83	16583.18	20171.26	19199.4	20345.23	9469.7	23111.64	20535.48	20003.22	6978.47	20915.67	21732.45	14959.72	13821.22	21312.09	22261.52	12825.67	20894.24	19722.94	18122.84	18076.99	13467.05	20365.67	21124.89
K03737	pyruvate-ferredoxin/flavodoxin oxidoreductase [EC:1.2.7.1 1.2.7.-]	20529.48	18549.98	24344.73	18555.79	18198.06	17946.38	23194.91	15805.05	18721.09	17290.4	13781.03	15305.41	20938.67	20153.23	7702.91	17992.65	41554.65	16331.3	18602.23	17446.64	8455.47	17871.15	16204.02	17635.3	18791.94	19795.7	19279.67	21345.95	8078.72	23190.15	21763	12620.77	1543.7	21012.42	21099.69	15796.32	20974.79	19534.32	23226.2	9415.11	20851.31	17650.56	17260.16	18394.71	12841.06	20306.92	21706.3
K01515	ADP-ribose pyrophosphatase [EC:3.6.1.13]	20325.5	17734.89	19822.08	18014.42	16097.4	20324.66	15782.09	12972.88	15413.77	18718.13	19305.11	12750.11	19363.78	12874.61	18558.57	12830.94	11424.83	16387.49	22277.91	10428.75	9486.96	14555.11	12640.86	13633.46	15802.3	19937.68	21198.9	19895.96	8282.4	25195.56	28692.06	21940.74	7193.13	26413.65	27731.37	15287.89	19634.35	24649.76	26961.19	13694.84	22872.01	21726.27	20383.51	20037.66	15723.05	23531.75	20308.06
K01591	orotidine-5'-phosphate decarboxylase [EC:4.1.1.23]	20052.31	19709.14	18963.14	17980.37	16557.81	18279.23	19759.44	14723.85	18023.73	17619.63	19955.51	12774.59	19957.78	12833.13	18885.23	15674.4	13156.57	16035.62	20686.62	14786.39	18146.8	15211.42	14591.07	18235.2	17813.18	19997.59	19418.74	20336.23	9865.03	22961.84	20543.07	26845.95	7357.57	20884.27	22160.31	15088.39	14224.71	23094.09	22257.19	16113	21762.91	21742.81	18405.64	18347.17	14000.92	20981.26	21329.22
K07646	two-component system, OmpR family, sensor histidine kinase KdpD [EC:2.7.13.3]	20548.37	18607.78	21916.71	17263.79	17696.3	22865.98	19030.28	17723.41	19212.71	21175.75	15733.73	16728.28	18205.5	11851.94	8055.51	17734.08	10.12	17897.04	17295.73	16679.54	7969.12	17815.28	14599.49	13550.67	18717.39	21019.97	24200.06	19937.17	6232.95	26059.13	22120.63	15773.84	1608.85	23556.16	26197.59	16723.47	10527.94	24339.72	22360.84	15239.85	23634.65	26776.7	23222.15	21884.25	18199.78	26299.37	22433.23
K11070	spermidine/putrescine transport system permease protein	20221.4	6982.28	18973.23	16535.15	15574.15	23449.47	14996.39	13910.38	17054.38	18475.55	20339.58	15809.76	11290.67	8806.79	19796.41	15102.52	10398.25	18818.51	21104.85	15490.72	8399.32	15846.76	13123.58	8239.8	18009.52	19765.35	23538.06	17869.47	5296.85	41341.97	25272.63	13994.53	6141.8	25139.07	30378.29	15421.05	14837.27	23928.09	30526.99	14311.51	22443.29	23701.77	20331.26	20459.5	17529.32	25137.27	22635.39
K01734	methylglyoxal synthase [EC:4.2.3.3]	21181.89	19575.01	19463.93	18681.56	19303.04	23572.91	14022.85	18217.01	20806.6	17699.5	17409.3	16320.15	18915.54	7223.94	7786.02	17360.26	22.52	18639.03	20439.6	17586.21	8916.85	18022.42	14639.32	15665.27	17527.44	18705.84	23853.52	20581.53	5246.72	24689.68	24098.63	14855.77	1604.8	26347.01	24480.36	17730.66	14819.49	30042.35	25834.14	14028.68	23776.51	23521.2	20644.69	21135.89	14373.59	22203.76	23384.43
K00075	UDP-N-acetylmuramate dehydrogenase [EC:1.3.1.98]	21878.14	18987.61	19663.64	17536.5	17131.74	19468.23	20487.61	14789.72	18794	17951.3	19706.61	12594.26	20359.94	12688.37	19201.35	15972.14	11778.91	15962.59	20618.02	14687.22	13622.63	15317.99	14480.14	16902.66	17070.51	21339.43	19722.23	20453.89	11081.12	23617.31	21160.4	21319.05	7175.97	21898.17	22069.95	15048.22	14018.68	21489.76	22784.02	13521	21853.14	19751.94	19853.17	20847.01	13943.38	21869.59	21401.56
K03531	cell division protein FtsZ	20025.64	30615.61	20545.47	18053.57	17054.74	17108.77	21497.24	15501.72	19167.53	17331.63	19339.78	12271.26	28692.31	13709.74	18891.44	15574.73	11779.91	15684.09	20528.02	15950.72	12842.47	15474.49	15559.47	23917.83	16219.18	19608.59	18994.4	20801.83	11516.3	22243.64	20197.4	19328.92	6957.97	20423.27	21240.45	14975.72	13786.68	20417.42	20911.85	13482.67	20433.91	17482.94	17521.84	17930.84	11151.05	17816.59	22453.89
K03484	LacI family transcriptional regulator, sucrose operon repressor	11286.25	29669.86	19615.24	11646.28	8793.65	27319.98	11745.37	12461.3	16183.73	19382.19	18139.93	17016.92	23331.04	6769.21	18020.01	10030.42	1615.19	13590.09	21180.19	10146.85	10932.28	10683.8	6808.33	19505.6	16827.07	18274.1	20910.09	12449.55	5479.56	43192.34	25965.68	21250.29	6611.98	24050.69	30449.89	11863.42	20215.19	27094.62	26809.19	21065.94	23067	27018.28	22713.3	22894.96	19236.99	26523.3	12544.49
K02519	translation initiation factor IF-2	20237.31	19008.11	20081.47	18125.17	16878.41	19110.9	20083.44	14869.55	18665	17911.63	19469.28	12976.76	19824.11	12983.54	18907.77	15746.06	11778.91	16506.09	20816.02	15346.72	13194.3	15401.49	14359.64	16980.83	17248.68	20454.26	19470.4	20654.73	9524.7	23917.64	20893.4	20715.22	6983.97	21521.17	22240.45	15469.72	13857.68	22229.09	23634.52	12841.67	21359.64	21970.94	18714.84	18241.84	16206.05	22913.59	21646.39
K01810	glucose-6-phosphate isomerase [EC:5.3.1.9]	20376.31	18959.61	19917.97	18407.17	17049.41	18413.15	20638.94	14933.55	18505.75	18034.63	19603.78	13153.26	19879.36	13103.04	19686.02	15768.81	11790.91	16878.59	21192.02	15932.72	13752.8	15346.49	14507.14	16926.83	17299.18	20079.26	19445.4	20714.23	9558.45	23129.64	21656.4	20213.47	7040.97	21359.84	22333.45	15456.72	17712.18	21292.84	22620.52	13259.67	21300.64	21916.94	18328.09	18358.84	13570.3	20454.59	21778.89
K01000	phospho-N-acetylmuramoyl-pentapeptide-transferase [EC:2.7.8.13]	20227.31	18937.61	19402.47	18112.17	17455.41	19792.9	20075.94	14815.05	18157	18382.63	19515.78	12904.26	19835.61	12853.54	18906.77	15532.06	11778.91	16436.09	20803.02	14610.72	13261.8	15403.99	14587.14	17275.83	17058.18	20495.26	19413.9	20604.23	9523.7	24077.64	20883.4	20718.72	6997.97	21440.67	22248.45	15460.72	13854.68	22211.09	23879.02	12862.67	21354.64	21993.94	18738.84	18230.34	15893.05	22929.59	21583.89
K19302	undecaprenyl-diphosphatase [EC:3.6.1.27]	18753.7	8122.98	16882.34	16369.37	16952.71	22541.66	14405.81	12873.11	15403.56	18766.98	18964.83	16651.77	12137.21	11162.83	18041.72	16370.28	21143.06	19043.43	31858.27	13320.22	11740.8	14364.06	12535.76	10631.63	18638.93	20606.33	15361.59	15271.69	9846.22	41377	23522.5	13550.33	6711.79	26167.78	28790.07	15265.55	12940.57	20883.09	28595.55	10236.77	21535.72	22389.13	18143.1	17751.86	17253.81	23627.32	20768.5
K00806	undecaprenyl diphosphate synthase [EC:2.5.1.31]	20148.06	19002.61	19674.97	18198.67	16883.41	18374.36	19630.44	14774.55	19398.07	17768.13	19250.28	12626.86	19828.86	13150.33	18920.77	15710.56	11796.16	16468.63	21782.5	16448.22	13288.95	15397.99	14430.14	16991.33	17601.5	19931.01	19624.15	20616.48	10373.7	23235.14	22059.23	20129.47	7250.22	20976.17	21801.2	15385.47	18692.97	21524.09	22773.52	12836.67	21226.39	19731.94	18185.09	18724.99	13587.3	20608.67	21341.39
K02335	DNA polymerase I [EC:2.7.7.7]	20276.71	19610.61	21467.47	18127.57	18108.41	19047.9	21288.11	15835.05	19588.6	18124.63	20136.78	13767.26	19854.44	14308.47	19053.77	16499.06	11778.91	16000.76	21036.69	17400.05	13222.13	15854.82	14803.14	17488.16	18370.51	20113.59	19687.07	20408.23	9502.7	22831.64	20947.4	19727.55	7044.14	20647.84	22443.45	14894.72	14141.01	21009.09	21494.85	12930.67	20921.24	18231.94	19049.84	18480.17	11417.38	18520.59	21855.89
K00640	serine O-acetyltransferase [EC:2.3.1.30]	20811.12	18947.08	20865.98	18767.27	16793.43	18723.38	20471.15	18829.47	19287.56	18595.58	14721.75	15524.65	20151.11	12226.63	8033.93	17537.38	10411.32	18150.82	18512.72	19838.25	9602.37	18624.52	15940.75	17010.96	18236.92	20063.38	19343.83	21311.19	10999.35	23842.76	21554.81	13204.63	5942.67	21426.28	21807.24	16455.9	17234.74	20408.46	23923.59	9591.41	20894.93	20002.81	18411.75	18287.11	15825.71	22371.04	27125.78
K01868	threonyl-tRNA synthetase [EC:6.1.1.3]	20158.81	18983.61	19382.59	18336.17	17599.41	20035.28	20058.44	14996.55	18305.5	18446.63	19597.03	12812.26	19852.25	13009.21	19193.77	15728.56	11790.91	16126.59	21086.64	14822.72	13320.3	15407.49	14870.26	17029.33	18165.18	19843.76	19368.9	20705.21	9497.7	23602.64	21219.9	20102.47	7040.09	21023.96	21757.45	15416.72	17664.93	21349.59	22632.52	12832.67	21230.78	19730.44	18242.34	18351.98	13696.55	20580.09	21308.39
K13292	phosphatidylglycerol---prolipoprotein diacylglyceryl transferase [EC:2.5.1.145]	19774.09	28337.03	21543.56	17164.48	13707.31	20481.8	19694.7	12538.54	14529.1	19659.23	17192.04	13449.57	27117.33	13324.35	18380.61	11680.91	10399.25	14520.08	21072.19	10390.78	6119.3	12958.41	11477.84	19460.33	14590.63	20364.94	20621.65	18930.63	7090.9	40365	23622.06	13649.29	6333.13	22454.66	27867.47	12914.43	14488.08	21985.64	28637.42	11768.44	21775.3	20317.44	19085.21	19652.63	17286.07	24239.74	13261.45
K00981	phosphatidate cytidylyltransferase [EC:2.7.7.41]	19976.69	18890.94	19341.57	18021.17	19147.74	18196.8	19943.06	15050.38	18508.67	18843.25	20028.08	12848.01	19796.92	14123.44	19546.1	15858.12	11780.58	15893.09	20556.51	14818.22	12993.8	15363.25	15478.43	16875.5	17234.99	19795.22	19748.02	20478.23	10555.03	22810.64	20575.4	20006.03	6940.68	20858.63	21727.12	14998.72	16442.36	21308.09	22558.19	12979.77	20879.64	19731.94	18074.51	18074.98	15529.72	20290.92	22166.22
K00868	pyridoxine kinase [EC:2.7.1.35]	18116.9	30562.34	19629.24	15117.95	17850.64	18138.18	11654.36	14396.08	17748.19	18575.52	16027.16	14934.44	27653.47	13801.24	17208.68	14037.37	22155.98	14260.69	20784.63	12787.59	12376.82	13826.72	11529.92	24221.37	16250.86	18626.44	19692.55	19670.95	9442.73	22860.44	18439.8	19673.95	9911.63	20956.98	21669.12	14927.62	16064.58	21306.69	22616.26	12185.7	20363.47	20050.14	18482.56	17849.03	15464.42	20261.67	21444.62
K03043	DNA-directed RNA polymerase subunit beta [EC:2.7.7.6]	20171.31	19215.11	20223.47	18065.17	16892.41	18914.9	19995.69	14907.55	18494	17990.63	20186.28	13473.76	19812.11	13063.54	18898.77	16033.06	11778.91	16001.09	20692.02	15785.72	14350.3	15536.49	14527.64	17768.83	17035.68	19824.26	19207.65	20405.73	9474.7	23270.64	20535.4	20016.22	6997.97	20952.67	21739.45	15227.72	13824.68	21319.09	22304.52	12837.42	20909.64	19723.94	18148.84	18076.84	13622.55	20413.59	26916.39
K01972	DNA ligase (NAD+) [EC:6.5.1.2]	20073.29	18915.14	20268.54	18367.17	19376.94	22495.78	20962.11	15170.38	18429.87	20111.85	20062.83	14634.26	19839.12	14879.32	19715.1	15981.67	11780.98	15691.09	20761.28	14693.72	12893.8	15586.25	16027.65	16924.1	17381.39	19427.82	19572.22	20383.15	9425.03	23494.64	20227.4	19348.08	7122	20872.12	21330.32	14578.72	16440.76	20455.09	21445.19	12996.37	20560.44	17494.14	17767.11	18027.78	13744.52	18179.92	21042.22
K01956	carbamoyl-phosphate synthase small subunit [EC:6.3.5.5]	19817.89	18986.61	18152.97	17912.17	16492.41	17770.09	19433.49	14691.99	18024.5	17212.38	24457.78	12365.93	19777.17	13513.54	28929.27	15251.83	11778.58	15933.28	23166.02	14678.22	12910.8	15183.49	14351.47	17344.83	16686.15	20020.87	19152.07	20276.9	9178.7	22876.86	20534.98	20732.19	7261.47	20818.67	21729.7	14952.72	13804.65	21274.34	21999.19	13448.67	20871.2	19684.94	18143.51	18040.28	13555.57	20316.59	21222.11
K01126	glycerophosphoryl diester phosphodiesterase [EC:3.1.4.46]	11652	31184.07	21626.79	16835.77	21293.32	15440.26	14261.57	25320.95	22680.96	14167.7	20257.79	15454.02	24505.58	11069.12	29263.95	22257.4	718.72	19516.58	14780.38	25617.16	8681.68	18704.46	18985.05	24479.33	28643.45	18816.83	16954.97	16598.75	6183.02	21339.54	19345.78	12006.89	2525.1	16870.03	20194.6	17738.68	19172.95	18119.65	16808.72	10137.71	16443.26	17832.71	15014.56	13913.86	14665.39	16085.28	30021.02
K02654	leader peptidase (prepilin peptidase) / N-methyltransferase [EC:3.4.23.43 2.1.1.-]	18404.69	18683.66	18478.33	16654.13	14682.06	21330.63	14966.48	12879.26	15870.68	20451.59	10046.4	13230.94	18887.74	11662.82	9082.23	11792.91	12145.51	14607.97	12768.94	9030.7	15166.05	11633.13	11230.26	15073.6	17239.15	19123.68	24962.59	19363.83	5490.58	40496.87	23553.17	20177.53	2921.89	25980.69	30490.71	13143.62	15079.1	31286.62	29540.27	16392.16	24119.08	29080.34	20679.83	21591.93	15622.37	24792.75	13493.46
K00286	pyrroline-5-carboxylate reductase [EC:1.5.1.2]	20113.31	18923.31	18763.82	17994.57	17209.61	17365	19666.41	14810.38	18608.55	17528.98	18936.08	14531.93	19739.73	14055.14	18094.77	15640.44	11785.23	16472.09	21017.42	15988.22	13164.8	15186.49	14796.74	16650.43	17532.08	19855.28	19585.77	21172.95	10349.2	22898.89	21393.98	20028.27	7089.17	20996.62	21794.4	15488.22	15060.83	21571.59	22455.69	13598.77	20924.21	19726.48	18178.61	18487.06	13861.68	20454.84	23662.39
K01873	valyl-tRNA synthetase [EC:6.1.1.9]	20183.31	18963.04	20457.04	18232.31	17728.12	18951.76	20077.44	15090.91	18781.14	18019.06	20013.92	12765.4	19817.4	13422.4	18934.91	16283.77	11778.91	16309.66	20743.59	16495.29	13151.51	15530.63	15511.71	16980.83	17283.18	19905.4	19227.11	20409.23	9475.27	23310.64	20544.4	20029.65	7019.97	20997.96	21746.02	15203.86	13824.68	21320.09	22362.09	13365.67	20941.93	19724.94	18150.13	18131.98	13739.48	20441.73	21522.89
K00973	glucose-1-phosphate thymidylyltransferase [EC:2.7.7.24]	16288.35	8357.51	16598.99	15258.77	19653.37	20093.65	18238.2	14599.85	17446.17	15545.99	26998.7	19004.56	10693.72	10743.07	18500.16	18902.83	11578.07	15896.52	18547.18	17037.35	18795.46	14372.62	14809	13417.2	16805.61	17361.67	19184.5	16498.54	7419.73	23128.01	19596.73	19648.5	6335.46	20093.56	21419.49	16631.45	14866.89	20619.83	22303.75	9992.41	20261.14	19695.15	18016.38	17270.27	15688.05	19922.17	58390.44
K01356	repressor LexA [EC:3.4.21.88]	20908.04	18976.06	21815.68	17980.53	14729.16	19437.47	13068.06	14202.65	15349.77	17294.37	17203.33	14536.31	20891.81	13759.62	18109.72	12604.02	22155.31	15715.48	21486.34	15663.2	12222.53	16590.19	10831.63	15550.7	15146.27	19482.14	24406.94	21175.11	7517.33	24015.73	21230.28	22512.88	2933.32	25566.87	22570.03	15501.37	14274.27	23811.62	23898.5	13619.27	22944.28	18041.56	21280.78	20880.22	13767	22781.79	13944.24
K03070	preprotein translocase subunit SecA [EC:7.4.2.8]	20212.82	18965.91	19221.54	18457.35	16855.66	19339.87	20287.66	14793.03	18137.75	17965.46	19983.3	12892.03	19855.53	12795.81	20048.87	15544.16	11778.91	16098.17	20925.19	14690.8	13092.8	15294.97	14453.83	16943.96	17035.2	20073.04	19252.32	20986.03	9527.35	23308.82	20570.48	20090.3	11177.17	21113.6	21928.3	15023.45	13992.75	21355.86	22299.04	12836.5	20979.98	19752.32	18745.57	18219.3	13647.32	20423.99	21338.04
K00760	hypoxanthine phosphoribosyltransferase [EC:2.4.2.8]	20182.53	19011.11	18582.72	18199.17	16460.41	18331.58	19478.96	14667.77	17821.57	16691.63	22696.28	12351.69	19808.19	12674.33	21817.77	15188.95	11795.49	16409.35	21443.5	14130.22	13248.3	15192.49	14401.81	17357.33	16316.11	20023.56	19732.98	20481.81	9620.2	23109	22144.65	20189.08	7260.97	20959.67	22017.45	15374.22	19109.08	21613.09	22808.35	11055.42	21267.72	20074.93	18232.92	18770.26	12928.44	20674.92	20337
K11753	riboflavin kinase / FMN adenylyltransferase [EC:2.7.1.26 2.7.7.2]	20239.31	18959.61	20121.47	18047.17	17356.41	17873.4	22604.44	14809.05	18934.75	17518.38	19432.78	12616.26	19813.11	13947.04	18955.77	16473.06	11778.91	16076.84	20663.02	16107.72	13037.8	15387.49	15953.14	16972.83	17227.18	19997.01	19258.4	20696.23	9478.2	23040.64	20542.4	20047.22	6954.97	21051.42	21742.45	14975.72	13819.43	21336.09	22268.52	12842.67	21061.39	19728.94	18102.59	18170.59	13845.05	20364.59	21473.89
K02954	small subunit ribosomal protein S14	19997.31	19009.91	18399.97	17948.97	16594.01	17316.15	19501.19	14685.25	17947.35	17204.63	21430.88	12389.26	19780.36	13035.94	27821.47	15296.56	11779.91	15923.89	23038.92	15039.22	12937.8	15180.89	14052.04	17343.13	16539.68	20025.26	19183.65	20325.73	9501.7	22807.44	20546.4	20733.07	7333.87	20927.24	21745.25	14952.72	13830.48	21323.84	22209.52	13663.75	20874.04	19733.74	18099.29	18108.34	13885.43	20291.59	21209.89
K00057	glycerol-3-phosphate dehydrogenase (NAD(P)+) [EC:1.1.1.94]	19877.6	18897.11	19011.94	17817.37	16692.51	19096.23	19783.4	14773.05	17827.1	16566.34	19383.28	12577.26	19758.97	12891.57	18858.97	15245.62	11779.91	15647.09	20578.95	15165.22	13219.8	15234.96	14782.75	16854.53	16726.04	20300.97	19295.36	20366.23	8729.2	23981.64	20464	20707.08	6979.26	20908.38	21733.45	15355.72	13784.25	22324.59	23809.72	15024.99	21293.14	20060.94	18580.84	18208.8	16727.95	23141.49	20282.89
K03703	excinuclease ABC subunit C	20162.31	18900.31	18998.22	18055.37	16758.81	19448.9	19877.19	14752.85	18115.4	18182.63	19349.68	12587.51	19815.86	12644.14	18904.57	15427.06	11785.16	16245.54	21225.87	15298.22	13101.3	15308.09	14421.74	16881.53	17043.18	19837.26	19563.15	20445.48	10355.2	23440.09	21389.65	20066.87	7287.57	21027.02	21782.4	15036.22	15073.63	21578.09	22548.02	14422.25	20942.99	19725.14	18252.39	18487.34	14279.08	20589.84	21292.89
K05833	putative ABC transport system ATP-binding protein	21750.88	6271.8	21301.66	18724.06	14679.93	21616.54	15149.28	13652.08	17002.7	21457.01	20036.34	12755.64	14008.97	9701.93	19554.43	14232.75	14.6	13947.14	18273.64	16793.36	7304.48	17271.73	12699.78	5463.99	16307.05	22286.8	25338.92	22060.57	6636.47	40260.79	22804.21	15512.45	10092.05	23098.31	27606.95	17748.41	11269.6	24032.66	25473.74	13017.15	27758.38	20403.79	23484.59	22015.33	17349.85	27393.25	14923.88
K03702	excinuclease ABC subunit B	20110.51	19056.61	20380.47	18040.37	16960.21	18443.1	19848.84	14817.65	19489	18004.23	19638.18	13139.86	19800.11	13189.14	18898.57	15876.26	11779.51	15997.69	20672.22	17437.92	13041.2	15412.89	14398.34	17059.23	17452.18	19859.86	19222.4	20385.23	9472.7	23300.84	20555.8	20011.42	7033.77	20933.27	21737.25	15000.92	13823.08	21320.29	22317.92	13530.67	20902.44	19741.94	18123.84	18078.44	14335.85	20380.19	21449.69
K04066	primosomal protein N' (replication factor Y) (superfamily II helicase) [EC:3.6.4.-]	20088.81	18980.61	20524.47	18162.67	16866.91	19999.4	20325.19	14867.05	18635.5	18494.63	19454.28	12743.76	19829.11	13110.54	18914.77	16125.56	11778.91	16059.59	20786.02	16088.72	13063.8	15655.49	14584.64	17043.33	17030.18	19831.26	19214.65	20425.23	9474.2	23582.64	20535.4	20027.22	7036.97	21027.67	21749.45	15070.22	13831.18	21325.09	22361.52	12843.42	20934.64	19723.94	18201.84	18081.34	13770.55	20497.59	21502.89
K00937	polyphosphate kinase [EC:2.7.4.1]	16809.29	18760.61	18824.55	15859.69	14625.66	20411.12	15757.07	14628.95	17539.28	20869.9	15443.46	15438.57	17586.49	11021.73	10127.37	14691.36	11760.26	16645.04	17373.72	14944.84	12685.8	12861.38	10290.2	16219.6	18065.09	20977.83	20136.98	19655.72	6353.2	41071.46	20115.99	19736.74	1819.22	21668.14	27402.45	15534.44	9009.77	23808.77	23896.6	11629.26	21764.75	24050.36	18848.56	18712.68	19355.45	25946.11	29188.04
K12410	NAD-dependent deacetylase [EC:3.5.1.-]	21356.28	8132.61	19731.05	17586.9	17682.11	21033.5	16110.97	15454.27	20509.79	17639.3	19614.91	13508.99	11403.42	13284.77	18726.66	15827.16	11778.91	16742.89	21049.58	19058.39	13165.39	15959.89	15053.75	10713.2	18166.5	20137.56	20645.73	21356.6	8736.8	23485.84	21735.5	21452.49	3612.5	22255.97	22909.65	15153.32	14438.25	28158.99	23140.29	13334.67	21683.51	23327.44	19287.39	19806.63	13567.82	20608.59	21724.99
K01890	phenylalanyl-tRNA synthetase beta chain [EC:6.1.1.20]	20128.31	19071.61	20200.47	18442.17	16836.41	18377.9	20065.44	15155.05	18657	17762.63	19527.78	12822.26	19805.11	13095.54	19406.77	16198.06	11778.91	16006.09	20686.02	16082.72	13122.8	15432.49	14637.14	17220.83	19240.18	19881.26	19205.4	20534.23	9473.7	23114.64	20535.4	20012.22	6976.97	20921.67	21737.45	15025.72	13821.68	21313.09	22283.52	12837.67	20907.64	19722.94	18122.84	18078.84	13572.05	20377.59	21496.89
K03553	recombination protein RecA	20070.6	18951.61	18640.04	18205.17	17386.41	18535.33	19338.15	14882.05	18092	17690.34	19862.78	12493.26	19818.97	12727.97	19155.77	15717.92	11790.91	16094.09	20947.45	14616.72	13233.8	15263.06	14665.85	16977.83	17804.04	19827.97	19323.11	20612.23	9491.7	23113.64	21213.4	20084.08	6979.26	20921.88	21933.45	15363.72	17651.25	21335.09	22520.52	12823.24	21189.64	20072.94	18139.84	18335.7	13501.05	20469.59	21236.89
K02986	small subunit ribosomal protein S4	20077.31	18888.61	18522.22	18136.17	16607.41	17823.36	19567.44	14705.55	18051.07	17466.13	19181.28	12412.86	19812.86	12615.67	18884.93	15344.56	11796.16	16374.13	21362.34	14610.72	13218.3	15226.99	14277.48	16838.33	16908.25	19845.76	19667.9	20578.48	10375.7	22967.89	22059.73	20125.47	7229.97	20939.42	21769.2	15366.72	19058.47	21574.09	22723.02	12938.67	21209.39	19730.94	18189.59	18714.99	13480.05	20556.92	21261.39
K01755	argininosuccinate lyase [EC:4.3.2.1]	19589.81	18780.11	19328.13	17934.84	16730.91	20355.73	19200.85	15071.05	19983.42	19656.05	18377.61	12085.01	19448.29	12479.71	17825.27	15713.64	11777.58	15775.84	20684.1	14067.06	12863.14	15509.66	14328.47	16348.67	20319.68	19690.35	19050.48	21176.57	11666.7	23742.31	18525.4	19814.56	6208.3	20745.09	21720.45	14992.39	13204.18	21229.92	22279.19	11335.59	20928.06	19747.95	18066.93	17941.76	13481.38	20505.59	28442.89
K04096	DNA processing protein	20139.85	19117.21	18605.44	18062.17	16627.14	18372.05	19747.91	15013.4	17867.67	18861.43	19188.38	12519.16	19820.39	12616.67	18888.04	15658.03	11784.16	16282.09	21225.42	14722.62	13588.92	15782.12	14726.41	17511.16	17030.27	19929.66	19601.35	20340.11	10356.3	23121.95	21384.75	20069.41	7247.72	20981.7	21801.2	15256	15437.29	21614.59	22499.42	13042.57	20930.86	19724.27	18232.56	18461.25	13645.42	20518.49	20402
K01443	N-acetylglucosamine-6-phosphate deacetylase [EC:3.5.1.25]	17552.39	20231.6	19818.21	17681.48	17342.49	17881.41	14007.01	16178.08	22162.31	17476.97	18813.76	13832.59	18691.74	11731.93	15404.63	17681.19	11778.58	17399.11	14051.25	22587.59	14122.26	14850.54	14734.17	19619.31	16851.37	18641.37	18877.34	22735.28	6357.76	23055.95	20292.73	19738.55	6580.22	19974.27	21202.38	17218.35	13326.22	21102.96	22836.36	14710.14	19797.2	19693.78	17751.94	17960.13	14073.12	18994.32	30761.22
K06941	23S rRNA (adenine2503-C2)-methyltransferase [EC:2.1.1.192]	20355.09	18999.41	21216.27	18988.37	17904.81	19348.63	20552.2	16085.43	19937.05	19298.23	14986.68	13182.86	19918.66	12524.14	7914.27	16932.24	11779.51	16727.07	18263.72	18151.72	13194.2	16437.69	15870.04	16595.43	18053.62	19770.89	19271.4	21292.23	10212.4	23497.73	20573.55	19275.76	6726.27	21214.02	21854	15113.92	13832.17	21309.04	22454.92	13651.67	21138.64	19741.61	18095.59	18180	14461.38	20493.19	22564.58
K00925	acetate kinase [EC:2.7.2.1]	20902.7	7543.61	17670.8	17738.5	18609.08	18402.25	20571.55	14173.44	17300.84	16958.8	22821.91	13024.11	11485.12	13782.12	29202.19	15356.7	11790.91	17067.39	23729.25	15336.72	13886.97	15282.15	15152.14	11400	16933.21	19848.06	19468.57	20625.57	8574.28	23014.08	21683.23	20843	7284.97	21424.92	22563.7	15444.72	17881.83	21310.42	22708.52	13907.34	21302.98	22227.77	18355.01	18418.1	13579.44	20439.17	20645.83
K01867	tryptophanyl-tRNA synthetase [EC:6.1.1.2]	20073.62	18886.81	18701.62	17981.17	16695.61	17919.45	20032.53	14717.05	18035.2	17718.52	19307.83	14539.26	19814.45	13404.74	18877.77	15365	11791.31	16015.09	20909.61	14610.72	13152.8	15216.92	14281.15	16838.43	17185.72	19802.15	19325.89	20522.15	9494.7	22957.64	21213.4	20081.41	6961	20888.45	21729.65	15332.72	17650.26	21330.09	22492.52	12841.7	21195.44	19723.14	18153.44	18366.78	13459.35	20417.59	21258.89
K01929	UDP-N-acetylmuramoyl-tripeptide--D-alanyl-D-alanine ligase [EC:6.3.2.10]	20081.98	19032.04	19498.71	18131.31	16872.45	18516.09	20100.02	15179.24	18415.81	17651.06	20017.92	12749.4	19796.73	13236.73	18893.58	16088.77	11778.91	16210.99	20633.59	15621.29	13070.18	15436.96	15042.38	17044.16	17666.51	19856.73	19206.36	20368.56	9474.27	22965.64	20545.4	20006.98	6963.97	20903.29	21742.02	15255.19	13819.68	21310.09	22277.09	13508.42	20917.6	19722.94	18098.8	18073.65	13571.98	20335.73	21396.89
K00969	nicotinate-nucleotide adenylyltransferase [EC:2.7.7.18]	20274.31	19006.61	18587.97	18194.17	17218.41	18205.9	19571.94	14936.55	18206.5	17892.13	19235.78	12539.76	19836.11	12855.04	18894.27	15467.06	11778.91	16127.09	20878.52	17145.72	12978.8	15345.49	14323.14	17394.33	17042.18	20216.76	19245.9	20911.73	9283.7	22976.64	20596.4	20105.72	6986.97	21024.17	21961.45	15148.22	13829.18	21351.59	22709.02	13238.17	21116.64	20120.94	18213.84	18393.34	13484.05	20775.59	21415.39
K01925	UDP-N-acetylmuramoylalanine--D-glutamate ligase [EC:6.3.2.9]	19991.31	19019.61	20202.47	18042.17	16820.41	18362.9	19630.44	14798.05	19510	17780.63	19186.78	12594.26	19798.11	13308.54	18896.77	15908.06	11778.91	15985.09	20664.02	17183.72	13023.8	15427.49	14430.14	17039.83	17349.18	19814.26	19203.4	20372.23	9469.7	23117.64	20536.4	20010.22	6977.97	20932.67	21735.45	14981.72	13819.68	21315.09	22292.52	12833.67	20901.64	19723.94	18123.84	18078.84	13591.05	20374.59	21417.89
K00008	L-iditol 2-dehydrogenase [EC:1.1.1.14]	17882.27	28578.1	23617.8	14775.7	12306.45	25585.26	12910.18	13211.73	17641.4	16697.73	10302.62	12183.35	24958.7	10970.32	6871.4	13254.95	1.6	13894.84	17460.58	15954.6	4925.27	13796.37	10499.3	17375.9	16990.47	22208.7	22674.95	13678.96	5796.85	43961.4	23052.08	14730.87	1135.3	24015.3	31333.8	11721.9	6599.44	25234.2	27287.8	15459.65	22751.69	26445	23792.8	24381.39	22407.7	29657.08	15333.8
K01866	tyrosyl-tRNA synthetase [EC:6.1.1.1]	20071.56	18892.61	18732.72	18153.17	16728.41	17817.9	19767.44	14724.05	18101.57	17451.63	19597.08	12604.26	19815.11	12835.58	18878.77	15842.06	11790.91	16112.8	21057.52	14648.72	13191.55	15238.49	14305.14	16853.83	16860.5	19802.51	19375.15	20518.23	9496.7	22960.39	21214.9	20088.22	6961.72	20908.42	21729.45	15334.97	18184.18	21390.09	22506.02	12931.67	21183.64	19722.94	18146.34	18338.84	13454.8	20418.84	21307.89
K03110	fused signal recognition particle receptor	19989.31	18986.61	19624.47	18043.17	16781.41	19077.9	19594.44	14764.05	19213	17991.63	19754.78	12581.26	19803.11	13064.29	18902.77	15736.06	11778.91	15957.09	20672.02	16415.72	12997.8	15360.49	14378.14	16973.83	17268.18	19801.26	19204.4	20382.23	9470.7	23271.64	20536.4	20012.22	6996.97	20963.67	21738.45	14981.72	13823.68	21318.09	22311.52	12830.67	20903.64	19722.94	18149.84	18078.84	13626.05	20410.59	21296.89
K03040	DNA-directed RNA polymerase subunit alpha [EC:2.7.7.6]	20252.98	18970.04	19456.71	18160.31	17646.45	18353.59	20348.77	15258.24	18258.06	17702.31	19198.92	12412.4	19925.73	12609.23	18920.58	16436.77	11778.91	16223.24	20625.59	15212.29	13037.18	15394.96	14890.38	16975.16	17548.51	19867.98	19204.11	20389.56	9475.77	23112.64	20535.4	20035.98	6980.97	20919.54	21735.02	15263.19	13819.93	21314.09	22268.09	12829.67	20931.85	19722.94	18138.05	18099.9	13496.48	20369.73	21228.89
K02835	peptide chain release factor 1	20077.31	19019.61	18873.47	17973.17	16625.41	17816.9	19498.11	14787.05	18033	17458.63	19868.78	13106.26	19787.44	12584.87	18877.77	15525.06	11778.91	15913.76	20588.69	14626.05	14227.13	15350.82	14269.14	17373.16	16700.51	19794.59	19200.07	20335.23	9471.7	22956.64	20536.4	19999.55	6975.64	20882.67	21729.45	15141.72	13817.01	21309.09	22244.85	12828.67	20884.64	19723.94	18101.84	18079.17	13440.38	20329.59	26720.89
K03168	DNA topoisomerase I [EC:5.6.2.1]	20116.31	18928.61	19908.47	17546.5	16801.41	19458.9	23734.11	14778.72	18063.67	17207.3	20366.51	12836.26	19803.78	12541.87	18904.77	15597.06	11778.91	15997.09	20702.02	15341.72	12980.8	15295.82	14451.14	16918.83	16593.18	19815.26	19203.4	20306.23	8711.7	23422.64	20535.4	20006.22	7015.97	20978.67	21743.45	14995.72	13827.68	21321.09	22327.52	12826.67	20907.31	19723.94	18189.84	18086.51	13622.05	20452.59	20517.89
K02037	phosphate transport system permease protein	20887.14	19011.81	19253.17	17270.82	16260.64	18888.87	21124.67	12710.05	19138.03	17567.88	19531.78	12488.93	18987.28	13759.71	18793.49	14277.7	11784.16	15614.65	20844.85	15205.09	12950.64	14277.19	13494.28	16470.3	17060.8	19572.51	19719.56	19936.71	9205.9	22957.14	21851.65	21197.24	6869.05	21076.82	22058.7	14695.47	14805.4	21522.42	22454.02	12826.42	20919.71	19691.27	19632.42	20922.51	13497.47	20822.84	21157.89
K02038	phosphate transport system permease protein	20861.14	19013.81	19263.67	17271.82	16199.64	18894.37	21148.92	12712.55	19112.78	17587.63	19511.78	12489.43	18987.28	13766.71	18799.99	14294.7	11784.16	15617.9	20852.35	15005.09	12944.64	14290.69	13501.28	16453.8	17065.8	19579.26	19723.81	19946.21	9205.4	22957.14	21851.65	21197.24	6877.05	21080.07	22058.7	14680.97	14806.15	21522.92	22456.02	12829.67	20920.96	19698.27	19632.67	20922.76	13505.97	20822.84	21166.39
K02338	DNA polymerase III subunit beta [EC:2.7.7.7]	20031.31	18979.04	18545.04	18103.31	16756.12	18007.76	19502.19	15052.91	18445.14	17511.06	19848.92	12471.65	19797.4	12724.4	18879.91	15709.02	11779.91	16337.66	20594.84	16035.79	13025.51	15396.63	14653.71	17041.83	16704.18	19841.4	19198.86	21091.23	9471.27	22956.64	20535.4	19999.65	6956.97	20886.96	21732.02	15664.86	13817.93	21309.09	22244.09	12825.92	20904.93	19722.94	18098.13	18072.98	13438.98	20329.73	23601.89
K01881	prolyl-tRNA synthetase [EC:6.1.1.15]	20140.31	18891.61	18884.47	18109.17	17426.41	17981.9	20756.44	14742.05	18193	17717.63	19888.78	12579.26	19793.11	13561.54	18880.77	15635.06	11778.91	15984.09	20610.02	14871.72	13586.8	15261.49	15147.14	16843.83	16862.18	19841.26	19218.4	20352.23	9471.7	23070.64	20544.4	20013.22	6957.97	20922.84	21743.45	14961.72	13819.68	21312.09	22521.52	12981.67	20891.64	19753.94	18096.84	18125.84	13513.05	20348.59	21292.89
K03076	preprotein translocase subunit SecY	20029.68	18886.91	18507.14	17994.15	16607.06	18233.47	19576.66	14701.03	18096.15	17465.46	19603.3	12408.03	19787.89	12634.21	19979.17	15341.46	11778.91	15917.17	20856.19	14688.8	12958.8	15216.57	14333.43	16835.76	16671.2	19819.04	19246.32	20341.03	9521.35	22996.82	20563.38	20073.8	11134.17	21040.35	21919.3	14993.45	13979.75	21341.86	22245.84	12833	20953.84	19751.82	18692.57	18212.56	13498.92	20343.59	21226.54
K05366	penicillin-binding protein 1A [EC:2.4.1.129 3.4.16.4]	19108.46	18388.28	22023.2	20377.54	17791.84	15296.56	20954.84	15539.44	20438.78	20373.21	17334.62	12259.93	20752.14	17225.59	19596.98	14648.31	20778.25	17127.56	21496.35	17971.72	7819.14	16151.4	15608.87	16902.03	17389.96	20371.9	18897.89	24284.5	9890.47	22520.75	19865.83	11923.87	6262.3	20114.1	21554.29	15613.55	13176.38	18883.42	22080.05	9817.84	19958.22	19852.6	16160.59	14752.8	13140.67	19199.82	22092.17
K03046	DNA-directed RNA polymerase subunit beta' [EC:2.7.7.6]	20094.31	18954.61	19050.47	18219.17	16768.41	18906.9	19989.69	14913.05	18112	17942.63	19474.78	12772.26	19809.11	12672.54	19153.77	15570.06	11778.91	15949.09	20664.02	14610.72	13076.8	15294.49	14470.14	16980.83	18001.18	19825.26	19204.65	20457.23	9473.7	23268.64	20535.4	20013.22	7000.97	20954.17	21737.45	14998.72	13824.68	21317.09	22293.52	12833.42	20902.64	19722.94	18148.84	18076.84	13574.55	20409.59	21294.89
K01923	phosphoribosylaminoimidazole-succinocarboxamide synthase [EC:6.3.2.6]	20013.31	18774.61	19738.47	18063.17	17321.41	19236.9	20288.44	14722.05	18069	18265.63	19616.78	12454.93	19808.11	13501.54	18102.77	15633.06	11778.91	15970.42	20654.02	14612.72	13039.8	15302.82	14591.81	16341.83	16679.18	19805.26	19206.4	20378.23	9470.7	23359.64	20535.4	19992.22	6973.97	20939.17	21739.45	14976.72	13825.68	21318.09	22537.52	12863	20909.64	19753.94	18143.84	18079.84	13583.38	20409.59	21249.89
K03596	GTP-binding protein LepA	20032.53	18954.61	18830.47	18236.17	16643.41	19433.12	19504.88	14894.27	18124	18178.63	19241.78	12477.26	19811.11	12599.54	19159.77	15492.28	11778.91	15963.31	20692.02	14616.72	13005.8	15317.49	14518.14	16983.83	17789.29	19828.48	19207.4	20466.23	9470.7	23424.75	20536.4	20021.33	7016.97	20983.67	21753.45	15008.72	13825.79	21321.09	22319.52	12831.67	20911.64	19723.27	18174.84	18080.28	13637.27	20449.59	21233
K01933	phosphoribosylformylglycinamidine cyclo-ligase [EC:6.3.3.1]	19995.31	18842.61	20233.47	18104.17	17493.41	20015.9	19549.44	14832.05	18615	18474.63	15768.78	12441.26	19823.11	13080.54	15999.77	16008.06	11778.91	16064.09	20763.02	16081.72	13028.8	15497.49	14729.14	16474.83	16945.18	19830.26	19214.4	20418.23	9470.7	23599.64	20535.4	20005.22	7030.97	21012.67	21751.45	15011.72	13828.68	21325.09	22371.52	13246.67	20934.64	19724.94	18195.84	18082.84	13782.05	20502.59	21445.89
K04567	lysyl-tRNA synthetase, class II [EC:6.1.1.6]	19881.58	18863.14	20438.46	17955.17	18422.94	18814.91	20055.24	14977.38	18156.12	18742.01	19971.83	14721.26	19785.31	14663.18	19587.1	15681.53	11780.98	15439.01	20487.38	14829.05	12809.13	15283.15	15361.86	16874.43	17126.58	19199.11	19562.6	20148.15	9426.53	22492.64	20237.4	19347.27	7029.96	20430.75	21247.32	14526.72	16423.41	20429.09	21507.52	13015.34	20459.69	17583.14	17590.36	17972.22	13306.95	17862.92	21060.22
K02313	chromosomal replication initiator protein	20047.45	18889.61	18689.47	18313.17	16970.41	17704.9	23743.19	14757.05	18051	17521.63	18741.78	12578.68	19992.11	12520.54	18877.77	15730.81	11778.91	16066.42	20593.77	14608.22	12996.8	15288.82	14410.81	16849.83	16775.18	19801.26	19199.15	20378.54	9474.7	22957.64	20535.4	20001.22	6956.97	20883.67	21728.45	14972.72	13817.43	21310.09	22241.52	12825.92	20895.64	19722.94	18111.84	18082.84	13433.55	20332.59	21329.89
K01875	seryl-tRNA synthetase [EC:6.1.1.11]	20067.31	19003.61	18670.47	18379.17	16693.41	17823.9	19777.11	15034.05	18121	17451.63	19399.78	12651.26	19790.44	12622.87	19396.77	15622.06	11778.91	15917.76	20596.69	14632.05	13086.13	15240.82	14499.14	17091.16	18985.51	19848.59	19199.07	20499.23	9472.7	22956.64	20536.4	20001.55	6975.64	20882.67	21729.45	15001.72	13818.01	21308.09	22242.85	12828.67	20884.64	19722.94	18101.84	18081.17	13435.38	20329.59	21256.89
K00133	aspartate-semialdehyde dehydrogenase [EC:1.2.1.11]	20064.91	18885.81	18696.57	17983.17	16694.61	18058.5	19859.74	14719.55	18035.2	17717.23	20165.38	14560.01	19790.31	13254.79	18877.77	15511.61	11779.31	15898.09	20592.17	14617.22	12991.8	15214.49	14230.24	16839.43	17175.08	19792.86	19201.6	20343.03	9470.7	22956.64	20535.4	20002.02	6952.17	20883.04	21729.65	14957.72	13818.33	21307.09	22243.52	12835.27	20898.44	19723.14	18136.44	18105.64	13453.35	20330.59	21258.89
K07568	S-adenosylmethionine:tRNA ribosyltransferase-isomerase [EC:2.4.99.17]	20018.31	19337.23	18557.54	19002.06	19221.91	16294.33	20071.9	17119.14	22176.89	18015.03	14049.76	11983.14	20324.64	12164.98	15805.91	18053.81	10402.25	17684.16	20518.84	19536.16	9096.64	17364.85	16408.88	17693.03	18239.21	21507.29	18976.13	21828.33	11140.84	22959.37	19913.23	13078.37	6306.57	19984.86	21258.06	16887.67	13280.59	18974.79	22163.62	8866.24	20204.24	17672.97	17614.02	17392.94	13099.76	19581.18	29237.56
K01883	cysteinyl-tRNA synthetase [EC:6.1.1.16]	20091.31	18895.61	19050.59	18027.17	16778.41	18943.28	20038.44	14755.05	18069	17942.63	19421.03	12728.26	19809.11	12839.42	18894.77	15442.06	11778.91	15945.09	20662.64	14611.22	13029.8	15281.49	14372.26	16854.83	16893.18	19797.26	19204.4	20377.35	9473.7	23268.64	20535.4	20013.47	6997.09	20949.79	21737.45	14977.72	13825.43	21318.09	22293.52	12830.67	20902.64	19722.94	18148.84	18080.84	13568.55	20409.59	21296.89
K00053	ketol-acid reductoisomerase [EC:1.1.1.86]	19890.01	19666.44	18675.47	17908.17	16192.58	17258.97	19663.42	14839.16	17738.75	16614.63	12872.61	12531.91	19852.29	12274.53	7688.6	14648.43	23525.99	16213.37	17701.29	14190.39	17811.22	14941.15	14569.97	18367.17	17385.74	19701.87	19119.58	20280.99	8757.36	22413.36	18135.82	25757.61	6360.22	20874.42	22669.11	15156.14	12783.86	22714.67	21306.86	14562.42	21801.9	23818.12	18150.18	17872.75	13270	20772.68	21498.94
K09022	2-iminobutanoate/2-iminopropanoate deaminase [EC:3.5.99.10]	20717.36	18171.11	21901.4	19498.4	21085.94	19379.9	24419.14	16259.55	19481.88	21745.17	14735.73	13363.93	20086.01	15584.78	8649.01	16291.43	10401.92	16986.84	19272.71	16632.72	8046.64	16435.05	17078.02	15348.4	16645.91	20150.14	19502.01	25185.69	9255.7	23066.64	20981.18	12524.37	6071.13	20894.33	21714.21	15750.05	16209.95	19480.84	23104.09	8868.94	19644.39	19508.27	17946.76	18094.19	13946.27	19000.55	21664.39
K04077	chaperonin GroEL	20066.81	18951.11	18548.47	18289.17	16780.41	17825.9	19508.11	15028.05	18268	17450.13	19238.28	12500.76	19811.94	12738.37	19136.77	15541.56	11778.91	15914.26	20596.19	15005.55	13003.13	15239.32	14397.64	16985.66	17808.51	19921.09	19209.07	20422.23	9484.2	22973.14	20622.4	20007.05	6993.64	20932.09	21739.95	15061.72	13826.01	21345.59	22293.85	12846.17	20952.64	19749.94	18103.34	18091.17	13777.88	20384.59	21235.39
K02909	large subunit ribosomal protein L31	20014.62	18884.01	18542.87	17950.37	16607.01	17924.45	19764.78	14697.85	18036.6	17729.52	19498.53	14390.76	19787.45	13441.34	18878.57	15319	11779.31	15905.29	20681.21	14612.72	12956.8	15213.52	14289.25	16835.63	17067.72	19798.15	19209.89	20386.15	9790.7	22964.84	20559.4	20004.81	6977.6	20901.39	21730.85	14969.72	13826.96	21312.09	22244.52	12844.7	20904.04	19726.34	18141.24	18118.78	13476.05	20330.59	21225.89
K00554	tRNA (guanine37-N1)-methyltransferase [EC:2.1.1.228]	20078.81	18898.61	18607.47	18526.67	16676.91	17812.4	19818.94	14725.05	18207.5	17450.63	19696.28	12422.76	19830.11	12637.54	18943.77	15606.56	11778.91	15961.59	20603.02	14871.72	13008.8	15404.49	14948.64	16889.33	16719.18	19839.26	19216.4	20927.23	9471.2	22979.64	20544.4	20011.22	6961.97	20926.67	21731.45	15018.22	13817.18	21309.09	22283.52	12949.67	20891.64	19722.94	18097.84	18124.34	13507.05	20348.59	21237.89
K01649	2-isopropylmalate synthase [EC:2.3.3.13]	21621.95	19202.31	19281.42	19932.7	18167.38	18307.02	20631.05	14965.49	18293.05	18005.06	13431.3	14237.58	19940.45	13300.73	7547.64	15721.09	11786.73	16178.54	18228.81	14855.22	13707.46	15345.89	14702.76	17175.3	17390.39	20570.89	19223.94	21237.77	8401.03	23306.86	18697	19396.67	6383.54	21315.66	22159.9	15444.47	16426.68	21222.17	27198.89	11326.69	22378.34	19748.65	18294.78	18160.63	13601.53	22295.91	21278.11
K01869	leucyl-tRNA synthetase [EC:6.1.1.4]	20158.31	18891.61	19162.47	17985.17	16902.41	17836.9	20498.69	14763.72	18041	17462.63	19648.78	13016.26	19799.11	12741.54	18880.77	15505.06	11778.91	15927.09	20602.02	14610.72	13107.8	15229.49	14250.47	16845.83	17103.18	19795.26	19198.65	20351.23	9477.7	22956.64	20535.4	20007.22	6956.97	20881.67	21729.45	14957.72	13820.68	21310.09	22241.52	12831.42	20884.64	19722.94	18096.84	18074.84	13455.55	20329.59	21356.89
K03106	signal recognition particle subunit SRP54 [EC:3.6.5.4]	19999.31	18918.61	19243.47	18016.17	16653.41	18355.9	19535.44	14757.05	18308	17722.63	19179.78	12415.26	19797.11	12803.54	18885.77	15590.06	11778.91	15952.09	20647.02	15346.72	12956.8	15320.49	14343.14	16902.83	16717.18	19809.26	19203.4	20359.23	9470.7	23113.64	20535.4	20006.22	6976.97	20918.67	21735.45	14975.72	13819.68	21313.09	22275.52	12833.67	20900.64	19722.94	18122.84	18076.84	13531.05	20373.59	21330.89
K03602	exodeoxyribonuclease VII small subunit [EC:3.1.11.6]	20214.98	18865.61	18514.3	18171.67	16707.08	17813.07	19637.44	14692.55	18209.42	17448.88	19512.58	12404.26	19547.45	12802.54	18878.94	15073.23	11778.91	15924.84	20593.02	14617.22	12997.97	15211.82	14272.14	16825	16661.85	20153.84	19347.57	20358.07	9283.03	22967.97	20631.4	20014.89	6953.97	21483.42	21734.45	14960.72	13836.93	21285.92	22329.02	12833.34	21597.56	19749.44	18168.76	18143.09	13787.72	21445.09	21098.22
K03551	holliday junction DNA helicase RuvB [EC:3.6.4.12]	20006.31	18893.61	18886.47	18017.17	16666.41	18897.9	19741.44	14734.05	18067	17938.63	19301.78	12563.26	19806.11	12632.54	18893.77	15396.06	11778.91	15939.09	20658.02	14610.72	12993.8	15278.49	14349.14	16850.83	16767.18	19797.26	19204.4	20373.23	9472.7	23268.64	20535.4	20011.22	6996.97	20949.67	21737.45	14977.72	13823.68	21316.09	22293.52	12830.67	20902.64	19722.94	18148.84	18076.84	13561.05	20409.59	21260.89
K03723	transcription-repair coupling factor (superfamily II helicase) [EC:3.6.4.-]	20162.31	18973.61	19784.47	18210.17	17057.41	19301.9	20055.69	14788.05	18674	20056.63	20031.78	13095.26	19876.11	13149.71	18953.1	16080.06	11778.91	15655.09	20677.19	16007.72	12946.8	15469.49	15185.31	16973.83	17027.18	19339.26	19149.65	20465.23	9478.7	22909.64	20204.4	19362.22	7061.97	21198.67	21285.45	14652.72	14036.68	20559.09	21218.52	13366.42	20562.64	17889.94	17687.84	18040.84	11511.55	18033.59	21238.89
K03601	exodeoxyribonuclease VII large subunit [EC:3.1.11.6]	20042.31	18918.61	19208.47	17995.17	16742.41	18004.9	20036.44	14777.05	17808	17454.63	20270.58	12727.51	19799.11	13325.54	18884.77	15876.31	11778.91	15928.09	20604.27	14612.22	13031.8	15528.49	14255.14	16855.83	16743.18	19808.26	19200.4	20251.23	9474.7	22954.64	20535.4	20004.22	6956.97	20881.67	21731.45	14957.72	13817.93	21307.09	22245.52	12828.67	20889.64	19722.94	18096.84	18077.84	13401.05	20332.59	20519.89
K01870	isoleucyl-tRNA synthetase [EC:6.1.1.5]	20007.31	18922.11	18780.47	18028.17	16665.41	18538.9	19767.44	14737.55	18052	17694.63	19865.28	12580.76	19798.11	12762.54	18885.77	15556.06	11778.91	15925.09	20626.02	14616.72	12994.3	15248.49	14303.64	16887.83	16760.68	19795.26	19201.4	20359.73	9472.7	23112.64	20535.4	20006.22	6976.97	20915.67	21734.45	14972.72	13821.68	21312.09	22269.52	12829.67	20893.64	19722.94	18122.84	18076.84	13508.05	20369.59	21261.39
K02231	adenosylcobinamide kinase / adenosylcobinamide-phosphate guanylyltransferase [EC:2.7.1.156 2.7.7.62]	18249.17	17900.78	19032.71	18607.61	14521.16	18696.48	19962.51	15959.23	18584.04	19163.65	12656.63	14748.93	20170.09	11584.05	9496.63	13462.13	10397.52	14335.44	11954.78	14638.84	7531.37	16663.88	13951.37	14357.6	16736.72	20914.95	27881.89	20573.1	7292.47	39773.35	21678.23	12099	1572.3	23292.24	28112.79	13882.02	14136.79	23524.52	28688.27	12474.43	22826.72	18523.2	20125.73	21505.37	15301.56	23113.27	18351.6
K01491	methylenetetrahydrofolate dehydrogenase (NADP+) / methenyltetrahydrofolate cyclohydrolase [EC:1.5.1.5 3.5.4.9]	20024.31	18925.61	19209.47	17994.17	16761.41	17814.9	19527.44	14755.05	18451	17478.63	19207.78	12429.26	19790.11	12820.54	18919.77	15611.06	11778.91	15941.09	20616.02	15546.72	12961.8	15292.49	14327.14	16922.83	16816.18	19810.26	19200.4	20350.23	9470.7	22958.64	20535.4	20001.22	6956.97	20884.84	21731.45	14988.72	13816.68	21310.09	22249.52	12832.67	20891.64	19723.94	18096.84	18072.84	13469.05	20333.59	21330.89
K01924	UDP-N-acetylmuramate--alanine ligase [EC:6.3.2.8]	20016.31	18920.61	19409.47	17231.5	16692.41	18373.9	19270.11	14764.72	18306.67	17725.3	19240.11	12560.26	19799.78	12449.87	18886.77	15637.06	11778.91	15959.09	20636.02	15347.72	12930.8	15312.82	14343.14	16903.83	16829.18	19812.26	19202.4	20364.23	9472.7	23116.64	20545.4	20010.72	6985.97	20926.67	21736.45	14976.72	13826.68	21312.09	22277.52	12826.67	20902.31	19725.94	18125.84	18089.51	13533.05	20373.59	21361.89
K01142	exodeoxyribonuclease III [EC:3.1.11.2]	19773.17	18864.61	18639.97	17431.17	15905.66	18437.9	19046.61	14583.05	17983.5	18394.63	22803.13	12478.76	19750.94	12705.62	20988.02	14809.56	11778.91	15864.01	20640.44	14621.05	12846.63	15124.82	13218.14	16368.66	16666.01	19383.59	19209.57	19423.59	10245.2	23126.64	20566.9	19946.55	7056.64	20913.84	21714.45	14252.22	13876.51	21315.09	22266.35	12837.17	20755.39	19735.44	18149.84	18070.17	13543.38	20365.09	22109.39
K02600	transcription termination/antitermination protein NusA	19998.31	18891.61	18722.47	18019.17	16627.41	18890.9	19524.44	14722.05	18064	17934.63	19182.78	12419.26	19803.11	12594.54	18892.77	15346.39	11778.91	15933.09	20654.02	14610.72	12957.8	15273.49	14344.47	16849.83	16659.18	19796.26	19204.07	20368.9	9470.7	23268.64	20535.4	20009.22	6996.97	20949.67	21737.45	14977.72	13822.68	21317.09	22293.52	12830.67	20902.64	19722.61	18148.51	18078.84	13559.05	20409.59	21230.89
K02346	DNA polymerase IV [EC:2.7.7.7]	21105.27	8251.11	18178.87	20100.47	19568.51	21386.55	18219.94	15539.55	18619.75	19293.13	17354.28	13435.76	12380.5	12445.54	16614.97	16649.26	11776.91	17190.59	21963.52	17773.22	13845.3	15693.39	14748.04	9716.03	18392.18	20894.76	20000.4	20092.45	9133.7	23682.14	21725	19989.47	6665.97	24603.34	23329.95	14568.72	14165.68	21126.34	21901.22	13655.17	21450.18	20391.94	19636.59	18617.58	12373.7	18719.49	20999.89
K06207	GTP-binding protein	20006.31	18922.11	18780.47	18021.17	16665.41	18356.9	19741.44	14732.55	18052	17694.63	19300.28	12557.76	19798.11	12627.54	18885.77	15392.06	11778.91	15925.09	20624.02	14610.72	12994.3	15248.49	14302.64	16886.83	16760.68	19795.26	19201.4	20359.73	9472.7	23112.64	20535.4	20006.22	6976.97	20915.67	21733.45	14972.72	13820.68	21312.09	22267.52	12829.67	20893.64	19722.94	18122.84	18074.84	13501.05	20369.59	21261.39
K02982	small subunit ribosomal protein S3	19974.31	18914.61	19135.47	17995.17	16627.41	17814.9	19532.44	14743.05	18292	17478.63	19174.78	12401.26	19789.11	12797.54	18877.77	15574.06	11778.91	15937.09	20613.02	15346.72	12955.8	15289.49	14294.14	16894.83	16705.18	19807.26	19200.4	20342.23	9470.7	22957.64	20535.4	20001.22	6956.97	20884.67	21731.45	14965.72	13816.68	21308.09	22249.52	12832.67	20891.64	19722.94	18096.84	18074.84	13467.05	20333.59	21326.89
K00858	NAD+ kinase [EC:2.7.1.23]	20006.45	18889.61	18778.47	18000.17	16664.41	18357.9	19766.44	14723.05	18051	17695.63	19296.78	12556.26	19798.11	12629.54	18885.77	15379.06	11778.91	15924.09	20624.02	14612.72	12992.8	15245.49	14297.14	16843.83	16760.18	19795.26	19201.4	20356.37	9471.7	23112.64	20535.4	20006.22	6980.97	20920.34	21733.45	14967.72	13820.68	21312.09	22267.52	12829.67	20893.64	19722.94	18122.84	18076.84	13499.05	20369.59	21258.89
K02343	DNA polymerase III subunit gamma/tau [EC:2.7.7.7]	20006.31	18893.61	18781.47	17996.17	16664.41	18355.9	19744.94	14722.55	18051	17693.63	19299.28	12555.26	19805.11	12624.04	18885.77	15366.06	11778.91	15924.09	20624.02	14609.72	12992.8	15247.49	14279.64	16848.83	16760.18	19795.26	19200.4	20356.23	9472.7	23112.64	20534.4	20006.22	6974.97	20913.67	21733.45	14967.72	13820.18	21311.09	22267.52	12829.67	20893.64	19721.94	18122.84	18073.84	13496.55	20368.59	21258.89
K01520	dUTP pyrophosphatase [EC:3.6.1.23]	20154.67	18940.61	18791.07	17169	16026.41	17957.56	18607.11	14570.72	18051.67	19737.5	19506.11	12901.94	19830.78	12363.47	18836.77	14995.56	11778.91	15935.34	20604.75	14835.72	12854.8	15146.99	13799.47	16790.33	16473.68	19725.26	19326.4	20267.59	9497.2	23156.64	20496.48	19988.22	6790.97	21391.17	21759.45	14989.22	13992.72	21425.09	22910.52	12989.4	20802.81	20173.94	18137.84	18021.16	13534.98	20369.17	21320.89
K02836	peptide chain release factor 2	20039.31	18889.61	18834.47	17978.17	16762.41	17822.9	19982.44	14728.05	18068	17454.63	19440.78	12700.26	19793.11	12661.54	18879.77	15418.06	11778.91	15916.09	20594.02	14810.72	13033.8	15219.49	14270.14	16856.83	16866.18	19797.26	19198.4	20350.23	9473.7	22956.64	20535.4	20003.22	6956.97	20881.67	21729.45	14977.72	13818.68	21308.09	22241.52	12828.67	20884.64	19722.94	18096.84	18072.84	13438.05	20329.59	21288.89
K03977	GTPase	20039.31	18887.61	18834.47	17977.17	16726.41	17822.9	19982.44	14727.05	18037	17454.63	19410.78	12700.26	19793.11	12661.54	18878.77	15411.06	11778.91	15915.09	20594.02	14610.72	13027.8	15219.49	14249.14	16838.83	16866.18	19793.26	19198.4	20343.23	9473.7	22956.64	20535.4	20003.22	6956.97	20881.92	21729.45	14957.72	13818.68	21308.09	22241.52	12828.67	20884.64	19722.94	18096.84	18072.84	13438.05	20329.59	21288.89
K00954	pantetheine-phosphate adenylyltransferase [EC:2.7.7.3]	20012.81	18892.61	18630.47	18054.17	16626.41	18351.9	19519.44	14761.55	18051.5	17706.63	19192.78	12416.26	19796.11	12597.04	18889.77	15338.56	11778.91	15922.59	20651.02	14614.72	12970.3	15276.49	14303.14	16845.33	16663.18	19796.76	19236.9	20375.23	9470.7	23132.64	20541.9	20005.22	6976.97	20916.67	21745.45	14967.72	13822.18	21315.59	22303.52	12829.67	20900.64	19731.44	18147.34	18081.84	13496.05	20373.09	21230.39
K03177	tRNA pseudouridine55 synthase [EC:5.4.99.25]	19997.31	18889.61	18614.47	17995.17	16662.41	18349.4	19498.44	14712.05	18079.75	17690.38	19207.78	12412.26	19795.11	12589.04	18885.77	15341.06	11778.91	15918.84	20620.02	14810.72	12962.8	15242.49	14319.14	16860.83	16652.18	19798.01	19201.4	20359.23	9470.2	23112.64	20535.4	20004.22	6972.97	20915.42	21733.45	14987.72	13819.43	21313.09	22267.52	12829.67	20893.39	19723.94	18122.59	18074.59	13496.05	20369.59	21228.89
K00773	queuine tRNA-ribosyltransferase [EC:2.4.2.29]	19964.31	18795.61	19241.47	18012.17	16627.41	18335.9	19505.19	14752.05	18307	17719.63	18808.78	12407.26	19797.11	12586.54	17971.77	15587.06	11778.91	15951.09	20636.02	15351.72	12956.8	15317.49	14328.14	16387.83	16708.18	19805.26	19197.15	20357.23	9468.7	23109.64	20525.4	19987.22	6928.97	20898.5	21734.45	14972.72	13810.68	21312.09	22273.52	12828.92	20897.64	19718.94	18114.84	18050.84	13520.55	20371.59	21327.89
K03631	DNA repair protein RecN (Recombination protein N)	19996.31	18887.61	18614.47	17994.17	16626.41	18349.9	19497.44	14711.05	18049	17690.63	19177.78	12412.26	19795.11	12589.54	18884.77	15332.06	11778.91	15918.09	20620.02	14610.72	12956.8	15240.49	14297.14	16842.83	16652.18	19793.26	19201.4	20352.23	9469.7	23112.64	20535.4	20004.22	6976.97	20915.67	21733.45	14967.72	13819.68	21313.09	22267.52	12829.67	20893.64	19722.94	18122.84	18074.84	13496.05	20369.59	21228.89
K06942	ribosome-binding ATPase	19973.31	18887.61	18614.47	17998.17	16601.41	18349.9	19523.44	14708.05	18049	17690.63	19177.78	12405.26	19795.11	12588.54	18884.77	15332.06	11778.91	15918.09	20620.02	14610.72	12956.8	15242.49	14297.14	16841.83	16647.18	19794.26	19201.4	20352.23	9470.7	23112.64	20535.4	20004.22	6976.97	20915.67	21733.45	14967.72	13819.68	21312.09	22267.52	12829.67	20893.64	19722.94	18122.84	18076.84	13495.05	20369.59	21226.89
K01056	peptidyl-tRNA hydrolase, PTH1 family [EC:3.1.1.29]	19974.31	18887.61	18614.47	17994.17	16601.41	18349.9	19499.44	14708.05	18049	17690.63	19178.78	12405.26	19795.61	12588.54	18884.77	15334.56	11778.91	15918.09	20620.02	14610.72	12956.8	15243.49	14298.14	16841.83	16647.18	19794.26	19201.4	20352.23	9470.7	23112.64	20536.9	20004.72	6977.97	20918.92	21733.45	14967.72	13820.68	21312.09	22267.52	12830.17	20893.64	19723.44	18122.84	18076.84	13495.05	20369.59	21227.39
K03979	GTPase [EC:3.6.5.-]	20031.31	18887.61	18670.47	17976.17	16724.41	17815.9	19739.44	14716.05	18066	17450.63	19321.78	12556.26	19790.11	12623.54	18878.77	15371.06	11778.91	15910.09	20590.02	14810.72	12997.8	15216.49	14270.14	16855.83	16758.18	19797.26	19198.4	20346.23	9472.7	22956.64	20535.4	20001.22	6956.97	20881.67	21729.45	14977.72	13817.68	21309.09	22241.52	12828.67	20884.64	19722.94	18096.84	18072.84	13436.05	20329.59	21258.89
K09903	uridylate kinase [EC:2.7.4.22]	20007.31	18887.61	18670.47	17980.17	16699.41	17815.9	19765.44	14713.05	18066	17450.63	19321.78	12549.26	19790.11	12622.54	18878.77	15371.06	11778.91	15910.09	20590.02	14810.72	12997.8	15216.49	14270.14	16854.83	16753.18	19797.26	19198.4	20346.23	9472.7	22956.64	20535.4	20001.22	6956.97	20881.67	21729.45	14977.72	13817.68	21308.09	22241.52	12828.67	20884.64	19722.94	18096.84	18074.84	13435.05	20329.59	21256.89
K01892	histidyl-tRNA synthetase [EC:6.1.1.21]	20013.81	18890.61	18522.71	18038.17	16661.41	17887.66	19541.44	14751.55	18066.5	17462.63	19218.28	12409.26	19788.11	12949.26	18883.1	15327.56	11778.91	15908.59	20619.43	14814.72	12967.3	15245.49	14326.55	16855.33	16661.18	19799.76	19233.9	20365.47	9470.7	22976.64	20541.9	20000.72	6957.21	20882.91	21741.45	14977.72	13820.68	21311.59	22277.52	12828.67	20891.64	19730.44	18121.34	18081.84	13438.05	20333.09	21228.39
K00609	aspartate carbamoyltransferase catalytic subunit [EC:2.1.3.2]	19995.71	18921.61	20010.47	18013.57	16455.41	17816.9	19524.44	14721.05	17999.6	16852.63	19291.78	12318.26	19807.11	13305.14	18876.77	15403.06	11778.91	15950.09	20617.02	15326.72	12945.8	15205.49	14286.14	16894.83	16097.18	19805.26	19200.4	20305.23	8387.7	22954.64	20536.4	20037.22	7057.97	20875.67	21737.45	15619.72	13816.68	21309.09	22261.52	12832.67	21028.24	19723.94	18094.84	18076.84	13422.05	20337.59	20722.89
K01945	phosphoribosylamine---glycine ligase [EC:6.3.4.13]	20023.31	18866.61	18613.97	18002.17	16650.41	18346.9	19547.28	14711.55	18046	17688.63	19039.78	12418.93	19795.11	12574.37	18758.77	15316.39	11778.58	15918.76	20617.69	14625.05	12957.13	15242.82	14267.47	16785.16	16663.51	19794.26	19201.74	20350.9	9470.7	23112.64	20535.73	19986.55	6893.64	20904.67	21742.45	14968.72	13819.01	21313.09	22268.52	12828.67	20893.31	19721.28	18121.51	18087.84	13496.21	20368.59	21230.89
K02888	large subunit ribosomal protein L21	19980.6	18885.61	18670.04	17975.17	16638.41	17811.33	19569.15	14709.05	18035	17450.34	19291.78	12541.26	19789.97	12505.97	18877.77	15363.92	11778.91	15909.09	20588.45	14610.72	12991.8	15216.06	14245.85	16835.83	16748.04	19792.97	19197.11	20339.23	9472.7	22956.64	20535.4	20001.08	6956.26	20881.38	21729.45	14957.72	13817.25	21307.09	22241.52	12822.24	20884.64	19722.94	18096.84	18071.7	13425.05	20329.59	21254.89
K03218	23S rRNA (guanosine2251-2'-O)-methyltransferase [EC:2.1.1.185]	20184.71	18884.61	19502.47	17989.17	16688.41	18333.7	20244.64	13873.38	17926.4	17640.63	19321.78	12567.26	19263.91	12843.94	18534.77	15405.06	11778.91	15958.09	20594.02	14681.72	13007.8	15248.49	14395.81	16845.83	16919.18	18927.26	19209.4	20297.63	7373.1	22964.64	20548.4	19985.02	6960.97	20905.07	21736.45	14957.72	13821.68	21311.09	22301.52	13501.67	20884.64	19727.94	18083.84	18090.84	13535.05	20332.59	21266.89
K01889	phenylalanyl-tRNA synthetase alpha chain [EC:6.1.1.20]	20047.31	18883.61	18506.47	17977.17	16675.41	17808.9	19523.44	14706.05	18033	17446.63	19172.78	12419.26	19787.11	12586.54	18876.77	15319.06	11778.91	15903.09	20586.02	14610.72	12955.8	15209.49	14250.14	16837.83	16655.18	19791.26	19198.4	20335.23	9469.7	22956.64	20535.4	19999.22	6956.97	20881.67	21729.45	14957.72	13816.68	21311.09	22241.52	12828.67	20884.64	19723.94	18096.84	18074.84	13435.05	20329.59	21230.89
K02967	small subunit ribosomal protein S2	19998.31	18883.61	18506.47	17977.17	16625.41	17808.9	19522.44	14700.05	18033	17446.63	19172.78	12405.26	19787.11	12584.54	18876.77	15317.06	11778.91	15903.09	20586.02	14610.72	12963.8	15211.49	14249.14	16836.83	16646.18	19792.26	19198.4	20335.23	9470.7	22956.64	20535.4	19999.22	6956.97	20881.67	21729.45	14957.72	13816.68	21309.09	22241.52	12828.67	20884.64	19722.94	18096.84	18074.84	13433.05	20329.59	21226.89
K00939	adenylate kinase [EC:2.7.4.3]	19998.31	18883.61	18506.47	17977.17	16625.41	17808.9	19522.44	14700.05	18033	17446.63	19172.78	12405.26	19787.11	12589.54	18876.77	15317.06	11778.91	15903.09	20586.02	14610.72	12955.8	15211.49	14249.14	16835.83	16645.18	19792.26	19198.4	20335.23	9470.7	22956.64	20535.4	19999.22	6956.97	20885.67	21729.45	14957.72	13816.68	21309.09	22241.52	12828.67	20884.64	19722.94	18096.84	18074.84	13433.05	20329.59	21226.89
K02563	UDP-N-acetylglucosamine--N-acetylmuramyl-(pentapeptide) pyrophosphoryl-undecaprenol N-acetylglucosamine transferase [EC:2.4.1.227]	19998.31	18883.61	18506.47	17977.17	16625.41	17808.9	19522.44	14700.05	18033	17446.63	19172.78	12405.26	19787.11	12584.54	18876.77	15317.06	11778.91	15903.09	20586.02	14610.72	12955.8	15211.49	14249.14	16835.83	16645.18	19792.26	19198.4	20335.23	9470.7	22956.64	20535.4	19999.22	6956.97	20881.67	21729.45	14957.72	13816.68	21309.09	22241.52	12828.67	20884.64	19722.94	18096.84	18074.84	13433.05	20329.59	21226.89
K02906	large subunit ribosomal protein L3	19997.31	18883.61	18506.47	17977.17	16625.41	17808.9	19522.44	14700.05	18033	17446.63	19172.78	12405.26	19787.11	12584.54	18876.77	15317.06	11778.91	15903.09	20586.02	14610.72	12955.8	15209.49	14249.14	16835.83	16645.18	19791.26	19198.4	20335.23	9469.7	22956.64	20535.4	19999.22	6956.97	20881.67	21729.45	14957.72	13816.68	21309.09	22241.52	12828.67	20884.64	19722.94	18096.84	18074.84	13433.05	20329.59	21226.89
K02884	large subunit ribosomal protein L19	19947.31	18883.81	18506.47	17974.37	16575.81	17808.9	19494.44	14694.85	18034.4	17446.63	19185.18	12391.26	19787.11	12584.14	18878.57	15316.06	11778.91	15903.29	20670.62	14610.72	12955.8	15212.09	14254.74	16834.03	16635.18	19792.26	19198.4	20335.23	9470.7	22961.84	20542.4	20001.62	6958.57	20882.27	21729.65	14957.72	13816.88	21311.09	22241.52	12828.67	20887.24	19723.14	18098.64	18072.84	13448.25	20329.59	21222.89
K02887	large subunit ribosomal protein L20	19997.31	18883.61	18506.47	17973.17	16625.41	17808.9	19496.44	14700.05	18033	17446.63	19172.78	12405.26	19787.11	12584.54	18876.77	15317.06	11778.91	15903.09	20586.02	14610.72	12955.8	15211.49	14249.14	16835.83	16645.18	19792.26	19198.4	20335.23	9470.7	22956.64	20535.4	19999.22	6956.97	20881.67	21729.45	14957.72	13816.68	21309.09	22241.52	12828.67	20884.64	19722.94	18096.84	18072.84	13433.05	20329.59	21226.89
K04078	chaperonin GroES	19972.31	18883.61	18506.47	17973.17	16600.41	17809.9	19496.44	14697.05	18034	17446.63	19172.78	12398.26	19787.11	12609.54	18876.77	15318.06	11778.91	15904.09	20586.02	14610.72	12955.8	15211.49	14250.14	16834.83	16640.18	19793.26	19199.4	20335.23	9470.7	22956.64	20542.4	19999.22	6965.97	20884.34	21729.45	14957.72	13818.68	21308.09	22242.52	12828.67	20884.64	19722.94	18096.84	18072.84	13432.05	20329.59	21224.89
K02950	small subunit ribosomal protein S12	19972.31	18883.61	18506.47	17977.17	16600.41	17808.9	19522.44	14697.05	18033	17446.63	19172.78	12398.26	19787.11	12583.54	18876.77	15317.06	11778.91	15903.09	20586.02	14616.72	12955.8	15209.49	14249.14	16834.83	16640.18	19791.26	19198.4	20335.23	9469.7	22956.64	20535.4	19999.22	6956.97	20881.67	21729.45	14957.72	13816.68	21308.09	22241.52	12828.67	20884.64	19722.94	18096.84	18076.84	13432.05	20329.59	21224.89
K02863	large subunit ribosomal protein L1	19973.31	18883.61	18506.47	17977.17	16600.41	17808.9	19522.44	14697.05	18033	17446.63	19172.78	12398.26	19787.11	12583.54	18876.77	15317.06	11778.91	15903.09	20586.02	14610.72	12955.8	15211.49	14249.14	16834.83	16640.18	19792.26	19198.4	20335.23	9470.7	22956.64	20535.4	19999.22	6956.97	20881.67	21729.45	14957.72	13816.68	21308.09	22241.52	12828.67	20884.64	19722.94	18096.84	18074.84	13432.05	20329.59	21224.89
K02876	large subunit ribosomal protein L15	19973.31	18883.61	18506.47	17977.17	16600.41	17808.9	19522.44	14697.05	18033	17446.63	19172.78	12398.26	19787.11	12583.54	18876.77	15317.06	11778.91	15903.09	20586.02	14610.72	12955.8	15211.49	14249.14	16834.83	16640.18	19792.26	19198.4	20335.23	9470.7	22956.64	20535.4	19999.22	6956.97	20881.67	21729.45	14957.72	13816.68	21308.09	22241.52	12828.67	20884.64	19722.94	18096.84	18074.84	13432.05	20329.59	21224.89
K02886	large subunit ribosomal protein L2	19973.31	18883.61	18506.47	17977.17	16600.41	17808.9	19522.44	14697.05	18033	17446.63	19172.78	12398.26	19787.11	12583.54	18876.77	15317.06	11778.91	15903.09	20586.02	14610.72	12955.8	15211.49	14249.14	16834.83	16640.18	19792.26	19198.4	20335.23	9470.7	22956.64	20535.4	19999.22	6956.97	20881.67	21729.45	14957.72	13816.68	21308.09	22241.52	12828.67	20884.64	19722.94	18096.84	18074.84	13432.05	20329.59	21224.89
K02890	large subunit ribosomal protein L22	19973.31	18883.61	18506.47	17977.17	16600.41	17808.9	19522.44	14697.05	18033	17446.63	19172.78	12398.26	19787.11	12583.54	18876.77	15317.06	11778.91	15903.09	20586.02	14610.72	12955.8	15211.49	14249.14	16834.83	16640.18	19792.26	19198.4	20335.23	9470.7	22956.64	20535.4	19999.22	6956.97	20881.67	21729.45	14957.72	13816.68	21308.09	22241.52	12828.67	20884.64	19722.94	18096.84	18074.84	13432.05	20329.59	21224.89
K02965	small subunit ribosomal protein S19	19973.31	18883.61	18506.47	17977.17	16600.41	17808.9	19522.44	14697.05	18033	17446.63	19172.78	12398.26	19787.11	12583.54	18876.77	15317.06	11778.91	15903.09	20586.02	14610.72	12955.8	15211.49	14249.14	16834.83	16640.18	19792.26	19198.4	20335.23	9470.7	22956.64	20535.4	19999.22	6956.97	20881.67	21729.45	14957.72	13816.68	21308.09	22241.52	12828.67	20884.64	19722.94	18096.84	18074.84	13432.05	20329.59	21224.89
K02988	small subunit ribosomal protein S5	19973.31	18883.61	18506.47	17977.17	16600.41	17808.9	19522.44	14697.05	18033	17446.63	19172.78	12398.26	19787.11	12583.54	18876.77	15317.06	11778.91	15903.09	20586.02	14610.72	12955.8	15211.49	14249.14	16834.83	16640.18	19792.26	19198.4	20335.23	9470.7	22956.64	20535.4	19999.22	6956.97	20881.67	21729.45	14957.72	13816.68	21308.09	22241.52	12828.67	20884.64	19722.94	18096.84	18074.84	13432.05	20329.59	21224.89
K02867	large subunit ribosomal protein L11	19972.31	18883.61	18506.47	17977.17	16600.41	17808.9	19522.44	14697.05	18033	17446.63	19172.78	12398.26	19787.11	12583.54	18876.77	15317.06	11778.91	15903.09	20586.02	14610.72	12955.8	15209.49	14249.14	16834.83	16640.18	19791.26	19198.4	20335.23	9469.7	22956.64	20535.4	19999.22	6956.97	20881.67	21729.45	14957.72	13816.68	21308.09	22241.52	12828.67	20884.64	19722.94	18096.84	18074.84	13432.05	20329.59	21224.89
K02874	large subunit ribosomal protein L14	19972.31	18883.61	18506.47	17977.17	16600.41	17808.9	19522.44	14697.05	18033	17446.63	19172.78	12398.26	19787.11	12583.54	18876.77	15317.06	11778.91	15903.09	20586.02	14610.72	12955.8	15209.49	14249.14	16834.83	16640.18	19791.26	19198.4	20335.23	9469.7	22956.64	20535.4	19999.22	6956.97	20881.67	21729.45	14957.72	13816.68	21308.09	22241.52	12828.67	20884.64	19722.94	18096.84	18074.84	13432.05	20329.59	21224.89
K03685	ribonuclease III [EC:3.1.26.3]	19972.31	18883.61	18505.97	17977.17	16600.41	17809.9	19521.94	14696.55	18033	17446.13	19172.78	12398.26	19787.11	12583.04	18876.77	15309.56	11778.91	15903.09	20586.02	14610.72	12955.8	15209.49	14249.14	16834.83	16640.18	19791.26	19198.4	20335.23	9469.7	22956.64	20535.4	19999.22	6959.47	20886.17	21729.45	14957.72	13816.18	21308.09	22241.52	12828.67	20884.64	19722.94	18096.84	18074.84	13431.55	20329.59	21224.89
K03664	SsrA-binding protein	19972.31	18883.61	18506.47	17973.17	16600.41	17808.9	19497.44	14697.05	18033	17446.63	19172.78	12398.26	19787.11	12583.54	18876.77	15319.06	11778.91	15903.09	20586.02	14610.72	12955.8	15211.49	14250.14	16834.83	16640.18	19792.26	19198.4	20335.23	9470.7	22956.64	20535.4	19999.22	6956.97	20881.67	21729.45	14957.72	13816.68	21308.09	22241.52	12828.67	20884.64	19723.94	18096.84	18072.84	13432.05	20329.59	21224.89
K02357	elongation factor Ts	19971.31	18883.61	18506.47	17973.17	16600.41	17808.9	19497.44	14697.05	18033	17446.63	19172.78	12398.26	19787.11	12583.54	18876.77	15319.06	11778.91	15903.09	20586.02	14610.72	12955.8	15209.49	14250.14	16834.83	16640.18	19791.26	19198.4	20335.23	9469.7	22956.64	20535.4	19999.22	6956.97	20881.67	21729.45	14957.72	13816.68	21308.09	22241.52	12828.67	20884.64	19723.94	18096.84	18072.84	13432.05	20329.59	21224.89
K02838	ribosome recycling factor	19972.31	18883.61	18506.47	17973.17	16600.41	17808.9	19496.44	14697.05	18033	17446.63	19172.78	12398.26	19787.11	12583.54	18876.77	15317.06	11778.91	15903.09	20586.02	14610.72	12955.8	15211.49	14249.14	16834.83	16640.18	19792.26	19198.4	20335.23	9470.7	22956.64	20535.4	19999.22	6956.97	20881.67	21729.45	14957.72	13816.68	21308.09	22241.52	12828.67	20884.64	19722.94	18096.84	18072.84	13432.05	20329.59	21224.89
K02878	large subunit ribosomal protein L16	19972.31	18883.61	18506.47	17973.17	16600.41	17808.9	19496.44	14697.05	18033	17446.63	19172.78	12398.26	19787.11	12583.54	18876.77	15317.06	11778.91	15903.09	20586.02	14610.72	12955.8	15211.49	14249.14	16834.83	16640.18	19792.26	19198.4	20335.23	9470.7	22956.64	20535.4	19999.22	6956.97	20881.67	21729.45	14957.72	13816.68	21308.09	22241.52	12828.67	20884.64	19722.94	18096.84	18072.84	13432.05	20329.59	21224.89
K02899	large subunit ribosomal protein L27	19972.31	18883.61	18506.47	17973.17	16600.41	17808.9	19496.44	14697.05	18033	17446.63	19172.78	12398.26	19787.11	12583.54	18876.77	15317.06	11778.91	15903.09	20586.02	14610.72	12955.8	15211.49	14249.14	16834.83	16640.18	19792.26	19198.4	20335.23	9470.7	22956.64	20535.4	19999.22	6956.97	20881.67	21729.45	14957.72	13816.68	21308.09	22241.52	12828.67	20884.64	19722.94	18096.84	18072.84	13432.05	20329.59	21224.89
K02916	large subunit ribosomal protein L35	19972.31	18883.61	18506.47	17973.17	16600.41	17808.9	19496.44	14697.05	18033	17446.63	19172.78	12398.26	19787.11	12583.54	18876.77	15317.06	11778.91	15903.09	20586.02	14610.72	12955.8	15211.49	14249.14	16834.83	16640.18	19792.26	19198.4	20335.23	9470.7	22956.64	20535.4	19999.22	6956.97	20881.67	21729.45	14957.72	13816.68	21308.09	22241.52	12828.67	20884.64	19722.94	18096.84	18072.84	13432.05	20329.59	21224.89
K02926	large subunit ribosomal protein L4	19972.31	18883.61	18506.47	17973.17	16600.41	17808.9	19496.44	14697.05	18033	17446.63	19172.78	12398.26	19787.11	12583.54	18876.77	15317.06	11778.91	15903.09	20586.02	14610.72	12955.8	15211.49	14249.14	16834.83	16640.18	19792.26	19198.4	20335.23	9470.7	22956.64	20535.4	19999.22	6956.97	20881.67	21729.45	14957.72	13816.68	21308.09	22241.52	12828.67	20884.64	19722.94	18096.84	18072.84	13432.05	20329.59	21224.89
K02939	large subunit ribosomal protein L9	19972.31	18883.61	18506.47	17973.17	16600.41	17808.9	19496.44	14697.05	18033	17446.63	19172.78	12398.26	19787.11	12583.54	18876.77	15317.06	11778.91	15903.09	20586.02	14610.72	12955.8	15211.49	14249.14	16834.83	16640.18	19792.26	19198.4	20335.23	9470.7	22956.64	20535.4	19999.22	6956.97	20881.67	21729.45	14957.72	13816.68	21308.09	22241.52	12828.67	20884.64	19722.94	18096.84	18072.84	13432.05	20329.59	21224.89
K02959	small subunit ribosomal protein S16	19972.31	18883.61	18506.47	17973.17	16600.41	17808.9	19496.44	14697.05	18033	17446.63	19172.78	12398.26	19787.11	12583.54	18876.77	15317.06	11778.91	15903.09	20586.02	14610.72	12955.8	15211.49	14249.14	16834.83	16640.18	19792.26	19198.4	20335.23	9470.7	22956.64	20535.4	19999.22	6956.97	20881.67	21729.45	14957.72	13816.68	21308.09	22241.52	12828.67	20884.64	19722.94	18096.84	18072.84	13432.05	20329.59	21224.89
K07447	putative holliday junction resolvase [EC:3.1.-.-]	19972.31	18883.61	18506.47	17973.17	16600.41	17808.9	19496.44	14697.05	18033	17446.63	19172.78	12398.26	19787.11	12583.54	18876.77	15317.06	11778.91	15903.09	20586.02	14610.72	12955.8	15211.49	14249.14	16834.83	16640.18	19792.26	19198.4	20335.23	9470.7	22956.64	20535.4	19999.22	6956.97	20881.67	21729.45	14957.72	13816.68	21308.09	22241.52	12828.67	20884.64	19722.94	18096.84	18072.84	13432.05	20329.59	21224.89
K02879	large subunit ribosomal protein L17	19971.31	18883.61	18506.47	17973.17	16600.41	17808.9	19496.44	14697.05	18033	17446.63	19172.78	12398.26	19787.11	12583.54	18876.77	15317.06	11778.91	15903.09	20586.02	14610.72	12955.8	15209.49	14249.14	16834.83	16640.18	19791.26	19198.4	20335.23	9469.7	22956.64	20535.4	19999.22	6956.97	20881.67	21729.45	14957.72	13816.68	21308.09	22241.52	12828.67	20884.64	19722.94	18096.84	18072.84	13432.05	20329.59	21224.89
K06187	recombination protein RecR	19971.31	18883.61	18506.47	17973.17	16600.41	17808.9	19496.44	14697.05	18033	17446.63	19172.78	12398.26	19787.11	12583.54	18876.77	15317.06	11778.91	15903.09	20586.02	14610.72	12955.8	15209.49	14249.14	16834.83	16640.18	19791.26	19198.4	20335.23	9469.7	22956.64	20535.4	19999.22	6956.97	20881.67	21729.45	14957.72	13816.68	21308.09	22241.52	12828.67	20884.64	19722.94	18096.84	18072.84	13432.05	20329.59	21224.89
K03687	molecular chaperone GrpE	19973.31	18883.61	18506.47	17977.17	16600.41	17808.9	19522.44	14697.05	18033	17446.63	19172.78	12398.26	19787.11	12579.54	18841.77	15317.06	11778.91	15903.09	20586.02	14610.72	12955.8	15211.49	14249.14	16834.83	16640.18	19792.26	19198.4	20335.23	9470.7	22956.64	20535.4	19999.22	6956.97	20881.67	21729.45	14957.72	13816.68	21308.09	22241.52	12828.67	20884.64	19722.94	18096.84	18074.84	13432.05	20329.59	21224.89
K06925	tRNA threonylcarbamoyladenosine biosynthesis protein TsaE	19972.31	18883.61	18506.47	17973.17	16600.41	17808.9	19496.44	14697.05	18033	17446.63	19172.78	12398.26	19787.11	12570.54	18876.77	15317.06	11778.91	15903.09	20586.02	14610.72	12955.8	15211.49	14249.14	16834.83	16640.18	19792.26	19198.4	20335.23	9470.7	22956.64	20535.4	19999.22	6956.97	20879.42	21729.45	14957.72	13816.68	21308.09	22241.52	12828.67	20884.64	19722.94	18096.84	18072.84	13432.05	20329.59	21224.89
K02881	large subunit ribosomal protein L18	19973.31	18883.61	18499.47	17977.17	16600.41	17808.9	19521.44	14697.05	18033	17445.63	19171.78	12398.26	19787.11	12536.54	18876.77	15317.06	11778.91	15903.09	20586.02	14610.72	12955.8	15211.49	14249.14	16834.83	16640.18	19792.26	19197.4	20335.23	9470.7	22956.64	20535.4	19999.22	6956.97	20873.67	21729.45	14957.72	13816.68	21308.09	22241.52	12828.67	20884.64	19722.94	18096.84	18074.84	13431.05	20329.59	21224.89
K02933	large subunit ribosomal protein L6	19973.31	18883.61	18499.47	17977.17	16600.41	17808.9	19521.44	14697.05	18033	17445.63	19171.78	12398.26	19787.11	12536.54	18876.77	15317.06	11778.91	15903.09	20586.02	14610.72	12955.8	15211.49	14249.14	16834.83	16640.18	19792.26	19197.4	20335.23	9470.7	22956.64	20535.4	19999.22	6956.97	20873.67	21729.45	14957.72	13816.68	21308.09	22241.52	12828.67	20884.64	19722.94	18096.84	18074.84	13431.05	20329.59	21224.89
K02864	large subunit ribosomal protein L10	19973.31	18852.61	18506.47	17977.17	16600.41	17808.9	19522.44	14697.05	18033	17446.63	19172.78	12398.26	19754.11	12583.54	18876.77	15317.06	11778.91	15903.09	20584.02	14610.72	12955.8	15211.49	14249.14	16818.83	16640.18	19792.26	19198.4	20335.23	9470.7	22956.64	20535.4	19999.22	6956.97	20881.67	21729.45	14957.72	13816.68	21308.09	22241.52	12828.67	20884.64	19722.94	18096.84	18074.84	13432.05	20329.59	21224.89
K02952	small subunit ribosomal protein S13	19973.31	18883.61	18506.47	17977.17	16600.41	17808.9	19522.44	14697.05	18033	17441.63	19172.78	12388.26	19787.11	12583.54	18876.77	15317.06	11778.91	15903.09	20586.02	14609.72	12954.8	15211.49	14249.14	16834.83	16640.18	19792.26	19198.4	20289.23	9159.7	22956.64	20535.4	19999.22	6956.97	20881.67	21729.45	14946.72	13816.68	21308.09	22241.52	12828.67	20884.64	19722.94	18096.84	18074.84	13432.05	20329.59	21224.89
K02956	small subunit ribosomal protein S15	19972.31	18883.61	18506.47	17977.17	16600.41	17808.9	19522.44	14697.05	18033	17441.63	19172.78	12349.26	19787.11	12583.37	18876.44	15317.06	11778.91	15903.09	20584.85	14609.72	12954.8	15209.49	14248.97	16834.83	16640.18	19791.26	19198.4	20289.23	9150.7	22956.64	20535.4	19999.22	6956.97	20881.67	21729.45	14946.72	13816.68	21308.09	22241.52	12828.67	20884.64	19722.94	18094.84	18074.84	13432.05	20329.59	21224.89
K00783	23S rRNA (pseudouridine1915-N3)-methyltransferase [EC:2.1.1.177]	18790.41	18846.61	18808.47	17931.27	16318.41	17827.9	17317.02	14727.55	17592.4	17762.63	18738.28	12555.26	19783.78	12001.61	18723.77	15106.56	11776.91	16323.42	20753.35	14566.39	13076.47	15230.66	13501.14	16817.5	16785.85	19236.93	19133.98	20517.73	8050.7	23478.64	20253.9	19466.89	6384.3	20984.75	21999.95	15377.22	13567.85	22210.09	23357.19	12843.42	21141.04	22149.94	17121.34	15437.51	16079.22	22750.09	21470.39
K03470	ribonuclease HII [EC:3.1.26.4]	19996.31	18883.61	17603.47	17974.17	16625.41	17807.9	19522.44	14700.05	18033	17375.63	19030.78	12385.26	19787.11	12581.54	18876.77	15315.06	11778.91	15902.09	20586.02	14609.72	12955.8	15209.49	14249.14	16835.83	16645.18	19787.26	19197.4	20335.23	9469.7	22956.64	20534.4	19999.22	6956.97	20879.67	21729.45	14957.72	13816.68	21309.09	22237.52	12828.67	20884.64	19721.94	18096.84	18073.84	13433.05	20328.59	21226.89
K02994	small subunit ribosomal protein S8	19940.31	18881.61	18342.47	17975.17	16537.41	17801.9	19279.44	14682.05	18031	17442.63	19053.78	12247.26	19784.11	12544.54	18875.77	15270.06	11778.91	15897.09	20582.02	14610.72	12919.8	15208.49	14249.14	16832.83	16527.18	19792.26	19198.4	20331.23	9469.7	22956.64	20535.4	19997.22	6956.97	20881.67	21729.45	14957.72	13815.68	21308.09	22241.52	12828.67	20884.64	19722.94	18096.84	18074.84	13429.05	20329.59	21192.89
K02520	translation initiation factor IF-3	19935.31	18887.61	18513.47	17874.17	16607.41	18347.9	19492.44	14684.05	17891	17686.63	18673.78	12390.26	19793.25	12535.54	18860.77	15183.06	11778.91	15877.09	20603.02	14350.22	12943.8	15205.49	13650.14	16842.83	16573.18	19753.26	19183.4	20352.09	9470.7	23089.64	20526.4	19992.22	6976.97	20874.67	21732.45	14963.72	13819.68	21312.09	22225.52	12708.67	20893.78	19722.94	18122.84	18023.98	13421.05	20350.59	21215.89
K02316	DNA primase [EC:2.7.7.101]	20077.05	19222.61	19585.73	18246.17	16897.16	17656.4	19795.94	14819.81	18984.26	17698.63	20867.53	12419.26	19789.87	12965.79	18943.02	15977.32	11778.91	15754.84	20558.77	16296.72	12919.3	15509.49	15993.14	17724.83	16974.18	19334.5	19032.4	20171.47	9426.7	22442.64	20205.4	19340.22	6977.97	20524.17	21240.45	14523.96	13792.68	20421.33	21016.52	13078.67	20466.63	17482.94	17536.08	18057.59	11367.05	17897.83	22034.89
K03595	GTPase	20009.31	18885.61	18666.47	17170.5	16686.41	17790.9	19196.11	14710.72	18022.67	17447.3	19217.11	12539.26	19789.78	12225.87	18877.77	15362.06	11776.91	15886.09	20567.02	14602.72	12927.8	15194.82	14249.14	16837.83	16750.18	19788.26	19189.4	20333.23	9438.7	22952.64	20449.4	19986.22	6731.97	20872.67	21726.45	14955.72	13773.68	21305.09	22237.52	12811.67	20880.31	19693.94	18087.84	18040.51	13421.05	20327.59	21257.89
K02946	small subunit ribosomal protein S10	19970.31	18883.61	18500.47	17977.17	16595.41	17800.9	19464.44	14693.05	18010	17440.63	19160.78	12386.26	19787.11	12366.54	18867.77	15308.06	11778.91	15901.09	20583.02	14541.72	12955.8	15210.49	14101.14	16832.83	16548.18	19786.26	19195.4	20335.23	9470.7	22948.64	20525.4	19998.22	6955.97	20867.67	21721.45	14957.72	13816.68	21307.09	22232.52	12174.67	20884.64	19722.94	18096.84	18074.84	13351.05	20328.59	21221.89
K02871	large subunit ribosomal protein L13	19969.31	18883.61	18500.47	17977.17	16595.41	17800.9	19464.44	14693.05	18010	17440.63	19160.78	12386.26	19787.11	12366.54	18867.77	15308.06	11778.91	15901.09	20583.02	14541.72	12955.8	15208.49	14101.14	16832.83	16548.18	19785.26	19195.4	20335.23	9469.7	22948.64	20525.4	19998.22	6955.97	20867.67	21721.45	14957.72	13816.68	21307.09	22232.52	12174.67	20884.64	19722.94	18096.84	18074.84	13351.05	20328.59	21221.89
K02518	translation initiation factor IF-1	19969.31	18883.61	18500.47	17973.17	16595.41	17800.9	19438.44	14693.05	18010	17440.63	19160.78	12386.26	19788.11	12370.54	18867.77	15308.06	11778.91	15901.09	20583.02	14541.72	12955.8	15210.49	14101.14	16832.83	16548.18	19786.26	19195.4	20335.23	9470.7	22948.64	20525.4	19998.22	6955.97	20871.34	21721.45	14957.72	13816.68	21307.09	22232.52	12174.67	20884.64	19722.94	18096.84	18072.84	13351.05	20328.59	21221.89
K01897	long-chain acyl-CoA synthetase [EC:6.2.1.3]	7947.01	24436.71	19642.69	13295.59	19951.51	10970.42	18752.65	21903.37	28523.26	18441.68	15360.69	13799.11	16872.95	12096.44	6818.16	25114.66	5530.71	19991.28	5629.97	28533.07	30921.9	17384.7	20477.36	25947.6	27098.3	17009.5	11286.23	19414.6	15291.41	19389.46	8994.18	35408.63	3114.22	17898.07	14648.43	16666.94	11513.37	16255.64	11126.38	18589.28	12027.8	16275.38	11775.78	11279.52	10841.7	13371.58	45910.49
K02963	small subunit ribosomal protein S18	19947.31	18879.61	18398.47	17952.17	16574.41	17267.9	19495.44	14683.05	18017	17202.63	19167.78	12384.26	19779.11	12577.54	18868.77	15302.06	11778.91	15888.09	20552.02	14610.72	12954.8	15180.49	14201.14	16826.83	16628.18	19790.26	19195.4	20318.23	9470.7	22800.64	20535.4	19994.22	6936.97	20847.84	21725.45	14947.72	13813.68	21303.09	22215.52	12827.67	20875.64	19722.94	18070.84	18070.84	13368.05	20289.59	21220.89
K07483	transposase	6164.14	61707.96	40798.47	6959.46	30887.63	15289.44	8501.67	11062.26	23904.53	16653.43	21490.75	28351.39	47149.15	33611.7	23522.4	10900.27	66597.49	3515	11200.74	27625.1	8605.6	5145.72	27619.71	42958.93	18210.19	8805.74	9275.3	7281.22	2944.63	1872.93	6611.88	13208.37	2828.59	5247.69	2840.84	4309.1	32407.7	10087.61	5900.78	29489.52	8816.85	9355.65	5469.68	6636.69	32667.84	4011.67	4713.2
K02860	16S rRNA processing protein RimM	19972.31	18883.61	18506.47	17182.5	16599.41	17808.9	18962.11	14692.72	18026.67	17445.3	19102.11	12398.26	19786.78	12190.87	18876.77	15314.06	11778.91	15902.09	20563.02	14610.72	12893.8	15199.82	14249.14	16834.83	16640.18	19792.26	19192.4	20335.23	9470.7	22956.64	20535.4	19985.22	6956.97	20881.67	21729.45	14957.72	13816.68	21308.09	22241.52	12819.67	20884.31	19722.94	18096.84	18069.51	13432.05	20329.59	21224.89
K03625	transcription antitermination protein NusB	19972.31	18883.61	18506.47	17157.5	16600.41	17808.9	18963.11	14692.72	18027.67	17445.3	19098.61	12397.76	19786.78	12190.87	18876.77	15317.06	11778.91	15903.09	20563.02	14610.72	12893.8	15199.82	14249.14	16834.83	16640.18	19792.26	19192.4	20335.23	9470.7	22956.64	20535.4	19985.22	6956.97	20881.67	21729.45	14957.72	13816.68	21308.09	22241.52	12819.67	20884.31	19722.94	18096.84	18069.51	13432.05	20329.59	21224.89
K01588	5-(carboxyamino)imidazole ribonucleotide mutase [EC:5.4.99.18]	19948.31	18760.61	18506.47	17977.17	16574.41	17808.9	19521.44	14692.05	18033	17443.63	18807.78	12391.26	19787.11	12454.29	18072.77	15315.06	11778.91	15903.09	20583.02	14610.72	12955.8	15211.49	14243.14	16319.83	16635.18	19792.26	19198.4	20334.23	9470.7	22956.64	20535.4	19981.22	6927.97	20870.67	21729.45	14956.72	13816.68	21307.09	22241.52	12828.67	20884.64	19722.94	18091.84	18074.84	13431.05	20329.59	21222.89
K06217	phosphate starvation-inducible protein PhoH and related proteins	20070.22	18885.01	18723.47	17013.5	16695.81	17767.59	19560.25	14703.72	18011.5	17983.79	18684.96	16475.16	19767.32	13377.03	18877.77	15196.55	11765.71	15709.3	20250.53	14599.72	12765.8	15196.25	14276.25	16838.03	17583.55	19785.75	19075.09	20161.95	9417.7	22951.64	19771.32	19912.21	6730.2	20866.98	21725.85	14580.72	9780.37	21284.09	21984.52	12832.3	20613.91	19694.34	18150.04	17843.1	13452.65	20242.51	21257.89
K02902	large subunit ribosomal protein L28	19945.31	18869.61	18375.47	17917.17	16576.41	17488.9	19428.44	14616.05	17973	17428.63	19155.28	12350.76	19770.11	12347.54	18863.77	15292.06	11778.91	15830.09	20533.02	14540.72	12949.8	15194.49	14097.14	16822.83	16529.18	19779.26	19186.4	20299.23	9465.7	22947.64	20534.4	19993.22	6922.97	20870.84	21717.45	14803.72	13822.68	21304.09	22173.52	12176.67	20881.64	19721.94	18095.84	18083.84	13330.05	20324.59	20937.89
K02990	small subunit ribosomal protein S6	19936.11	18842.61	18435.47	17971.97	16559.61	17733.7	19495.04	14694.45	18001	17226.03	19142.18	11977.66	19787.11	12567.94	18874.97	15301.86	11778.31	15887.49	20580.82	14318.52	12949.4	15211.09	14225.94	16805.43	16637.18	19747.66	19179.4	20326.23	9470.7	22772.44	20516	19999.02	6900.17	20881.07	21727.65	14936.52	13814.28	21303.89	22215.12	12131.67	20883.84	19703.94	18096.84	18071.24	12692.25	20323.99	21208.09
K03584	DNA repair protein RecO (recombination protein O)	19981.58	18866.61	18643.3	17955.77	16517.08	17744.57	19668.94	14705.55	18003.07	17439.63	19278.78	12524.26	19541.45	11721.44	18862.44	15007.73	11778.91	15907.09	20486.02	14532.72	12991.47	15209.82	14074.64	16813.5	16452.85	19785.59	19154.07	20307.57	9166.03	22929.97	20521.4	19980.89	6800.97	20861.67	21719.45	14688.72	13811.18	21251.42	22222.52	11757.34	20874.71	19706.94	18061.51	18070.84	13302.22	20323.59	21114.22
K02770	fructose PTS system EIIBC or EIIC component [EC:2.7.1.202]	13499.02	16460.43	19578.41	13174.28	11034.68	25156.01	10419.44	11192.03	16266.24	18196.54	13078.57	17480.57	15849.91	14663.7	14050.83	9469.99	10431.57	16631.16	21540.69	14340.81	6630.63	10981.4	9355.6	11475.43	16345.43	16423.33	18324.68	18156.2	6693.48	27626.89	24674.71	16537.67	6941.45	22323.53	23494.67	16645.13	22227.11	24169.42	25380.32	21922.67	20013.3	31911.84	19770.58	18009.12	28394	30242.01	13669.19
K02935	large subunit ribosomal protein L7/L12	19971.31	18848.61	17769.47	17934.17	16572.41	17260.9	19485.44	14640.05	17758	17170.63	19165.78	12388.26	19777.11	12364.54	18867.77	15045.06	11778.91	15854.09	20525.02	13874.72	12954.8	15102.49	14156.14	16767.83	16568.18	19775.26	19193.4	20311.23	9470.7	22799.64	20535.4	19992.22	6932.97	20843.67	21723.45	14939.72	13813.68	21304.09	22207.52	12823.67	20868.64	19722.94	18070.84	18070.84	13334.05	20285.59	21120.89
K02493	release factor glutamine methyltransferase [EC:2.1.1.297]	20020.31	18888.61	18774.47	17843.17	16688.41	18353.44	19766.44	14724.05	18031.43	17694.63	19295.78	12557.41	19774.11	12605.25	18884.77	15379.06	11766.91	15747.3	20306.79	14609.72	12829.8	15243.49	14295.14	16844.83	16758.61	19787.26	19077.4	20177.23	9449.7	23111.64	19856.32	19928.22	6973.97	20902.01	21733.45	14592.72	9826.14	21292.09	22016.52	12829.67	20597.64	19721.94	18105.84	17815.69	13499.05	20281.51	21260.89
K00100	butanol dehydrogenase [EC:1.1.1.-]	18235.25	18970.01	19716.79	17257.13	14558.17	18190.75	14723.5	17038.34	20104.96	17744.45	23628.25	13330.4	16489.36	13383.31	37738.5	15901.06	781.32	17687.24	27649.77	17055.02	12044.95	14876.99	14041.12	15477.07	20768.41	20256.22	13001.15	20165.22	9789.57	23806.45	19852	15809.67	2842.17	21284.35	22133.13	15243.96	9234	19790.49	23097.61	16298.16	14975.58	24204.19	14510.77	15795.8	14145.63	20497.23	16282.02
K01937	CTP synthase [EC:6.3.4.2]	19793.27	18876.61	18509.4	17965.17	16669.41	18244.97	19765.23	14723.55	17985.75	17652.67	19077.78	12548.76	19798	12633.11	18658.77	15321.95	11773.66	15628.59	20353.59	14592.22	12837.05	15259.92	14288.93	16847.83	16586.07	19702.55	18842.94	20313.48	8571.2	23150.14	19648.15	19939.61	6578.43	20805.71	21654.7	14948.47	12888.86	21063.59	21786.52	12792.1	20795.64	19671.44	18070.34	17585.73	13536.3	20221.59	21240.39
K02948	small subunit ribosomal protein S11	19905	18881.41	18308.32	17974.17	16531.21	17698.35	19011.35	14682.05	18030.8	17173.74	19036.73	10265.26	19783.77	11722.09	18875.77	15269.12	11778.51	15897.09	20579.43	14610.72	12919.8	15206.06	14218.13	16832.23	16105.64	19789.37	19192.91	20327.31	9468.7	22956.64	20535.4	19995.03	6955.94	20873.06	21729.25	14957.72	13814.1	21308.09	22241.52	12815.64	20869.84	19722.74	18057.24	18042.9	13404.75	20328.59	21192.89
K02834	ribosome-binding factor A	19989.31	18881.61	18651.47	17634.17	16381.41	17744.9	15735.44	14665.05	18019	17379.63	19276.78	12503.59	19588.11	12590.54	18877.77	14832.06	11778.91	15751.76	20584.02	14610.72	12986.8	15142.16	14086.47	16823.83	16736.18	19784.26	19197.4	20306.23	9469.7	22955.64	20535.4	20001.22	6956.97	20876.67	21729.45	14942.72	13816.68	21307.09	22239.52	12828.67	20873.64	19722.94	18081.84	18062.84	13421.05	20326.59	21185.89
K02892	large subunit ribosomal protein L23	20032.31	18847.28	18563.47	17979.17	16688.41	17766.9	19765.44	14715.05	18034.67	17435.96	19281.45	12555.59	19783.44	12566.21	18876.77	15339.39	11580.58	15909.09	20586.69	14426.05	12209.8	15210.16	13916.14	16794.16	16554.18	19724.26	19124.73	20338.9	9079.37	22956.64	20535.4	19964.22	6874.64	20881.67	21647.12	14909.05	13726.35	21107.09	22227.85	9981.67	20802.31	19722.94	18077.17	17930.84	13304.05	20184.59	21258.89
K04720	threonine-phosphate decarboxylase [EC:4.1.1.81]	15014	17385.85	19076.02	15113.64	11062.53	21299.83	14998.6	15329.77	18252.04	20559.69	14214.81	16125.96	16793.3	9484.87	7235.9	13350.33	10401.1	16260.74	12711.07	10276.94	7195.17	13377.15	12527.05	13176.13	16528.65	19144.68	23864.19	18485.3	6044.94	40848.4	24941.56	14118.63	1991.68	26716.73	28493.87	13863.32	13408.33	31374.02	24612.9	12829.36	23736.7	25170.03	19631.34	21763.85	15715.39	24709.77	18913.27
K01887	arginyl-tRNA synthetase [EC:6.1.1.19]	19604.31	18810.61	18373.47	17585.17	16846.41	16559.9	19464.44	13656.05	17423	17346.63	15805.78	11363.26	19658.11	13030.54	18860.77	14196.06	11790.91	15445.09	20722.02	14894.72	12802.8	14903.49	14145.14	16861.83	16492.18	19584.26	19311.4	20164.23	9363.7	22829.64	20642.4	19942.22	6920.97	19877.84	21681.45	15291.72	17571.68	20772.09	22429.52	13480.67	21087.64	19707.94	17909.84	17885.84	13517.05	20286.59	21090.89
K02911	large subunit ribosomal protein L32	19878.81	18543.61	18196.47	17845.67	16429.91	17247.4	19032.94	14626.05	17601.5	17055.63	18655.28	12376.76	19776.11	12347.54	18852.77	15131.56	11778.91	15783.59	20547.02	14124.72	12878.8	14897.49	13732.64	15971.33	16398.18	19766.26	19192.4	20294.23	9469.2	22791.64	20525.4	19998.72	6934.97	20819.84	21717.45	14891.22	13813.18	21303.09	22202.52	12171	20872.64	19722.94	18068.84	18068.34	13293.38	20288.59	21219.89
K00859	dephospho-CoA kinase [EC:2.7.1.24]	19831.91	18853.61	18401.47	17193.17	16117.41	17740.6	16013.24	14236.72	17994.35	17385.38	19222.78	12628.59	20253.31	12085.64	18861.77	14570.06	11778.91	15614.51	20555.02	14609.72	13014.8	13386.16	14072.8	16809.83	16447.18	19380.01	19188.4	20117.83	11575.8	22950.64	20525.4	19900.42	6943.97	20865.02	21712.45	14884.72	13811.43	21218.09	22234.52	12826.67	20610.39	19719.94	18079.59	18008.59	13424.05	20243.59	21072.89
K03629	DNA replication and repair protein RecF	20059.31	18879.61	18772.47	17602.17	16421.41	17751.9	15971.19	14642.05	17735	16369.63	19394.78	12615.59	19573.11	12607.54	18878.77	14707.06	11778.91	15754.76	20586.02	14604.72	12998.8	15055.16	14082.47	16822.83	16377.18	19783.26	19197.15	20211.23	8705.7	22952.64	20535.4	20001.22	6955.97	20866.17	21729.45	14942.72	13815.68	21308.09	22239.52	12825.92	20862.64	19722.94	18081.84	18061.84	13371.55	20325.59	20306.89
K02503	histidine triad (HIT) family protein	19908.91	18883.61	18502.47	17633.77	16581.41	17689.9	13594.19	14695.05	18017.4	17444.63	19441.58	12375.59	19786.61	11966.94	18876.77	15304.56	11778.91	15868.76	20570.02	14595.72	12953.8	15201.16	13365.47	16834.83	16629.18	19788.26	19190.15	20333.23	9451.7	22945.64	20494.9	19993.72	6815.97	20836.92	21726.45	14955.72	13759.68	21299.09	22235.52	12818.42	20870.04	19709.44	18058.84	17986.84	13418.55	20324.59	21218.39
K09710	ribosome-associated protein	19988.31	18882.61	18502.47	17813.17	16621.41	17621.44	19489.44	14692.05	18020.43	17446.63	18607.78	12378.16	19763.11	12419.25	18875.77	15140.81	11766.91	15726.3	20266.54	14607.72	12793.8	15210.49	14219.14	16834.83	16638.61	19785.26	19075.4	20155.23	9448.7	22955.64	19857.32	19921.22	6950.97	20866.67	21728.45	14582.72	9820.89	21288.09	21988.52	12828.67	20588.64	19722.94	18079.84	17812.69	13426.05	20242.51	21225.89
K07658	two-component system, OmpR family, alkaline phosphatase synthesis response regulator PhoP	21004.04	16744.5	17718.57	17462.63	12293.06	20594.53	16558.42	12154.99	14087.18	19137.6	14268.1	11697.53	18947.46	10577.09	16183.75	11778.54	10398.18	15794.36	21308.68	9667.7	6527.12	13992.47	11527.6	12344.93	14896.51	21025.15	23057.66	19666.91	6299.92	40826.48	25415.75	14183.81	2189.05	25476.85	29745.8	12519.45	12613.8	22949.95	28863.26	14564.41	22859.29	22806.49	20501.16	22612.43	12966.75	23877.08	12761.58
K02500	imidazole glycerol-phosphate synthase subunit HisF [EC:4.3.2.10]	21380.84	18731.81	18100.13	19316.79	16717.23	16938.47	19244.33	15622.88	18477.82	17360.55	13602.06	11911.41	20392.71	11539.31	9652.07	15039.59	11772.33	15577.74	18263.72	15653.31	13077.39	17108.01	15035.82	16341.54	16301.99	21105.88	23969.15	21707.99	8327.28	22983.98	17665.07	19347.77	5262.15	20788.69	22319.4	15153.14	12522.48	21835.5	21683.94	11392.76	22230.58	19641.07	19830.4	19418.92	12851.03	21202.51	20865.86
K02340	DNA polymerase III subunit delta [EC:2.7.7.7]	19971.98	18907.81	18489.3	18018.37	16644.48	18161.57	19531.94	14640.35	18154.07	19522.63	19220.18	12734.26	19600.45	12609.64	18927.24	15188.73	11778.91	15524.29	20640.62	14603.72	12845.47	15278.42	14432.24	16845.7	16416.85	19261.59	19067.07	20388.57	9286.03	22560.17	20198.4	19313.29	6995.57	21071.27	21268.65	14580.72	14024.38	20494.42	21112.52	12852.34	20528.91	17886.14	17607.31	17981.84	11255.42	17922.59	20918.22
K01939	adenylosuccinate synthase [EC:6.3.4.4]	19938.71	18922.11	18618.97	17966.57	16809.41	17099.9	21852.61	14695.05	17952.6	17597.63	19412.28	12517.43	19833.78	13252.64	18880.77	15418.06	11778.58	15494.09	20471.02	14610.72	12877.3	15156.49	15100.64	16888.83	16722.18	19197.93	18991.4	20233.73	9424.7	22238.64	20187.73	19336.22	7055.97	20390.67	21238.45	15144.72	13788.68	20418.09	20902.19	12827.67	20573.91	17481.61	17506.84	17927.51	11112.88	17820.59	21367.39
K07566	L-threonylcarbamoyladenylate synthase [EC:2.7.7.87]	20128.31	18891.28	19336.47	18266.17	16750.41	18235.9	20705.77	14886.05	18350.67	17705.96	19537.45	12538.59	19665.61	12768.88	18933.77	15722.89	10771.58	15976.42	20664.02	15127.72	11753.47	15366.83	14073.14	16849.33	16654.85	19922.93	19109.06	20480.9	9060.37	23102.64	20491.9	13227.39	6666.97	21069.25	21682.12	14923.05	13355.52	19526.09	22253.52	9542.17	20255.31	19695.44	18075.17	17896.51	13355.72	19894.59	21360.39
K00919	4-diphosphocytidyl-2-C-methyl-D-erythritol kinase [EC:2.7.1.148]	19950.94	18757.31	18504.8	17942.19	16614.76	17374.58	19661.22	14696.07	17907.6	17425.8	18373.26	12396.49	19786.58	12276.87	17425.87	15286.66	11778.91	15888.01	20220.35	14528.64	13456.8	15201.41	14145.85	16316.9	16604.41	19662.48	19120.48	20329.43	9447.55	22908.46	20503.17	19944.39	2687.27	20706.74	21331.35	14919.99	13646.61	21268.57	22237.2	12823.34	20809.44	19334.06	17462.61	17921.87	13353.43	20298.59	21209.24
K00817	histidinol-phosphate aminotransferase [EC:2.6.1.9]	19837.24	19012.84	19779.02	18167.73	18059.73	17415.86	20474.86	15568.21	18879.36	18978.78	13492.1	12146.2	19620.08	12714.44	8410.62	16780.6	11777.58	16146.76	18245.44	15424.61	12913.47	16010.21	14899.75	16645	18173.8	19632.86	19048.23	20623.73	10015.45	22989.1	18537.57	19127.94	5751.82	20667.77	21701.97	16096.31	13534.56	21292	21955.87	11502.66	20892.9	19659.07	17948.24	17955.4	13038.62	20333.9	22427.86
K02501	imidazole glycerol-phosphate synthase subunit HisH [EC:4.3.2.10]	21252.34	18725.81	18155.63	19245.29	16780.23	16410.47	19469	15616.38	18386.32	17120.55	13360.26	12061.41	20378.04	11574.47	9627.24	15038.09	11772.33	15568.91	18230.72	15666.64	13091.22	17065.34	14912.65	16329.87	16408.82	21005.21	23929.82	21685.99	8329.78	22827.98	17653.07	19320.1	5265.82	20670.19	22294.9	15145.14	12519.81	21782.5	21656.27	11391.76	22201.58	19641.07	19788.9	19386.25	12787.36	21146.51	20897.86
K03976	Cys-tRNA(Pro)/Cys-tRNA(Cys) deacylase [EC:3.1.1.-]	18668.21	18774.11	18442.97	16483	16292.41	17785.16	18541.06	14641.05	17703.07	16427.3	18944.61	12329.11	18235.08	11540.27	18851.27	15132.56	1425.91	15945.67	21187.25	15072.72	12643.4	15092.82	14175.81	16021.83	16096.68	19125.26	19406.65	20420.96	6617.6	22897.64	21802.48	20055.52	6726.97	20846.57	21542.45	15703.72	21428.22	21349.59	22736.52	14183.42	21061.31	19691.94	18105.84	18527.16	13938.55	20500.67	20304.89
K01776	glutamate racemase [EC:5.1.1.3]	19887.91	18787.61	17670.47	16427.1	16447.41	18729.9	16221.11	14673.72	16838.07	17631.3	20201.11	12281.51	19748.78	10812.27	18838.77	15326.31	11778.91	15861.09	20393.27	12776.22	12674.8	15119.82	13322.14	16569.83	16065.18	19711.76	19195.4	19582.4	9466.7	23125.64	20534.4	19854.22	6998.97	20751.67	21720.45	14961.72	13820.93	21309.09	22264.52	13226.67	20870.71	19724.94	17979.84	18049.51	13475.05	20328.59	21142.89
K06997	PLP dependent protein	19996.09	18793.61	19299.47	17993.17	16689.41	17815.43	19749	14755.83	18233.25	17479.63	16936.28	12552.26	19791.86	12106.54	9856.27	15619.84	11778.91	15898.87	18026.52	15340.72	12991.8	15287.49	14271.64	16382.83	16810.82	19462.29	19200.4	20345.23	9441.2	22942.53	20534.15	19251.36	6624.47	20873.42	21719.2	14960.72	13817.57	21287.84	22249.52	12832.67	20890.64	19722.61	18031.59	18067.4	13439.58	20333.59	21358.78
K01756	adenylosuccinate lyase [EC:4.3.2.2]	19815.53	18853.61	19184.97	17927.17	16629.41	17807.12	19457.05	14647.77	17992	17580.63	20499.38	12255.93	19774.78	12730.04	18885.77	15487.28	11778.58	15463.31	20482.02	14810.72	12814.8	15176.49	14289.14	16849.83	16495.79	19191.15	18994.4	20133.23	9420.7	22394.75	20186.73	19306.33	6973.97	20424.67	21240.45	14504.72	13788.79	20418.09	20926.19	12828.67	20441.31	17480.94	17532.84	17927.95	11186.1	17855.59	20990
K03525	type III pantothenate kinase [EC:2.7.1.33]	22015.14	19020.58	19643.73	19095.49	15415.33	17882.03	21206.39	14959.05	19036.98	17444.58	14557.31	10200.49	19217.79	10095.31	6816.74	16057.83	11775.84	16203.42	17914.32	17453.31	13279.97	15437.22	13787.41	16555.6	16544.76	21693.37	19077.74	21187.91	8523.62	23479.65	21052.17	20584.24	2260.47	21974.51	21764.28	15175.99	11152.39	21386.82	23120.7	11345.56	22069.54	19406.83	19089.29	20949.66	11020.63	22296.26	21470.8
K02039	phosphate transport system protein	19340.02	18784.61	18567.55	17431.17	15753.08	17486.12	19519.47	13586.88	17148.57	17426.88	18920.28	12316.76	18691.92	13105.61	19421.44	14526.48	11784.16	16041.92	20966.85	14551.39	12819.14	14908.49	13021.81	16328.17	16016.52	18216.51	19254.4	19758.86	7619.43	23417.22	21242.15	19932.36	7017.3	20174.07	21747.2	14550.72	14982.6	21402.67	22770.69	12905.34	20005.81	19671.94	18018.76	18199.76	13051.14	19325.84	19488.72
K03550	holliday junction DNA helicase RuvA [EC:3.6.4.12]	19898.31	18908.61	18431.47	18098.17	16695.41	17091.9	19684.44	14810.05	17990	17273.63	19343.78	12417.26	19770.11	12623.54	19136.77	15493.06	11778.91	15456.09	20454.02	14610.72	12875.8	15163.49	14374.14	16951.83	17721.18	19209.26	18991.4	20193.23	9423.7	22238.64	20187.4	19297.22	6956.97	20390.67	21232.45	14495.72	13789.68	20416.09	20894.52	12828.67	20432.64	17482.94	17506.84	17922.84	11109.05	17815.59	21021.89
K01940	argininosuccinate synthase [EC:6.3.4.5]	19568.81	18776.11	18471.13	17819.59	16549.16	17554.48	19193.1	14677.8	17673.42	17420.55	18306.36	11992.01	19398.79	12396.71	17781.27	15137.64	11777.58	15693.09	20505.1	14007.31	12813.64	15138.41	14091.72	16336.67	16531.93	19673.1	19015.23	20301.57	9358.95	22935.06	18507.15	19755.56	5883.8	20514.34	21690.2	14947.39	13155.18	21194.67	22145.94	11327.59	20985.06	19687.2	17904.18	17901.51	12802.13	20296.59	21203.14
K03210	preprotein translocase subunit YajC	18971.31	18940.61	18596.97	17228.67	16413.41	17407.82	18566.19	14585.55	18756	17274.63	18836.28	12371.46	19255.11	12590.04	18522.52	15205.31	11776.91	15075.75	20388.48	16387.22	12364.3	15227.49	14059.14	16932.33	16924.18	19110.76	18839.15	20129.73	9406.95	22532.64	19902.56	19646.22	6578.97	19708.67	21105.45	14850.72	13684.26	21268.09	21813.02	12408.92	20184.14	17546.44	17764.34	17882.64	13064.55	19203.25	20972.89
K03439	tRNA (guanine-N7-)-methyltransferase [EC:2.1.1.33]	18504.64	18876.61	18695.97	16776.34	16012.41	17914.9	14999.44	14586.55	18034	17404.13	19637.78	12371.59	19163.78	12136.04	18856.27	14839.89	11778.91	15638.76	20586.02	15342.22	12692.23	14873.16	14099.8	16864.33	16135.18	18814.76	18980.07	20161.4	9466.2	22936.64	20437.4	19931.55	6953.97	20261.67	21550.45	14947.72	13796.18	21272.59	22160.02	12816.67	19747.47	19695.11	17978.01	17964.67	13103.05	19207.09	21108.89
K04075	tRNA(Ile)-lysidine synthase [EC:6.3.4.19]	19819.81	18848.61	18693.97	17922.67	16540.41	17599.9	19685.44	14656.55	18096.5	17521.63	19326.28	12405.26	19770.11	12559.54	18890.27	15370.56	11778.91	15503.59	20491.02	14615.72	12842.3	15177.49	14298.64	16825.83	16531.68	19182.26	19037.4	20185.23	9421.2	22451.64	20176.4	19332.22	6934.97	20503.17	21244.95	14485.72	13785.68	20446.09	20916.52	12424.67	20442.64	17537.94	17527.34	17904.84	11480.05	17873.59	21028.89
K00826	branched-chain amino acid aminotransferase [EC:2.6.1.42]	19924.11	18765.61	15447.3	17183.97	16101.41	17487.99	25448.61	14017.22	16796.02	13749.63	15597.28	12349.35	19738.01	11018.53	15346.61	15471.15	11791.58	16058.13	20124.27	13925.72	13014.14	14360.15	14689.64	16552.5	15918.92	18993.59	19236.07	16467.43	9184.53	22948.97	21283.73	20006.64	7081.47	20796.34	21710.45	14754.72	17845.43	21222.5	22468.52	12823.34	21177.99	19741.61	18084.26	18332.65	13457.8	20406.59	21191.22
K11071	spermidine/putrescine transport system permease protein	19129.4	6584.28	16796.73	15023.15	14337.15	21500.97	13932.39	12084.88	14854.63	18212.3	15906.38	13738.26	10438.67	8155.79	19329.16	13300.27	10398.25	17537.76	20357.85	13610.22	7292.32	15104.26	12493.58	8010.3	16520.52	18722.35	23204.06	16197.47	5100.1	41282.97	24117.63	13266.03	6094.3	23522.82	29641.29	14463.55	14699.52	23103.09	30051.99	14288.01	22122.04	23245.77	19553.26	19666	17504.32	24836.27	20459.89
K02528	16S rRNA (adenine1518-N6/adenine1519-N6)-dimethyltransferase [EC:2.1.1.182]	19820.31	18853.61	18466.47	17924.17	16593.41	17780.9	19463.44	14642.05	17961	17776.63	19202.78	12215.26	19775.11	12667.54	18884.77	15332.06	11778.91	15462.09	20482.02	14610.72	12793.8	15176.49	14297.14	16828.83	16494.18	19187.26	18996.4	20126.23	9421.7	22485.64	20187.4	19300.22	6977.97	20424.67	21237.45	14484.72	13793.68	20421.09	21158.52	12861.67	20441.64	17513.94	17532.84	17926.84	11168.05	17855.59	21004.89
K03469	ribonuclease HI [EC:3.1.26.4]	19517.5	18834.11	14982.8	15776.52	15704.16	17334.25	18208.48	13940.09	16549.62	14972.07	23333.79	12573.84	19556	9783.2	28597.37	15177.33	11778.51	15708.63	22088.7	13863.34	12720.2	14258.54	13544.12	16568.1	15663.27	18979.05	19133.23	16261.4	9335.05	23251.57	20481.32	20688.55	2980.97	20676.99	21327.2	14343.19	13599.67	21277.02	22223.6	12836.09	20795.31	19342.69	17532.06	17849.58	14061	20337.19	21206.65
K11072	spermidine/putrescine transport system ATP-binding protein [EC:7.6.2.11]	18948.4	6617.28	15112.23	14857.15	14818.15	20629.97	13628.39	12983.38	15296.13	17009.8	18943.58	14750.76	10153.67	8028.29	19232.66	14569.27	10398.25	17251.76	20284.35	13558.22	7670.32	15322.76	12548.58	7968.8	16735.52	18616.85	23039.06	16321.97	5194.1	40939.97	24236.63	13342.03	6066.3	23913.82	29079.29	14385.05	14700.02	23644.59	30012.99	13610.51	22073.04	21111.77	19490.26	20029	17226.32	24842.27	20312.39
K00962	polyribonucleotide nucleotidyltransferase [EC:2.7.7.8]	20050.09	18828.61	18885.47	18217.17	16704.41	18889.43	19745	14895.83	18049.25	17926.63	13871.28	12621.26	19805.86	11824.54	8011.27	15519.84	11778.91	15898.87	18055.52	14603.72	13040.8	15280.49	14410.64	16464.83	17880.82	19449.29	19204.4	20452.23	9442.2	23253.53	20534.15	19259.36	6664.47	20938.42	21725.2	14992.72	13822.57	21296.84	22293.52	12830.67	20901.64	19721.61	18083.59	18071.4	13531.58	20409.59	21262.78
K01961	acetyl-CoA carboxylase, biotin carboxylase subunit [EC:6.4.1.2 6.3.4.14]	18590.02	17858.25	17583.9	14142.15	14529.61	20353.21	12824.9	13568.9	17843.41	16566.77	19238.35	15231.75	15661.68	7984.51	19265.9	13415.37	22.92	16566.25	18249.67	14634.99	8684.76	13917.26	11094.81	14816.77	16531.06	20742.84	19870.26	16415.05	6853	40184.61	23316.56	13625.19	5967.97	22925.02	27555.29	13975.58	14095.85	22389.67	23999.39	10005.91	17347.51	22466.94	17476.98	19480.27	19362.85	24610.17	27433
K02992	small subunit ribosomal protein S7	19810.31	18851.61	18375.47	17921.17	16593.41	17624.9	19463.44	14642.05	17961	17513.63	19175.78	12215.26	19775.11	12588.54	18884.77	15332.06	11778.91	15461.09	20482.02	14616.72	12793.8	15176.49	14297.14	16828.83	16494.18	19182.26	18994.4	20126.23	9421.7	22394.64	20187.4	19300.22	6976.97	20424.67	21236.45	14484.72	13791.68	20419.09	20920.52	12829.67	20441.64	17482.94	17532.84	17928.84	11168.05	17855.59	20989.89
K07238	zinc transporter, ZIP family	27509.42	5693.53	16773.34	23509.93	17873.24	17343.78	21790.45	14516.38	15251.53	16811.23	14434.29	11645.72	14832.22	12370.91	8880.14	15236.53	52.5	16994.75	19892.18	13965.28	9143.97	20624.81	14913.62	6454.03	14616.38	21178.27	29609.9	24547.62	8471.65	22509.5	22918.33	14611.54	6116.76	23602.21	22728.72	15630.18	22568.29	21789.22	27031.95	10090.94	24714.86	17262.44	21559.96	22848.47	10830.97	21875.81	15115.45
K02931	large subunit ribosomal protein L5	19810.31	18820.61	18375.47	17921.17	16593.41	17624.9	19463.44	14642.05	17961	17513.63	19175.78	12215.26	19742.11	12588.54	18884.77	15332.06	11778.91	15461.09	20480.02	14610.72	12793.8	15176.49	14297.14	16812.83	16494.18	19182.26	18994.4	20126.23	9421.7	22394.64	20187.4	19300.22	6976.97	20424.67	21236.45	14484.72	13791.68	20419.09	20920.52	12829.67	20441.64	17482.94	17532.84	17926.84	11168.05	17855.59	20989.89
K02341	DNA polymerase III subunit delta' [EC:2.7.7.7]	19554.98	18704.61	18057.8	17369.17	16084.08	17442.57	19333.44	14017.05	17777.67	17004.63	18958.78	12226.26	19439.45	11898.54	18632.44	14603.73	11778.91	15722.09	20152.02	12169.72	12899.47	13369.82	14198.14	16647.5	16144.85	19189.59	19057.07	19520.57	9151.03	22924.97	20453.4	19772.89	6947.97	20656.67	21628.45	14686.72	13794.68	21124.42	21751.52	12814.34	20386.31	19679.94	17931.51	17680.84	13428.72	19805.59	20806.22
K02895	large subunit ribosomal protein L24	19810.31	18847.61	18267.47	17900.17	16592.41	17083.9	19462.44	14631.05	17945	17269.63	19170.78	12208.26	19766.11	12583.54	18868.77	15317.06	11778.91	15446.09	20448.02	14610.72	12792.8	15145.49	14249.14	16821.83	16487.18	19180.26	18991.4	20109.23	9421.7	22238.64	20187.4	19295.22	6956.97	20389.67	21232.45	14474.72	13788.68	20415.09	20894.52	12828.67	20432.64	17482.94	17506.84	17924.84	11105.05	17815.59	20987.89
K00800	3-phosphoshikimate 1-carboxyvinyltransferase [EC:2.5.1.19]	20072.53	18794.61	19461.97	17983.17	16777.41	17808.87	20040.63	14773.77	18233.25	16460.13	13946.78	12657.26	19698.86	12087.04	8210.27	15656.78	11778.91	15912.31	18024.02	15345.72	13026.8	15288.49	14239.14	16385.83	16934.79	19564.48	19198.65	20349.23	9444.2	22942.75	20529.4	19267.08	6606.97	20852.84	21734.45	14959.72	13814.29	21284.84	22249.52	12835.42	20889.64	19717.27	18029.59	18077.28	13474.52	20333.59	21390
K02961	small subunit ribosomal protein S17	19810.31	18816.61	18267.47	17900.17	16592.41	17083.9	19462.44	14631.05	17945	17269.63	19170.78	12208.26	19734.11	12583.54	18876.77	15317.06	11778.91	15446.09	20446.02	14610.72	12792.8	15145.49	14249.14	16805.83	16487.18	19180.26	18991.4	20109.23	9421.7	22238.64	20187.4	19295.22	6956.97	20390.67	21232.45	14474.72	13788.68	20415.09	20894.52	12828.67	20432.64	17482.94	17506.84	17924.84	11105.05	17815.59	20987.89
K02996	small subunit ribosomal protein S9	19810.31	18816.61	18267.47	17900.17	16592.41	17083.9	19462.44	14631.05	17945	17269.63	19170.78	12208.26	19734.11	12583.54	18876.77	15317.06	11778.91	15446.09	20446.02	14610.72	12792.8	15145.49	14249.14	16805.83	16487.18	19180.26	18991.4	20109.23	9421.7	22238.64	20187.4	19295.22	6956.97	20390.67	21232.45	14474.72	13788.68	20415.09	20894.52	12828.67	20432.64	17482.94	17506.84	17924.84	11105.05	17815.59	20987.89
K03073	preprotein translocase subunit SecE	19257.64	18739.18	17644.98	17347.03	16431.37	17287.71	18628.11	14125.61	17724.94	16943.7	18721.84	12243.12	19365.49	12333.1	18462.96	15043.1	11778.91	14832.19	20334.45	14340.15	12327.17	15015.02	13322.65	16663.5	15899.1	19442.54	19037.69	20140.4	9441.88	22947.64	20073.4	19920.46	6861.97	20338.05	21110.88	14562.25	13749.68	21300.59	22079.95	12155.67	20739.68	17576.94	17906.88	17992.03	13328.62	20326.45	20894.89
K00651	homoserine O-succinyltransferase/O-acetyltransferase [EC:2.3.1.46 2.3.1.31]	19525.75	18805.11	18360.8	16754.6	15164.25	17305.69	17442.86	14380.55	17151.16	16330.3	19528.81	11797.33	19062.21	11103.44	25316.27	13224.64	11775.58	15451.84	22957.87	14036.89	12621.07	14626.32	12812.14	16659.17	15382.02	19429.6	19038.82	19787.24	8137.53	22945.97	18420.15	20349.31	6712.8	20589.75	21707.45	14867.22	13106.56	21202.84	22155.53	11194.09	20666.88	19664.78	17995.43	17799.7	12719.47	20308.01	20092.72
K03075	preprotein translocase subunit SecG	19787.31	18818.61	18267.47	17529.17	16628.41	17083.9	19436.44	14632.05	17976	17269.63	18905.98	12208.26	19694.11	12583.54	18836.77	15324.06	11778.91	15447.09	20446.02	14810.72	12782.8	15145.49	14270.14	16823.83	16487.18	19179.26	18991.4	19527.23	9421.7	22238.64	20187.4	19295.22	6956.97	20390.67	21231.45	14494.72	13788.68	20415.09	20894.52	12828.67	20432.64	17482.94	17506.84	17922.84	11105.05	17815.59	20987.89
K07462	single-stranded-DNA-specific exonuclease [EC:3.1.-.-]	20016.31	18161.28	19313.8	18134.17	16834.41	18129.57	19564.77	14779.05	19381.67	17579.63	20154.45	12386.18	19629.61	13022.22	18910.11	15726.47	10401.25	15842.09	20630.6	16654.22	7858.47	15354.83	14649.81	15587.33	16149.85	19612.6	18988.39	20371.23	9058.37	23127.64	20501.23	13171.06	6413.3	20930.75	21301.79	14861.05	13355.77	19525.09	22305.52	9658.84	20009.97	17689.77	17787.84	17766.18	13094.05	19730.92	21233.06
K03501	16S rRNA (guanine527-N7)-methyltransferase [EC:2.1.1.170]	19530.31	18797.61	18284.47	16780.5	16022.41	16542.9	18843.11	13634.72	17309.67	17338.3	15629.11	11296.26	19632.78	12130.87	18837.77	13997.06	11778.91	15294.09	20375.02	14587.72	12479.8	14860.82	13678.14	16819.83	16336.18	19567.26	19179.4	19977.23	9342.7	22819.64	19954.4	19848.22	6915.97	19858.67	21673.45	14894.72	13740.68	20747.09	22168.52	12817.67	20791.31	19707.94	17892.84	17620.51	13432.05	20198.59	21056.89
K03536	ribonuclease P protein component [EC:3.1.26.5]	19646.71	18840.08	18317.37	17754.67	16393.21	17669.3	19252.64	14639.55	17560.47	16145.86	19091.65	10339.59	19754.24	11783.71	18870.27	15055.09	11578.18	15843.09	20568.29	14406.55	12115.3	15113.16	13867.54	16782.06	15406.78	19347.16	18916.03	20192.6	8276.87	22933.64	20353.4	19918.42	6644.44	20261.3	21634.92	14904.05	13658.45	21069.59	22135.35	9950.07	20061.01	19667.24	17926.07	17798.54	12870.25	19062.09	20303.89
K01736	chorismate synthase [EC:4.2.3.5]	20022.53	18763.61	18613.47	17998.17	16625.41	18341.12	19556.88	14709.27	18036	16664.63	13708.78	12359.26	19794.11	11798.54	8736.77	15330.95	11778.91	15882.31	18018.02	14609.72	12958.8	15231.49	14242.81	16328.83	16650.79	19549.48	19201.23	20351.56	9469.7	23097.75	20532.4	19291.33	6669.97	20894.17	21736.45	14961.72	13819.79	21293.09	22267.52	12829.67	20891.64	19719.6	18067.17	18078.28	13488.27	20369.59	21227
K07560	D-aminoacyl-tRNA deacylase [EC:3.1.1.96]	19941.31	8108.61	16353.64	17963.17	16590.41	17994.23	19471.44	13957.55	17242.5	17573.46	19194.78	12575.42	11458.11	12363.7	18860.93	15403.73	12149.24	15971.42	19898.19	14605.72	16822.8	15165.99	14212.47	11482.33	17586.18	19472.09	19324.07	20293.4	9351.7	22848.64	20533.07	20061.55	7004.64	20872.17	22018.78	14764.22	13809.18	21309.59	22230.52	12828.5	21076.98	21708.61	18364.17	18184.17	13776.72	20452.26	21265.72
K03402	transcriptional regulator of arginine metabolism	18802.17	18711.81	17588.06	15919.56	15130.61	17565.57	10986.19	14306.6	17412.27	15886.21	23249.55	11738.38	19010.14	10689.14	28153.19	13584.18	11773.66	14392.12	22986.62	15042.38	11995.8	14829.35	11884.38	16211.99	15045.98	19191.59	18569.74	19621.28	7803.35	23002.66	17252.04	20309.29	11755.87	19981.38	21511.45	14793.78	12083.22	21100.78	21782.76	14569.66	20056.11	17940.63	18453	17679.24	14481.29	19164.42	19912.9
K01439	succinyl-diaminopimelate desuccinylase [EC:3.5.1.18]	19789	6008.19	18741.81	15726.91	15763.88	23043.23	24964.54	11660.95	16211.53	15083.32	27598.83	16732.14	8795.94	16534.01	31231.07	11771.06	1591.46	15018.13	20542.08	16298.75	12523.5	12105.06	13821.67	5982.67	18382.28	19066.99	19018.12	15458.46	6148.79	38581.7	17231.83	19341.44	10335.23	20172.28	24097.21	10534.47	13406.15	21118.62	24770.46	16936.46	16447.67	21252.11	17725.97	19044.57	14395.53	20197.38	12501.93
K00927	phosphoglycerate kinase [EC:2.7.2.3]	19960.31	18791.61	16432.47	16663.17	15732.41	17801.9	19432.44	13950.05	16703	14791.63	18924.78	12231.26	19769.97	10060.54	18738.77	15227.06	11780.91	15692.09	19811.02	13930.72	12834.8	14285.49	13704.14	16554.83	15869.18	19003.26	19199.4	16262.2	9378.7	22960.64	20621.4	20000.22	7177.97	20874.67	21730.45	14366.72	13860.68	21312.09	22243.52	12836.67	20874.5	19751.94	18105.84	18103.7	13447.05	20331.59	21225.89
K03696	ATP-dependent Clp protease ATP-binding subunit ClpC	19677.43	18936.28	18395.6	17632.97	14186.48	17164.22	17102.57	14515.22	17841.23	16025.01	18281.53	11987.34	19293.3	11696.91	17944.24	14721.3	11777.24	15648.26	20671.91	15336.22	12876.3	15390	13733.16	16875.46	16848.37	19784.8	18573.28	20198.94	8365.37	23137.64	18533.3	19811.16	6975.14	20811.93	21726.78	14926.72	10603.25	21216.59	21928.65	12977.57	20877.64	19715.44	18038.67	17976.1	11369.98	20365.36	20559.06
K02904	large subunit ribosomal protein L29	19742.31	18522.61	17963.47	17838.17	16484.41	16530.9	19374.44	14565.05	17553	16884.63	18684.78	12201.26	19756.11	12564.54	18863.77	15281.06	11778.91	15346.09	20414.02	14199.72	12739.8	14988.49	13933.14	16014.83	16337.18	19160.26	18988.4	20068.23	9420.7	22081.64	20187.4	19280.22	6935.97	20346.67	21228.45	14464.72	13785.68	20411.09	20864.52	12824.67	20420.64	17482.94	17479.84	17920.84	11031.05	17775.59	20985.89
K00761	uracil phosphoribosyltransferase [EC:2.4.2.9]	19741.31	18528.61	18231.47	17027.5	16545.41	17053.9	19075.11	14586.72	17554.67	17129.3	18726.11	12342.26	19766.78	12208.04	18873.1	15341.06	11776.91	15344.09	20430.19	14191.72	12699.8	14985.82	13981.31	16023.83	16449.18	19158.26	18982.4	20083.23	9388.7	22233.64	20101.4	19271.22	6730.97	20372.67	21229.45	14472.72	13745.68	20411.09	20886.52	12808.67	20418.31	17453.94	17496.84	17889.51	11082.05	17813.59	21018.89
K09812	cell division transport system ATP-binding protein	20004.84	18840.61	19660.22	16951.5	17261.41	17616.93	15524	14835.5	18020.67	17416.05	13357.11	12724.34	19630.2	12017.04	8497.27	15304.59	11778.91	15824.62	17943.1	15801.89	13024.72	15297.16	14519.97	16459.5	16485.74	19571.46	19129.98	20244.23	9448.7	22945.78	20538.65	19233.03	6594.05	20885.42	21726.2	15030.47	13438.24	21231.84	22260.69	13374.67	20934.06	19720.61	17975.84	18044.49	13441.5	20330.34	20431.78
K06168	tRNA-2-methylthio-N6-dimethylallyladenosine synthase [EC:2.8.4.3]	19954.72	18821.61	18682.3	18492.99	16925.36	17934.11	23385.03	14916.05	17972.45	17727.8	13289.36	12530.16	19996.33	11860.27	7465.57	16048.94	11777.91	16023.92	17578.25	14067.14	13021.8	15328.14	14484.42	16473.2	17750.8	19423.26	19109.23	20453.93	9416.55	23045.15	20475.17	19214.63	2319.17	20653.14	21310.15	14962.99	13631.3	21240.82	22265.2	11337.26	20824.84	19325.53	17436.56	17897.93	12783.43	20336.59	21299.13
K02968	small subunit ribosomal protein S20	19741	18841.41	17961.32	17872.17	16522.21	16432.35	18924.35	14605.05	17926.8	16752.74	19029.73	10068.26	19755.77	11717.09	18867.77	15254.12	11778.51	15425.09	20407.43	14610.72	12755.8	15109.06	14170.13	16812.23	15945.64	19175.37	18982.91	20084.31	9419.7	22082.64	20187.4	19286.03	6935.94	20348.06	21228.25	14464.72	13783.1	20411.09	20868.52	12814.64	20408.84	17482.74	17441.24	17888.9	11014.75	17774.59	20953.89
K01681	aconitate hydratase [EC:4.2.1.3]	19831.99	18885.34	20546.95	16103.54	17893.43	19346.43	20152.5	13360.04	18550.86	16292.77	13637.61	14893.16	19188.97	12379.34	7953.48	15248.78	11779.65	15608.49	17283.73	17657.31	12880.22	14376.27	13945	16327.31	17184.45	17436.61	19612.72	15866.67	8629.61	23246.48	18555.82	19032.63	5427.93	20651.47	21711.02	14068.89	15756.81	21190.42	22629.28	11483.96	20713.96	19682.27	17942.42	17853.61	15153.5	20399.59	20557.19
K04488	nitrogen fixation protein NifU and related proteins	19806.09	18939.86	18463.73	15903.81	14208.31	18328.67	14134.54	12520.21	13715.1	19009.9	17181.7	11927.38	20349.5	12439.71	18210.27	12605.25	11777.91	13968.67	22802.63	9696.78	11325.03	13576.07	11341.5	15264.33	14305.71	18731.35	20431.66	19385.13	7505.73	23106	21783.4	20924.95	6934.8	20872.83	22924.38	15483.1	14314.7	21979.14	22798.42	13566.27	25543.64	20485.61	21419.21	18499.31	13282.57	22093.33	13985.28
K09811	cell division transport system permease protein	20206.84	18761.61	19502.62	16862.7	17089.01	18067.33	15787	14607.5	17764.27	16501.05	13245.11	12493.59	19700.2	11942.64	8469.47	14703.04	11778.91	15784.62	17891.35	14758.39	13012.72	15075.56	14632.37	16325.7	16468.74	19444.46	19129.98	20207.23	8668.7	22949.78	20546.25	19223.03	6594.05	20862.42	21727.2	14936.47	13436.49	21223.84	22270.89	14042.67	20863.06	19720.61	17975.84	18058.09	13488.9	20324.74	20275.78
K06287	septum formation protein	19922.39	18728.11	18522.13	17969.99	16629.03	17302.78	19429.78	14735.05	18126.12	18418.8	13223.36	12373.49	19555.67	11692.02	7196.24	15150.11	11778.91	15830.59	17542.25	14514.64	12966.47	15275.14	14088.75	16296.37	16989.97	19365.59	19060.15	20364.77	9670.38	22884.48	20462.17	19193.3	2269.17	20564.64	21304.15	14903.99	13622.3	21192.65	22230.2	12794.01	20810.51	19322.53	17360.23	17906.43	13333.93	20288.59	21987.46
K13038	phosphopantothenoylcysteine decarboxylase / phosphopantothenate---cysteine ligase [EC:4.1.1.36 6.3.2.5]	19848.44	18788.28	18154.7	16986.19	15671.96	16776.48	20126.47	14203.1	17550.72	17161.88	18410.53	12791.82	19697.91	11819.54	18334.27	14814.19	10899.58	15798.06	20094.42	13597.47	12150.3	13331.88	12865.32	16750.73	16111.66	19274.48	18976.56	19507.6	9057.22	22702.26	20483.52	19816.49	2613.84	20644.64	21213.07	14798.32	13550.83	21002.57	22118.73	7937.26	20459.26	19330.36	17389.39	17663.72	12494.3	20014.49	21136.74
K03565	regulatory protein	19117.91	18845.61	17638.47	16262.1	16029.08	17180.57	12043.11	14490.72	17700.07	15865.8	18832.11	12130.59	18903.12	11168.94	18281.02	14352.48	11778.91	14867.59	20334.35	13933.39	12263.47	15059.16	12822.47	16792.5	16243.85	19448.93	18992.73	20113.23	9437.45	22926.97	20059.4	19833.56	6903.3	20243.17	21090.45	14832.72	13742.35	21196.92	22034.19	11720.67	20739.71	17570.94	17852.51	17928.18	13286.39	20304.59	20818.89
K01223	6-phospho-beta-glucosidase [EC:3.2.1.86]	12761.64	15713.89	15765.85	13128.29	14535.89	21709.47	14930.27	10931.72	12097.08	17406.85	17471.16	27985.86	15157.05	19491.44	23937.62	8719.97	93.61	16464.19	13589.24	11395.92	9244.78	5554.5	10910.8	12372.33	16288.36	16499.64	14022.19	11809.54	4757.29	23911.21	26784.57	12285.77	11141.79	16504.06	25808.41	12331.64	37318.89	11128.31	19894.35	35668.13	16965.6	37254.2	18198.35	16946.74	29412.58	17155.62	9572.46
K17759	NAD(P)H-hydrate epimerase [EC:5.1.99.6]	21332.08	18101.28	18134.13	19072.99	16132.36	17621.03	19172.36	15542.55	18276.87	16178.3	13211.53	12191.41	20998.08	11493.45	9274.91	15128.19	10400.25	17060.09	24257.33	16183.14	8016.97	17735.65	13586.26	15025.7	15271.97	20618.1	24090.88	21388.45	8255.72	23347.15	20503	12660.72	1781	20418.22	22063.49	15503.82	13474.89	20269.57	22306.7	8144.43	20660.17	17268.52	19158.97	19301.27	11863.18	19735.92	20447.3
K07282	gamma-polyglutamate biosynthesis protein CapA	17288.03	6886.76	12338.57	15939.71	11176.49	18370.56	11853.61	14935.94	16329.73	15315.26	10395.15	11807.48	10422.37	4352.11	10809.22	14739.16	1386.84	17123.77	13666.16	15056.96	12896.6	14185.05	13238.47	8684.53	19765.03	19615.45	28244.29	18253.13	5290.92	39713.61	23920.55	19207.98	6235.52	20135.08	29677.4	16675.94	9263.66	25014.92	27098.39	18110.39	27214.37	24116.91	22761.45	21168.59	12438.98	25087	24373.28
K00099	1-deoxy-D-xylulose-5-phosphate reductoisomerase [EC:1.1.1.267]	19949.72	18752.61	18826.8	17933.99	16715.36	17335.11	19854.2	14719.55	17846.45	17416.8	13445.36	12680.16	19791	11719.77	7199.57	15355.27	11777.58	15850.59	17542.25	14031.14	13022.8	15197.81	14061.08	16316.2	16809.8	19414.93	19104.9	20331.6	9416.55	22883.15	20474.5	19212.63	2290.17	20613.14	21306.15	14914.99	13626.3	21231.82	22235.87	11334.26	20803.51	19321.87	17395.23	17886.6	12708.26	20293.59	21267.13
K17828	dihydroorotate dehydrogenase (NAD+) catalytic subunit [EC:1.3.1.14]	19765.93	18848.48	18660	17163.7	14032.48	17790.62	18541.57	14388.19	18647.4	16333.68	15698.96	12080.26	19782.14	9956.61	10080.24	14948.75	11777.24	15926.62	18133.59	16341.39	12870.47	15113.33	13046.33	16420.03	16290.54	19652.97	18632.11	20211.11	8366.37	23240.84	20454.9	19204.73	6523.07	20850.77	21720.98	14939.72	11133.87	21289.09	21958.52	12553.07	20862.91	19696.64	18060.97	17968.04	11438.25	20401.26	20346.06
K02914	large subunit ribosomal protein L34	19650.43	18597.98	16250.68	17598.43	15910.07	16630.76	16776.02	14197.86	16253.79	13966.81	18689.09	9472.12	19689.65	10521.7	18741.26	14490.21	11778.51	15450.69	20425.36	12603.15	12753.92	14689.19	12632.99	16522.2	14652.31	19626.4	19005.7	19963.48	9413.63	22696.64	20430.8	19941.27	6834.94	19973.44	21681.18	14563.25	13570.6	21122.59	21939.75	12794.64	20611.78	19282.24	17895.28	17936.49	12590.42	20165.05	21041.89
K03570	rod shape-determining protein MreC	19886.31	18062.78	18275.9	17064.3	16615.81	17399.17	19006.44	14666.72	18026.74	17272.3	18532.78	12211.93	19608.78	12097.95	18685.91	15042.52	10402.25	15755.09	20532.35	14805.22	7727.47	15104.26	13256.41	15053.63	15418.35	19449.6	18995.89	20388.73	9057.87	22995.64	20481.63	13120.56	6389.3	20884.42	21286.79	14841.05	13346.52	19543.59	22180.82	10888.17	19990.64	17690.77	17758.84	17681.25	13724.98	19668.52	21113.06
K00645	[acyl-carrier-protein] S-malonyltransferase [EC:2.3.1.39]	19689.31	18047.48	17474.54	17901.7	16910.14	18547	19215.61	14731.02	18037.4	17608.63	18267.35	12182.6	19425.5	12910.41	18573.58	14865.22	10400.92	15735.96	20702.86	14137.05	8275.14	15377.76	13433.31	15393.86	15491.68	19513.93	18954.73	20366.58	9057.37	22757.84	20498.56	13122.96	6243.81	20833.43	21315.99	14841.05	13355.55	19525.42	21785.85	9399.84	20040.14	17685.31	17776.31	17654.41	12941.41	19730.92	21143.06
K00763	nicotinate phosphoribosyltransferase [EC:6.3.4.21]	19528.21	18013.39	18357.37	15819.75	14964.98	18749.2	14710.51	13081.76	14741.39	17296.13	18617.74	12518.42	18989.07	12152.6	19293.15	12980.65	11778.91	15059.99	20607.1	11926.25	12655.38	13667.44	11971.6	15366.46	15105.55	19176.97	19195.57	19469.26	7073.4	23266.31	20530.4	19960.07	7033.3	20799.15	21728.95	14043.77	13821.81	21309.72	22286.52	12818.67	20641.07	19722.94	18113.22	17935.76	13467.97	20403.47	20927.89
K03695	ATP-dependent Clp protease ATP-binding subunit ClpB	19927.39	18509.31	19506.13	17597.19	16648.43	17197.78	21067.78	14602.85	18015.52	17504.8	15629.76	12702.49	19306.53	11783.87	14082.04	14856.11	11778.91	14664.79	13756.85	12827.64	13084.47	14269.74	14309.35	16147.57	16204.47	19025.59	18890.15	19235.91	8984.38	22746.68	20274.17	19803.7	2568.77	20527.24	21027.35	14005.99	13596.5	21182.65	21713.2	12816.01	20444.97	19637.73	17187.03	17658.29	13515.13	19820.59	20995.46
K00052	3-isopropylmalate dehydrogenase [EC:1.1.1.85]	19631.01	18793.11	19786.8	17864.17	16455.08	17534.64	19647.42	14766.66	18159.92	17452.63	12957.28	12281.58	19153.12	12020.04	7467.94	15246.59	11772.33	15476.54	17725.29	15559.72	12791.72	15166.82	14191.64	16427	16537.99	19483.29	18694.74	20287.99	8341.03	22978.36	17679.9	18993.28	6102.22	20597.92	21660.7	14945.47	12316.53	20939.17	21719.19	11288.09	20844.23	19657.95	17840.68	17570.42	12864.83	20210.51	21321.11
K03978	GTP-binding protein	19966.31	18060.28	18198.8	17163.5	16647.41	17372.57	18937.44	14696.72	18016.34	17271.3	18968.78	12184.93	19618.28	12102.55	18867.11	15162.22	10399.25	15738.09	20537.35	14383.72	7732.47	15178.16	13899.81	15439.33	15451.85	19554.6	18958.39	20325.23	9024.37	22937.64	20405.23	13136.06	6163.3	20819.75	21292.79	14821.05	13307.52	19516.09	22215.52	9519.84	19988.64	17660.77	17751.84	17680.85	12875.05	19668.92	21153.06
K00936	two-component system, sensor histidine kinase PdtaS [EC:2.7.13.3]	19851.16	6700.88	15073.04	16861.09	13735.89	23305.21	24356.73	13305.81	12894.7	17649.43	16999.94	11832.38	12003.12	5246.89	10488.89	17559.78	55.95	19011.59	21435	13430.97	10107.53	13648.58	12979.85	7759.03	15730.32	16415.97	17686.49	17039.9	5703.97	24944.65	25522.96	13939.71	5587.4	22855.22	22777.97	17169.47	21466.83	27064.5	24265.87	12050.48	26422.81	26192.83	18408.54	16090.76	14340.56	22863.45	29739
K03526	(E)-4-hydroxy-3-methylbut-2-enyl-diphosphate synthase [EC:1.17.7.1 1.17.7.3]	19906.72	18750.61	18499.3	17930.99	16650.36	17321.11	19375.03	14694.05	17874.45	17411.8	13237.36	12386.49	19785.33	11646.27	7198.57	15286.94	11777.91	15839.59	17534.25	14225.14	12949.8	15187.81	14112.75	16330.2	16587.8	19417.26	19105.23	20330.93	9413.55	22883.15	20475.17	19208.63	2294.17	20613.06	21306.15	14934.99	13628.3	21233.82	22236.2	11335.26	20803.84	19324.53	17395.56	17884.93	12705.43	20293.59	21205.13
K12574	ribonuclease J [EC:3.1.-.-]	19911.93	17687.93	18276.48	16268.79	11257.63	19217.22	18631.36	11232.12	13401.18	16247.81	22608.37	9820.22	19366.47	11318.94	29442.29	11299.25	11788.84	14275.64	24395.04	11417.26	11867.58	13065.72	10505.25	14773.49	13041.75	17758.08	18929.96	18621.45	6348.4	22949.66	23313.13	20349.9	11895.32	21246.03	22272.81	13343.28	16216.72	20611.91	21112.77	15368.38	20670.44	20036.48	18549.52	18303.36	10031.91	18112.25	12341.93
K11175	phosphoribosylglycinamide formyltransferase 1 [EC:2.1.2.2]	19922.71	17939.28	18352.8	17959.17	16655.41	17426.37	19723.64	14711.05	18000.07	17276.63	18803.45	12346.93	18937.24	12404.95	18063.11	14661.72	10401.25	15372.76	20571.02	14343.05	7825.8	15207.16	13894.81	14926.66	15569.18	19283.93	18974.06	20285.63	6843.77	22943.64	20508.73	13111.69	6415.97	20831.07	21297.79	14825.05	13361.85	19518.09	22223.85	9540.34	19993.97	17693.27	17750.84	17740.51	12892.38	19673.92	21185.56
K02823	dihydroorotate dehydrogenase electron transfer subunit	19795.71	18876.48	19345	17162.7	14121.48	17262.15	18794.13	14437.97	18846.65	16116.68	12681.96	12227.26	19777.89	10116.61	6848.74	15239.53	11777.24	15918.4	18104.59	17070.39	12897.47	15161.33	13003.33	16474.03	16460.18	19325	18631.11	20205.11	8338.87	23085.73	20454.65	19171.87	6464.57	20818.02	21715.73	14936.72	11131.76	21283.84	21940.52	12556.07	20860.91	19696.31	18026.72	17964.6	11398.78	20365.26	20477.95
K01759	lactoylglutathione lyase [EC:4.4.1.5]	19476.29	18769.48	20094.22	17158.12	17131.12	16460.5	15576.6	16441.01	18182.57	17239.98	15567.6	15793.76	18497.32	14108.68	8585.9	16091.52	10404.9	15588.8	13142.12	22022.72	9397.66	15123.73	14891.18	15569.46	17221.9	19021.73	19329.34	19475.61	5921.02	22890.14	21452.33	11497.49	6281.87	19685.22	21741.99	12718.75	14309.42	20239.54	23335.05	11563.1	19723.98	18500.47	17576.48	16398.75	13151.16	19554.19	24326.06
K01938	formate--tetrahydrofolate ligase [EC:6.3.4.3]	19648	18828.58	17607.07	17649.25	13550.13	16606.94	18630.19	14193.3	17479.13	16617.24	18302.85	9980.93	19751.43	10321.26	18119.61	14329.95	11776.84	15458.67	21107.26	14850.8	12747.8	14896.31	11932.55	16754.39	15871.89	18875.28	18668.5	19753.81	9103.62	22399.22	20146.98	19260.69	7625.44	20459.55	21239.83	14423.55	12646.77	20647.01	20583.77	12973.3	20259.34	17529.82	17637.65	17800.32	9119.5	17862.76	21098.81
K04485	DNA repair protein RadA/Sms	17703.81	18776.61	17694.97	16400.5	15997.41	16704.9	17624.61	14504.39	17100.67	17093.3	18560.61	12233.26	19212.28	11591.37	18331.52	14996.31	11778.91	15034.59	20372.02	14145.22	12220.3	15103.32	13947.47	16795.33	16235.18	17958.76	18552.9	20094.23	8022.95	22592.64	19456.4	18379.72	6747.97	19404.67	20797.95	14801.22	13554.68	21181.09	21581.02	11705.67	19815.81	17548.94	16233.84	15236.01	13008.05	18862.59	20889.89
K01999	branched-chain amino acid transport system substrate-binding protein	19142.71	17902.49	23165.24	19089.61	20241.97	17658.8	40192.25	13290.44	16046.65	17570.19	15567.9	19889.19	18764.86	24635.67	8201.29	15571.53	12941.33	13120.47	15312.6	12534.25	15830.63	16876.02	19054.86	15068	18402.26	18390.49	17258.62	22275.46	5562.23	21556.22	15161.17	23218.98	6038.96	17330.77	20295.63	10555.9	10131.89	15153.61	20152.03	10504.61	14770.24	13406.42	15065.61	15936.82	11225.14	14807.9	11481.81
K01735	3-dehydroquinate synthase [EC:4.2.3.4]	21281.74	18022.71	18698.04	18532.08	16760.12	19083.43	14158.94	14958.74	18589.87	18573.39	14311.26	12533.15	19382.89	10862.48	8911.58	14963.18	10401.25	15808	18030.84	14572.12	8034.84	15284.81	13032.21	14972.66	15716.68	20516.74	19264.27	20393.06	10556.94	23573.64	21044.73	13729.82	6395.97	21255.46	21612.86	15099.69	13591.1	19603.09	22673.42	9554.34	20265.99	17700.77	19344.63	20476.98	12927.81	20095.56	21152.56
K06949	ribosome biogenesis GTPase / thiamine phosphate phosphatase [EC:3.6.1.- 3.1.3.100]	20394.81	6970.88	17244.5	18083.47	18676.16	18061.57	13215.31	14561.35	19051.67	17722.43	19579.8	12616.66	11163.97	11654.43	19217.66	16000.92	10414.25	16132.05	20899.34	17777.78	8333.83	16022.86	13870.14	9474.19	17581.91	19274.86	19117.93	21444.03	9100.97	23112.84	21223.93	13411.22	6600.14	20941.54	21307.79	15926.25	17245.18	19554.09	22542.78	9545.74	20458.42	17703.27	17824.64	18074.24	13140.51	19806.22	23873.06
K00013	histidinol dehydrogenase [EC:1.1.1.23]	19646.84	18720.81	18435.13	17837.29	16665.73	17485.97	19131.83	14709.38	17894.82	17620.55	12772.76	12086.91	19141.71	11567.64	8311.74	14625.59	11772.33	15353.74	17794.55	14188.31	12733.89	15075.01	14164.15	16278.54	16494.99	19434.38	18726.65	20239.99	8016.78	23138.98	17655.57	19010.77	5248.15	20570.69	21663.4	14822.64	12234.48	20989	21691.94	11272.76	20793.58	19646.57	17848.9	17493.42	12844.03	20217.01	20801.36
K00831	phosphoserine aminotransferase [EC:2.6.1.52]	18511.19	18811.61	19314.88	15875.02	16408.66	16718.8	12324.83	14700.42	18974.92	17119.22	14823.19	12364.74	18948.21	10779.44	15606.27	14738.92	11770.33	14937.5	19871.12	15791.81	12540.74	15152.41	13075.88	16395.67	17023.25	18762.38	18601.23	20109.32	8317.45	22818.2	17494.32	19657.2	5238.8	20521.59	21437.45	14629.89	11650.28	20933.67	21654.44	11166.09	20351.38	19609.87	17795.43	17391.09	12743.91	20078.76	21219.53
K02907	large subunit ribosomal protein L30	17782.31	18856.61	17573.47	15627.5	16271.41	17287.9	18312.11	13670.72	17064.67	17249.3	18389.11	12345.26	18283.78	11913.87	17490.77	14873.06	11778.91	15615.09	20019.02	12862.72	12486.8	13207.82	13188.14	16769.83	16320.18	18095.26	13900.4	18807.23	9156.7	22925.64	20506.4	19639.22	6911.97	20593.17	21049.45	14647.72	13518.68	20447.09	22127.52	12025.67	19430.31	19715.94	16063.84	16123.51	13256.05	19297.59	21105.89
K03665	GTPase	20033.48	7250.61	16855.8	17999.17	16804.58	18336.57	20215.44	14026.05	17300.67	17696.63	19562.78	12851.26	10812.95	11664.54	18734.44	15175.73	1401.91	15936.09	20460.02	14809.72	13069.47	15249.82	14308.14	9372	16899.85	19370.09	19131.07	20339.57	9169.03	23056.97	20533.4	19985.39	6841.97	20901.67	21732.45	14718.72	13816.68	21257.42	22266.52	12818.34	20874.31	19705.94	18088.51	18072.84	13479.72	20366.59	21186.22
K03572	DNA mismatch repair protein MutL	18586.81	18110.28	19771.3	17936.17	16530.41	16865.57	19749.27	14998.05	17682.67	17458.13	18993.95	12718.93	19590.11	13137.72	18957.61	15739.72	10401.25	15811.09	20633.35	15120.22	7841.97	15565.33	14092.81	15615.83	17229.85	18085.1	18490.89	20367.23	7643.87	22604.64	19876.23	11826.56	6214.3	19902.75	20985.29	14781.55	13159.52	19401.59	21748.02	9525.84	19055.47	17661.77	16082.84	14960.68	12639.05	18218.92	21497.06
K11991	tRNA(adenine34) deaminase [EC:3.5.4.33]	18536.81	18765.61	18133.47	17789.67	15533.41	15780.9	19115.69	14536.55	17134	16141.63	18133.28	12130.01	19726.61	12281.54	18679.77	14681.81	11778.91	15410.09	20342.77	14606.22	12646.8	14995.99	14001.14	16764.83	15978.18	18013.26	18710.65	19935.73	7121.7	21756.64	19669.4	18022.72	6707.97	20015.17	20923.95	14128.22	13606.93	20322.09	20472.52	12825.92	20177.64	17470.44	15899.34	15239.84	11020.55	17434.09	20062.89
K01790	dTDP-4-dehydrorhamnose 3,5-epimerase [EC:5.1.3.13]	14841.97	8637.15	14767.76	14525.2	15021.5	17655.6	20485.03	14586.35	18059.04	15476.61	25512.15	15041.4	8765.4	7104.27	18908.67	17977.05	11576	15413.85	18117.09	14832.52	15592.9	13738.35	13161	13108.93	21671.81	16047.36	18161.01	16373.59	7249.4	22885.34	17382.48	19223.97	6276.6	19247.7	20907.87	16685.61	11570.48	20345.33	16267.58	9170.71	18587.11	19586.95	17445.78	16722.53	13492.41	17597.84	47143.61
K03555	DNA mismatch repair protein MutS	18530.81	18003.28	19054.3	17770.17	16475.41	18481.57	19738.52	14733.05	17406.67	18159.13	18982.95	12675.93	19606.11	12408.72	18716.61	15110.72	10401.25	15806.09	20696.35	14584.22	7808.97	15260.33	14089.81	15451.83	15706.85	18038.1	18496.14	20331.23	7643.87	23070.64	19876.23	11838.56	6274.3	20001.75	20994.29	14802.55	13171.52	19412.59	21816.02	9527.59	19066.47	17664.77	16160.84	14965.68	12801.55	18331.92	21254.06
K02669	twitching motility protein PilT	21011.52	17027.53	16257.96	18731.97	13106.56	18762.8	17325.83	11073.49	12308.23	16984.21	7966.79	11932.01	18658.55	11973.62	7907.22	8941.76	10770.65	14252.87	12367.16	6813	10444.4	12271.57	11271.64	13364	14914.61	19101.06	23390.82	19496	4830	40232.42	22755.7	12667.94	2112.2	23439.53	29929.45	12532	13841.12	23076.17	29786.57	13085.36	22568.29	27000.87	19398.18	19763.59	16852.77	25896.13	12658.83
K03437	RNA methyltransferase, TrmH family	18694.43	18833.08	18326.9	16904.1	13671.88	15632.02	11516.27	14398.39	17287.2	16743.08	18094.76	10127.92	19581.6	8546.24	18216.69	14138.87	11777.17	16537.26	20745.76	15184.22	13284.3	14951.23	12076.63	16783.06	16087.97	18554.53	18312.41	20319.64	7756.12	22474.64	20332.07	18711.86	6780.94	20402.89	22024.08	14937.22	11052.6	21183.09	21515.68	13073.97	20015.74	21828.4	16517.9	15327.4	10954.25	18833.26	21453.56
K06881	bifunctional oligoribonuclease and PAP phosphatase NrnA [EC:3.1.3.7 3.1.13.3]	19980.33	18118.95	17445.73	18140.37	14145.28	17452.69	18940.1	14523.52	17657.2	15844.41	18271	9830.93	19639.1	10212.29	18432.58	14774.11	10411.18	15930.29	21037.69	14395.72	7960.47	15074.67	12841.9	15550.26	15570.64	19595.04	18539.57	20467.31	7995.04	23249.84	21137.73	13227.1	6429.87	20881.07	21302.12	15208.05	14559.64	19549.09	22179.85	9379.64	20283.77	17681.27	17788.37	17943.24	10854.78	19835.59	20215.23
K09761	16S rRNA (uracil1498-N3)-methyltransferase [EC:2.1.1.193]	16830.98	18498.61	17142.8	16399.67	14695.08	16615.57	16446.94	13845.55	17116.17	17291.63	17337.28	12376.26	19266.95	10887.54	17586.44	13751.73	11778.91	15714.09	20481.02	13872.72	12384.47	13001.32	12887.14	16008.5	15762.85	17498.59	18870.07	19576.07	7858.03	22473.97	20016.4	18469.39	6725.97	19934.67	21322.95	14777.22	13638.18	21109.42	21811.52	12813.34	20190.31	19720.44	16444.01	15212.84	13393.72	19823.09	20648.22
K01814	phosphoribosylformimino-5-aminoimidazole carboxamide ribotide isomerase [EC:5.3.1.16]	19582.84	18700.81	17893.13	17802.79	16477.23	16489.47	19189	14607.88	17587.82	17115.55	12621.26	11900.41	19119.54	11469.47	8279.74	14623.09	11092.33	15335.41	17686.22	14005.64	12706.72	15121.34	14078.65	16279.37	16149.32	19423.21	18686.82	20169.99	8031.28	22808.98	17662.57	18970.6	5322.82	20533.27	21645.4	14836.14	12262.31	20985.5	21606.27	10838.26	20775.58	19645.57	17796.4	17527.25	12715.36	20137.51	20764.36
K01950	NAD+ synthase (glutamine-hydrolysing) [EC:6.3.5.1]	21005.85	18845.08	18041.73	17759.99	15138.83	17740.69	17352.86	14581.72	18554.58	15997.58	12524.01	10234.01	19820.41	8791.66	6535.24	15616.91	11770.26	15587.25	16945.05	14093.31	12881.72	15275.22	13133.57	15852.1	16559.01	20487.29	18409.66	20413.79	9507.72	23504.65	20009.33	20294.69	2052.72	20736.36	21495.03	14727.74	10238.93	21044.32	22018.37	11831.56	21069.46	19295.67	18755.21	20091.48	10655.21	20436.34	21205.3
K06959	protein Tex	18540.58	18005.28	19437.63	16282.1	15927.58	18973.24	13014.61	14895.55	17893.91	18038.3	18832.78	12540.26	18937.95	11456.28	18184.28	14876.39	10399.25	15694.43	20655.52	15135.05	7589.97	15336.49	12549.31	15114.33	16141.35	18618.26	18730.23	19953.57	8832.2	23398.97	20402.73	13010.56	6139.97	20394.17	21130.79	14880.05	13297.35	19465.42	22278.35	9408.01	18888.71	17661.27	17740.51	17555.68	13039.05	18742.42	20274.89
K00648	3-oxoacyl-[acyl-carrier-protein] synthase III [EC:2.3.1.180]	19700.87	19722.42	17556.88	18917.87	17786.24	14012.41	25697.83	16272.53	20633.54	14932.55	24204.99	11650.34	19147.36	13432.17	25014.12	15880.09	10401.92	14646.51	16475.8	17558.07	10833.98	16156.63	17227.8	19964.78	17458.92	17243.6	17202.15	21249.84	9032.43	4676.53	17118.39	13255.61	7099.64	18806.41	14182	16083.28	12327.21	17061.12	15450.67	8679.57	17898.19	15072.52	16289.72	15673.89	8962.47	14899.21	34634.92
K05837	rod shape determining protein RodA	19480.17	18067.48	18705.8	16649.7	16431.81	17946.57	18644.94	14651.52	17747.74	17414.8	18403.18	11678.93	19429.78	12442.44	18624.16	15228.97	10401.25	14772.79	20455.95	13546.72	7129.47	15460.26	13160.41	15041.53	15476.85	19163.6	18725.89	20198.09	9009.12	23218.84	18085.23	12881.96	6390.9	20339.02	20678.99	14730.05	12710.72	19489.59	22068.02	8982.84	19897.24	15539.97	17555.64	17579.35	12930.25	19720.92	20927.06
K11749	regulator of sigma E protease [EC:3.4.24.-]	19820.31	18028.28	18071.8	17912.17	16616.41	17214.57	19641.77	14643.05	17955.67	17341.63	19047.45	12012.93	19606.61	12500.22	18840.11	15178.22	10401.25	15319.09	20456.35	14391.72	8155.47	15162.83	13947.81	15433.33	15309.85	18949.6	18763.39	20122.23	9008.37	22379.64	20143.23	12452.06	6408.3	20372.75	20814.79	14350.05	13326.52	18630.09	20898.52	9537.84	19549.97	15449.77	17196.84	17565.18	10625.05	17196.92	20917.06
K02372	3-hydroxyacyl-[acyl-carrier-protein] dehydratase [EC:4.2.1.59]	18995.96	17384.45	17300.23	16186.81	14210.39	18250.73	17773.97	11759.48	15784.37	16784.07	22012.04	11364.06	19204.59	13379.16	28807.53	11967.26	10398.92	14497.11	29326.13	11210.95	6102.72	14292.49	10716.59	13798.5	14281.93	18289.72	19070.4	18986.34	8917	22926.55	20574.81	13717.46	6325.8	21068.43	22013.47	14052.76	13362.43	19536.39	21841.09	10867.52	19913.45	18013.44	17922.63	17486.84	13326.75	19860.91	13120.67
K00147	glutamate-5-semialdehyde dehydrogenase [EC:1.2.1.41]	18336.75	18705.61	18261.97	17528.77	15610.08	15803.51	16661.5	14365.99	16888.82	16798.38	18591.78	11828.43	19458.7	11679.61	17749.1	14715.75	11773.33	15006.7	19795.35	14513.89	12706.05	14884.16	12064.31	16281.5	16212.49	19514.05	17872.65	19711.29	8411.2	22839.03	17265.98	18619.53	6380.05	19080.42	21305.7	14858.47	11922.99	14785.26	21713.53	12400.17	19717.04	16478.95	17681.01	16198.49	13384.08	19499.59	20802.78
K03495	tRNA uridine 5-carboxymethylaminomethyl modification enzyme	18461.59	17996.78	17879.3	17722.17	16420.41	17536.35	19228.83	14654.33	17168.67	17628.13	19357.45	12370.68	19582.11	12237.72	18699.61	14915.75	10399.25	15698.87	20595.6	14242.72	7737.47	15105.33	13993.31	15453.83	15390.99	17922.13	18484.89	20293.73	7607.87	22753.53	19788.98	11813.95	6009.3	19923.5	20970.04	14817.55	13117.66	19401.59	21754.02	9510.84	19037.47	17631.44	16099.84	14931.24	12605.33	18245.92	21087.45
K03650	tRNA modification GTPase [EC:3.6.-.-]	18388.59	18012.48	18629.3	17681.37	16250.81	16427.35	18996.58	14729.63	17354.07	17431.13	18611.35	12173.93	19571.11	12866.32	18688.41	15197.5	10399.25	15707.07	20642.95	14376.22	7683.97	15422.93	13885.41	15414.03	15677.49	17939.13	18484.64	20245.23	7605.87	22539.73	19795.98	11807.35	5971.9	19856.1	20965.24	14740.55	13111.61	19397.59	21948.02	9542.09	19038.07	17662.64	16049.64	14928.24	12507.03	18172.92	21306.95
K09748	ribosome maturation factor RimP	19813.31	18024.28	17963.3	17091.5	16615.41	16773.57	18892.61	14629.22	17932.34	17096.8	18985.78	12009.93	19599.11	12114.38	18868.11	15158.22	10399.25	15295.76	20412.02	14414.05	7571.8	15118.49	13906.81	15425.66	15305.18	18948.93	18762.06	20101.23	8995.37	22230.64	20100.73	12437.89	6330.47	20380.67	20799.79	14342.05	13338.35	18631.09	20876.85	9527.34	19551.64	15434.27	17190.84	17618.18	10550.88	17161.92	20920.56
K00931	glutamate 5-kinase [EC:2.7.2.11]	18266.61	18703.61	17997.37	17406.97	15553.68	15793.91	16413.5	14326.99	16729.42	16790.38	17968.78	11662.43	19452.7	11609.21	17725.3	14520.95	11773.33	14961.7	19774.35	14253.39	12657.05	14842.56	11428.71	16280.7	16025.49	19471.05	17854.65	19704.15	8409.2	22816.03	17257.58	18605.53	6376.05	19034.92	21304.7	14854.47	11921.99	14785.26	21672.73	12279.17	19710.04	16478.95	17681.01	16148.09	13312.48	19480.99	20759.78
K01182	oligo-1,6-glucosidase [EC:3.2.1.10]	11135.48	18014.16	13742.34	11476.78	8705.38	24776.37	10968.16	11290.35	10470.74	21774.1	14907.68	15327.77	16396.58	4601.33	9762.88	9784.63	1600.59	12421.85	12234.54	5485.28	10552.23	8398.8	8116.45	12327.73	15178.08	18580.5	22027.77	11928.11	4086.16	57298.78	23009.15	17716.77	2852.97	22600.18	30155.04	12165.87	15916.89	25422.7	27907.65	18740.66	26298.97	26878.25	21488	20451.01	18284.8	27828.77	10553.88
K03431	phosphoglucosamine mutase [EC:5.4.2.10]	19217.31	17504.86	18257.73	15785.81	14246.31	18212.89	17805.98	11267.43	14268.1	16936.9	17190.7	11629.05	18840.5	12396.71	18096.27	11426.47	11787.91	13512.22	20880.63	11164.28	11428.63	12842.4	11337.17	14186.33	14032.82	17625.57	19292.66	18700.13	7219.73	23111.11	21122.4	19969.06	6749.8	20759.33	21708.38	13224.1	17604.81	21319.14	22514.42	12809.27	20893.64	19692.94	18089.21	18153.75	13329.79	20452.33	13034.39
K03307	solute:Na+ symporter, SSS family	13461.41	42046.02	28014.65	16409.41	20009.97	15111.77	28128.16	17012.77	29837.82	17709.89	16217.42	7816.11	32596.79	25216.71	11759.47	18136.92	20776.92	13739.02	17594.77	25292.08	6619.61	16889.94	17717.67	30956.74	18906.28	14000.01	10170.65	28176.08	6845.67	4632.91	13243.61	9070.35	1243.96	16545.03	11456.49	15222.2	10530.27	14661.74	8149.47	5342.93	9981.09	9517	9047.45	9978.53	6064.72	9036.17	30660.5
K07460	putative endonuclease	19429.58	18713.61	16704.8	17604.49	16409.36	16759.11	18626.03	14514.55	17494.45	15832.8	13015.36	11770.49	19247.33	11478.77	6835.32	15019.19	11777.91	14857.09	17313.25	13362.64	12321.3	15072.81	13769.75	16283.7	15860.8	19441.76	19069.73	20078.29	8599.8	22875.15	18144.17	18973.63	2229.17	20600.14	20695.15	14808.99	12994.8	21221.82	22112.7	10244.26	21394.34	17202.03	17230.06	17847.43	12888.43	21397.09	19959.13
K08591	acyl phosphate:glycerol-3-phosphate acyltransferase [EC:2.3.1.275]	21739.51	17517.53	17693.06	17568.18	14672.11	17638.3	18815.04	11679.86	13517.03	17643.83	17499.64	11643.97	20559.33	12544.87	18461.41	12783.83	10410.85	13455.03	22773.43	10242.98	6403.2	13083.31	11887.04	13613.23	12677.42	18000.01	19701.15	19753.63	6052.9	23250.31	21595.05	13830.1	6225.93	20749.76	21311.52	15198.13	17139.51	19637.84	22804.82	10259.44	24665.6	17729.27	19673.71	17943.37	13402.59	20952.18	12355.86
K00949	thiamine pyrophosphokinase [EC:2.7.6.2]	19513.25	18749.08	17602.73	16205.25	13035.05	17029.69	13880.52	14126.89	17038.72	15691.08	17858.26	9875.09	18899.53	8967.01	17917.36	13169.37	1397.84	15664.59	20469.59	14534.39	12689.89	14764.23	11700.96	15905.9	15027.81	19271.45	18553.58	19795.15	8016.2	23032.97	20360.9	19851.2	6443.27	20754.47	21715.58	14588.22	11082.77	21237.42	21910.52	12526.14	20636.68	19659.24	17985.99	17811.99	11254.92	20352.01	20067.39
K02913	large subunit ribosomal protein L33	18058.14	18203.81	15142.24	17076.55	15356.66	14155.73	18821.65	12995.55	14702.8	13824.11	20726.5	9913.48	19478.69	12724.44	29495.49	13258.13	11779.31	14777.66	22266.69	13786.1	12526.9	13878.37	13274.56	16335.76	15121.71	19060.21	17781.07	18336.87	8939.2	21690.33	20177.4	18345.11	7925.77	17003.84	21655.1	13973.85	13406.97	12766.56	20342.84	13235.41	18003.19	16169.05	16734.22	16017.1	10549.1	16762.01	19608.95
K03320	ammonium transporter, Amt family	16666.31	18284.11	15881.25	16043.27	15032	14598.97	14272.24	13922.92	14886.56	16792.22	16108.74	11053.91	19866.34	10982.12	17925.1	13420.51	22161.33	15033.3	20171.12	13144.31	10983.97	14222.74	11235.89	15974.84	15164.28	18459.4	17706.4	19827.16	8477.88	23213.89	17620.82	18006.18	5254.55	18805.86	21471.95	15137.52	15447.39	15413.55	22614.61	12759.34	20106.9	18658.2	16557.73	13640.42	15324.38	21641.64	14979.47
K05808	putative sigma-54 modulation protein	19982.7	17914.78	18038.3	17917.17	16533.41	16769.1	19413.08	14633.83	17661.92	15990.63	13511.95	12044.18	19566.61	11631.22	7614.61	14961	10403.5	15947.12	18162.6	13864.22	7869.22	15031.33	13767.31	14495.83	15118.24	19161.38	19227.39	20205.34	8788.37	22767.03	21210.73	12428.95	5959.05	20632.5	21102.29	14822.3	14151.66	19664.84	22412.02	7929.26	19996.72	17295.44	17689.84	18016.74	12149	19736.92	20194.95
K01493	dCMP deaminase [EC:3.5.4.12]	19825.5	17982.75	17893.06	17905.17	14156.05	16340.36	18987.1	14424.72	18131.47	16405.41	18197.6	9798.93	18981.58	9779.69	18024.45	14743.28	20.18	15773.09	20584.09	15183.72	7751.14	15137.4	12795.3	14662.23	14967.81	19505.87	18342.24	20266.51	8514.37	22885.97	20371.23	13071.37	6077.27	20808.47	21299.92	14796.05	10674.44	19455.42	21889.85	9906.81	19967.98	17646.57	17679.24	17645.38	10840.25	19670.59	21090.06
K03925	MraZ protein	19451.93	6974.11	16126.42	17298.74	15591.11	17653.87	18817.72	13707.14	16195.82	17519.8	17309.86	11990.64	11259.7	12053.77	18322.07	13626.78	11773.66	14862.48	19679.77	13818.64	12557.3	14898.31	12711	9231.2	15555.91	18505.11	18706.98	19917.92	8409.05	23052.01	17695.09	19672.74	2446.67	20627.72	21274.65	14811.37	11819.37	20980.95	22003.7	12711.84	20601.22	19336.86	17331.69	17390.47	13338.73	20194.89	20884.24
K07391	magnesium chelatase family protein	19172.18	18806.61	18124.3	17519.99	16400.36	17663.31	18687.83	14519.05	17583.05	16469.3	13738.36	11826.49	19836.53	11552.87	6879.82	15304.36	11777.91	14468.09	17288.25	13657.14	12217.8	15167.81	14608.42	16529.2	15825.8	18515.26	18687.56	19929.72	10646.9	22633.15	17709.17	18275.83	2289.17	19655.74	20202.15	14371.99	12956.3	20312.32	20803.2	10352.26	20258.84	14935.86	16632.89	17687.93	10472.43	17904.59	19790.13
K01424	L-asparaginase [EC:3.5.1.1]	17426.37	18854.46	17698.61	15748.81	21261.69	13690.41	17158.36	17215.89	23025.98	14766.05	17082.84	11849.2	17362.48	15255.34	19489.45	17414.84	10902.65	15863.01	17806.87	23158.19	12684.1	17844.37	17044.15	17478.43	19606.95	16109.86	17158.49	21155.14	10607.87	4722.37	15818.15	17634.82	6447.72	16853.85	14406.81	14605.37	14796.75	16868.54	14670.32	8926.17	12980.49	14177.64	13829.62	15102.6	9319.78	11458.43	34785.72
K02970	small subunit ribosomal protein S21	18303.81	17873.28	16980.3	17612.17	15903.41	16069.57	18604.27	14568.05	15998.67	17101.13	17862.45	11816.18	19561.11	11544.72	18654.61	14424.47	10399.25	15669.09	20520.1	12505.72	7601.97	15017.33	13681.81	15259.83	14400.85	18008.1	18477.89	20220.23	7602.87	22430.64	19779.23	11805.56	5968.3	19829.25	20966.29	14733.55	13107.27	19387.59	21681.02	8858.84	19025.47	17632.77	16046.84	14928.68	12362.05	18167.92	21042.06
K07042	probable rRNA maturation factor	19235.31	17402.86	17389.73	16538.48	13410.31	17691.89	18490.31	11233.76	13117.43	16643.23	17308.37	11643.05	18811.83	12386.38	18067.27	11143.47	11777.91	13363.22	20537.63	9373.28	11253.63	12739.07	11014.17	14051.33	13501.82	17616.57	19175.66	18500.13	7232.73	22955.11	20529.4	19900.06	6951.8	20716.33	21707.38	12837.1	13815.81	21296.14	22225.42	12825.27	20591.97	19721.94	18054.21	17922.08	13221.79	20326.33	12991.39
K07043	uncharacterized protein	19760.16	7257.81	17922.56	17198.72	15874.63	18790.31	18224.56	14066.15	17379.74	19178.71	13047.09	15235.61	10440.15	11399.52	6996.24	15293.28	11764.58	15745.02	17137.65	14297.84	12660.87	15577.7	13907.24	9650.07	17301.01	19017.5	19074.06	20391	6785.78	23487.68	19683.58	19162.24	2037.88	21289.38	21283.15	14646.19	9932.82	21264.35	21980.47	11871.96	20602.2	19791.07	17500.25	17576.31	13967.93	20364.67	21272.26
K03502	DNA polymerase V	16426.48	5241.39	17821.22	16208.08	16195.51	17126.89	18735.27	12903.53	12203.22	19048.24	17193.75	26453.1	9790.09	15786.98	13705.67	11970.32	1386.2	13968.88	10898.95	7329.25	11733.5	14807.97	14537.56	5829.44	16849.42	18061.97	25327.35	19563.54	8774.49	22042.29	18862.5	20977.71	6127.54	21941.46	22017.2	14344.4	11443.96	22512.02	16791.53	17424.36	21281.12	22122.81	20443.95	19408.99	15207.91	20603.23	19574.25
K01754	threonine dehydratase [EC:4.3.1.19]	17834.61	18034.56	18699.8	15438.28	16001.59	18891.67	20000.26	11733.2	15687.02	16793.62	14744.74	14115.89	18490.99	14445.38	7397.19	11243.19	11776.65	13193.42	17792.31	10418.45	10980.97	13099.16	13455.18	14643.94	14198.67	16201.83	19408.9	18489.44	9069.99	22842.66	20349.98	18866.43	6151.5	19749.97	21496.5	13627.43	16346.45	21116.72	22242.26	12076.72	19455.09	19634.15	17721.07	17755.36	14516.95	19136.16	13136.94
K01151	deoxyribonuclease IV [EC:3.1.21.2]	19702.12	17989.11	19466.63	17248.99	16351.86	16858.33	15784.48	13809.88	16632.85	16291.22	12835.56	12510.58	18722.22	12080.18	8430.41	14676.02	11279.25	15340.01	17484.66	15364.81	8427.97	15105.15	13972.42	14929.37	15940.47	18170.02	19108.64	19835.66	6108.95	22875.15	20443.33	12264.52	1920.83	20859.04	20919.82	14724.99	13275.97	19594.57	22244.04	12813.51	20508.42	17295.03	16945.23	17658.19	12909.34	20773.42	19673.3
K12573	ribonuclease R [EC:3.1.13.1]	18141.91	17813.28	17746.8	16642.77	14784.41	16930.57	15762.77	14066.05	17960.07	17498.63	18015.45	12148.93	19224.61	10601.62	18718.11	14175.22	10399.25	14353.09	14353.35	14368.72	7324.07	12426.83	11875.81	15175.33	14235.85	18261.6	18821.39	19733.23	9018.37	22622.64	20236.23	12934.06	6186.3	20148.25	20931.79	14263.05	13263.52	19456.09	22112.52	9529.84	19421.37	18010.77	17594.84	17565.18	12961.05	19452.92	20813.06
K09825	Fur family transcriptional regulator, peroxide stress response regulator	19612.06	17760.75	17374.43	17171.07	13655.8	17483.89	13973.83	15167.62	18830.19	15301.41	20418.6	10938.18	19129.34	10727.04	17195.45	14662.18	10391.6	15716.79	20111.59	15781.22	7757.64	14996.07	11578.63	13628.23	14552.2	18917.7	17853.49	19911.59	6980.37	23054.61	20097.31	12941.01	5892.77	21095.47	21270.17	14744.43	9483.58	19770.8	21702.02	9135.56	19258.85	17663.91	17602.37	17537.33	10628.86	18556.22	19789.95
K04079	molecular chaperone HtpG	19789.65	18179.88	18564.11	18139.79	17839.83	17239.65	18771.73	15257.6	18030.44	17700.6	14057.93	12789.73	19345.04	11052.9	7258.23	16190.9	10397.92	15354.29	17349.98	14661.54	8920.59	15648.88	14018.2	15713.17	16824.29	18595.45	18594.76	20168.93	8305.15	22481.68	19980.33	11645.14	1357.5	20019.76	20363.49	14461.52	13092.14	18459.15	20903.07	8425.5	19465.31	15014.7	16474.7	17333.14	10062.93	17186.92	26276.63
K06183	16S rRNA pseudouridine516 synthase [EC:5.4.99.19]	17658.26	5424.53	14799.23	16775.96	13414.83	21581.28	13303.24	12402.92	13759.62	15513.66	18230.06	14363.42	10601.78	9226.12	16710.36	12209.43	10399.85	16041.76	21551.93	11628.56	7570.3	13965.66	10450.76	6060.86	14004.22	16645.07	22328.82	16695.26	6112.3	24147.91	23755.86	13955.64	10376.73	24725.54	24508.82	13684.86	14459.71	22666.94	24335.64	16754.85	21761.8	23726.02	20118.16	18942.55	14739.44	20810.76	14819.4
K07699	two-component system, response regulator, stage 0 sporulation protein A	20531.01	5035	18618.75	16422.03	11289.3	23974.66	13442.9	11600.6	15156.57	16441.1	13990.6	13319.7	9591.36	6546.89	5661.05	12424.95	17.85	15972.14	18428.68	14026.7	7029.47	12586.4	10767.2	4857.4	15714.57	18632.1	20811.5	16187.61	4414.25	41830.95	24366.73	13619.62	1625.8	25518.85	28363.05	12486.2	11844.69	29797.7	29597.4	11607	22456.5	25774.5	18151.75	18762.7	18406.8	26947.93	12156.8
K02837	peptide chain release factor 3	15927.52	18024.71	17593.72	14944.04	15738.02	17628.03	11209.61	14839.58	17686.28	17257.23	18205.92	11896.82	18387.74	10382.21	18557.05	14282.81	10398.92	15439.83	20195.17	14513.29	7150.53	15082.57	12921.64	15263.63	15182.1	18296.16	18536.02	19402.26	8991.44	23068.89	18327.96	12668.99	6084.55	19958.04	21038.36	15015.94	12318.27	19325.59	22046.56	9381.34	18787.5	17620.11	17390.8	17396.56	12513.16	18490.91	21074.56
K06958	RNase adapter protein RapZ	19214.31	17400.86	17385.73	15733.81	13405.31	17664.89	17942.98	11229.43	13105.1	16639.9	17233.7	11626.05	18811.5	11974.71	18067.27	11137.47	11775.91	13340.22	20514.63	9365.28	11189.63	12719.4	11010.17	14048.33	13493.57	17514.82	19166.66	18494.13	7199.73	22951.11	20443.15	19840.56	6717.8	20699.58	21704.13	12833.1	13771.81	21292.14	22221.42	12808.27	20587.64	19691.94	18045.21	17889.75	13206.29	20324.33	12990.39
K03816	xanthine phosphoribosyltransferase [EC:2.4.2.22]	18116.04	18660.45	18906.66	14987.51	11973.11	16139.62	11569.69	13884.23	17434.41	15734.15	17807.02	9861.05	18741.07	8654.62	17699.41	13317.07	11774.84	13992.57	13546.9	15822.32	12178.17	13916.33	10030.79	16089.7	14246.31	18220.32	18398.7	19534.34	8315.3	22345.44	20147.98	19656.37	6494.67	20397.25	20835.81	14099.25	11015.36	21177.26	21727.12	12544.97	20012.18	19654.04	17676.56	17742.83	11319.62	20095.95	19753.56
K02687	ribosomal protein L11 methyltransferase [EC:2.1.1.-]	17555.48	17931.28	17273.63	17288.17	15931.08	15733.7	17984.27	14483.05	17000.91	16673.63	18318.95	11630.78	18805.45	11891.01	18084.53	14409.14	10411.25	14865.38	20630.58	13718.22	7146.64	15049.66	13489.81	15357.5	14881.09	17693.43	18292.56	20218.57	7388.95	22416.97	18045.31	11587.23	5928.3	19253.75	20337.29	15006.55	16458.06	19268.42	21733.02	8402.51	19189.14	15483.77	15767.51	15042.83	12382.72	18236	20680.39
K18682	ribonucrease Y [EC:3.1.-.-]	19798.33	18113.75	18052.73	17052.5	14374.88	15657.69	18654.52	14320.39	18669.47	15239.08	18274.93	9864.93	19581.27	10174.02	18167.78	14895.61	10399.18	15332.09	20414.09	16382.72	7609.47	15012.4	12668.3	15539.06	15003.64	18957.04	18198.32	19972.31	7926.04	22216.64	20105.23	12423.2	6384.27	20339.47	20796.92	14333.05	10696.44	18624.09	20546.85	9257.39	19515.84	15440.57	17128.57	17523.91	8434.08	17155.59	20071.73
K05515	penicillin-binding protein 2 [EC:3.4.16.4]	23135.06	17875.98	16387.13	19147.62	17009.46	14490.43	19622.45	14530.72	17599.72	16686.69	10113.58	12646.91	20407.89	11996.3	8216.46	14103.59	10405.9	14490.84	18775.92	14616.14	7348.54	16898.18	13257.36	14812.1	15866.01	19998.99	24103.71	21456.32	10024.47	22265.4	17986.65	11965.08	1932.53	18865.25	20666.44	14530.82	13965.47	19110.32	20867	7057.46	20847.53	12896.56	18326.91	19214.42	9785.33	18260.77	20552.3
K03581	exodeoxyribonuclease V alpha subunit [EC:3.1.11.5]	19890.32	16606.53	19308.73	17569.31	13798.81	19297.91	17455.46	12553.65	13987.27	17929.81	17259.37	11406.47	19954.36	11342.92	20107.36	11536.21	10398.25	13734.44	21368.14	11673.28	6426.4	14950.31	12360.55	12809.33	12947.96	17952.84	23759.86	20197.63	5681.15	23420.22	19807.23	12042.37	6148.42	20343.79	21720.22	13001.93	13421.08	20265.14	21929.92	10031.41	20315.97	17636.1	18204.21	16787.89	12830.61	19488.16	13131.67
K15633	2,3-bisphosphoglycerate-independent phosphoglycerate mutase [EC:5.4.2.12]	19809.49	17942.28	18939.46	17895.59	16490.53	17961.45	16910.86	14763.05	17587.19	17723.3	13187.53	12268.91	19378.67	10795.35	7202.08	14970.02	10398.25	15702.59	17583.33	13802.64	7811.14	15514.98	12926.42	14934.37	15196.14	19161.93	18839.89	20191.77	7695.55	23176.48	20346	12352.14	1471	20626.72	20877.49	14787.32	13121.39	19396.15	22264.2	8027.1	19921.24	17265.36	17072.23	17500.27	12232.6	19713.92	20168.63
K09772	cell division inhibitor SepF	19084.93	29093.33	17828.66	15296.41	10523.78	17273.01	10495.31	11547.1	13434.63	14819.68	16891.85	9001.63	26955.49	8644.58	17360.94	10351.11	11773.84	13168.89	20602.62	9355.78	11104.63	12465.31	8722.99	20915.06	12344.11	18008.01	18609.84	18301.04	6108.4	23573.11	20399.4	19860.7	6847.77	20733.22	21707.51	12797.1	11139.98	21289.14	22317.75	12649.57	20560.24	19674.74	18048.94	17851.81	11074.32	20357	12460.06
K02031	peptide/nickel transport system ATP-binding protein	16831.82	18306.13	27119.19	15701.37	16620.9	20906.64	25418.82	12562.65	20374.18	16841.87	8911.8	18861.86	15331.49	19525.24	5243.39	13591.37	1400.77	12965.77	10497.26	19322.87	10822.55	12353.86	11433.17	13392.57	20610.67	16852	14658.26	17170.02	6514.33	22948.31	18824.04	19002.73	2664.8	21130.36	22240.51	11181.62	11323.91	26321.2	21663.83	12771.24	15463.9	21933.29	15683.23	17809.54	10400.01	17149.55	13631.74
K07040	uncharacterized protein	19074.98	17317.86	17224.56	16133.48	13300.98	17534.06	17347.48	11165.26	13023.85	16634.98	17035.37	11478.47	18500.84	11605.38	17794.94	10704.22	11777.58	13303.97	20524.38	9368.78	11156.3	12659.4	10926	14026	13274.49	17574.32	19096	17829.14	7027.56	22951.44	20517.73	19867.73	6928.3	20634.75	21685.38	12740.1	13807.81	21190.47	22200.09	12812.94	20576.06	19715.28	18014.3	17877.5	13213.29	20311.33	12158.72
K03216	tRNA (cytidine/uridine-2'-O-)-methyltransferase [EC:2.1.1.207]	19147.91	17391.86	17169.23	16491.08	13326.31	17652.89	15551.31	11218.76	13097.83	16637.23	16964.87	11474.05	18795.83	11040.78	18063.27	10842.47	11775.91	13314.22	20527.63	9365.28	11209.63	12722.07	10127.17	14046.33	13380.82	17590.57	19171.66	18481.13	7197.73	22468.11	20436.4	19836.06	6599.8	20671.66	21702.38	12833.1	13768.81	21292.14	21800.42	12817.27	20582.37	19692.94	18008.21	17882.08	13203.79	20324.33	12958.39
K03742	nicotinamide-nucleotide amidase [EC:3.5.1.42]	19697.01	17192.75	18222.23	18196.17	13963.88	16924.27	19517.86	13571.33	17726.2	14118.41	16140.6	10169.43	17086.4	9623.3	10314.03	12916.64	10397.18	16435.87	16598.59	15620.22	8457.97	15086.57	12966.97	14214.06	14749.03	18910.82	17993.57	20414.71	5791.69	23623.53	20585.23	12422.89	5811.77	21158.37	22180.92	13395.55	10586.33	20254.09	23219.35	9782.14	15313.17	21646.74	16488.07	17759.8	12656.36	19869.59	20652.62
K13789	geranylgeranyl diphosphate synthase, type II [EC:2.5.1.1 2.5.1.10 2.5.1.29]	18341.83	18006.75	18057.23	17635.17	13765.88	15797.69	18699.6	14345.72	17127.8	15530.91	17847.1	9886.93	19559.1	10268.19	17979.28	14665.11	10397.18	15755.09	20610.09	15110.22	7670.97	15027.57	12677.3	15435.56	14480.64	18034.54	17930.07	20109.31	6522.54	22589.64	19750.23	11805.7	5985.27	19876.97	20979.42	14727.55	10483.44	19390.59	21399.35	9250.14	19016.67	17623.57	16030.57	14894.74	10433.58	18211.59	20337.73
K00995	CDP-diacylglycerol---glycerol-3-phosphate 3-phosphatidyltransferase [EC:2.7.8.5]	19194.57	6935.94	13540.55	15922.92	13910.67	18596.19	18717.69	11942.8	12293.41	14687.79	17736.66	11780.35	10612.37	8849.03	18126.51	13266.9	1902.24	15541.29	20177.75	13674.55	16180.13	13515.82	12467.22	8550.83	15400.34	16724.92	19094.91	16307.57	9235.53	23169.64	20485.65	26665.72	7295.47	20206.92	22111.28	13674.89	14170.8	22810.59	22189.69	13462.67	20740.56	21724.61	18290.59	18092.32	13477.56	19776.09	16248.55
K07456	DNA mismatch repair protein MutS2	18414.83	17981.75	17635.23	16867.5	13818.88	16873.69	18160.27	14326.39	16895.47	15984.58	17783.43	9918.93	19571.77	9627.52	17994.28	14440.11	10397.18	15751.09	20626.09	14368.22	7610.97	14997.9	12730.3	15389.56	14444.64	18022.54	17927.07	20136.31	6521.54	22900.64	19750.23	11755.7	6025.27	19934.97	20985.42	14737.55	10489.44	19401.59	21443.35	9239.14	19027.34	17624.57	16082.57	14895.41	10526.58	18287.59	20245.73
K01607	4-carboxymuconolactone decarboxylase [EC:4.1.1.44]	13209	17160.95	17248.23	12372.32	10329.6	16548.79	15660.86	12916.89	16498.92	18847.52	13900.41	20443.87	15529.25	11254.2	14323.41	13679.82	1195.33	15892.12	18602.97	14766.44	10219.09	12389.35	11121.75	15296.4	18649.86	17073.78	18039.7	16457.85	6323.97	39077.84	19339.77	17839.31	1839.89	17178.89	26398.1	12253.62	9243.61	21547.95	20857.8	10120.99	19521.88	23847.2	15118.26	15358.44	13863.08	21485.83	17700.94
K00864	glycerol kinase [EC:2.7.1.30]	20864.33	6653.83	17666.4	16881.72	16122.63	18690.34	17263.9	13046.62	16801.36	17825.2	18996.93	14908.78	10769.92	13098.54	17619.2	12320.04	10403.5	13976.83	20479.32	13276.05	6602.6	14374.17	11331.36	7869.53	15630.56	19005.63	19836.65	19666.79	7434.9	23622.78	21608.73	13450.7	3024.54	20476.68	21894.49	15060.4	14398.46	20249.52	23097.65	10218.21	20565.69	16291.97	18493.53	18488.85	14066.22	20443.52	13582.9
K01619	deoxyribose-phosphate aldolase [EC:4.1.2.4]	18654.01	39938.78	23937.43	15328.4	14788.36	16856.15	15520.33	16341	19188.71	9474.8	21040.23	11236.76	34465.84	10747.29	12998.93	13970.65	29.5	14785.54	8422.6	17177.22	8661.39	13789.96	14714.44	26131.73	15380.74	16507.96	16913.14	17607.84	7198.37	7786.03	17542.43	11486.7	6245.55	18631.42	15239.79	12845.8	12881.41	18968.09	18919.92	12402.17	12565.28	19713.94	13826.84	13242	14513.71	17387.72	22314.95
K07335	basic membrane protein A and related proteins	19210.59	7077.43	21248.14	19289.55	14431.46	15265.22	22159.74	14783.16	16410.88	14853.46	13931.26	12378.06	12386.15	11919.46	9052.89	15903.45	88.78	15288.03	15603.45	17655.55	7936.83	15970.35	13119.6	7460.13	20497.07	17416.77	19950.96	19757.24	7670.47	22301.94	30165.96	11621.64	6988.65	18274.61	21024.97	18619.52	31155.06	13840.42	23422.72	9789.41	23681.56	13084.72	18855.9	16783.27	8819.82	17633.9	12963.41
K02653	type IV pilus assembly protein PilC	21207.54	5594.5	14052.12	18008.5	11213.63	17218.16	18553.66	10099	12784.63	16006.66	6929.47	10130.34	10157.38	9913.56	7248.43	8901.36	10778.91	14543.87	12627.9	8658	10698.74	12567.37	11100.03	6853.1	15231.57	18823.49	22967.5	19660.42	4651	40222.25	25237.47	12880.75	1897.17	23352.25	29926.08	12950.5	15743.54	23074.83	29670.76	12987.33	22733.33	26967.33	19354.91	19956.75	14749.04	25961.2	12586.83
K00145	N-acetyl-gamma-glutamyl-phosphate reductase [EC:1.2.1.38]	17696.66	18719.81	18615.13	16313.39	16360.23	17795.69	16609.77	13683.1	16828.22	17646.55	12054.26	12020.41	17875.71	10265.71	6913.07	14292.81	11772.33	15123.96	17179.72	12513.31	12374.39	13213.01	12342.82	16272.54	16228.35	17761.35	13384.15	18696.99	7700.28	23041.09	17623.32	18654.38	5217.15	20223.94	20961.65	14617.14	11935.59	20077.5	21874.94	11182.76	19311.98	19673.4	15755.4	15526.36	12725.75	19133.51	20991.97
K02226	alpha-ribazole phosphatase [EC:3.1.3.73]	20892.77	17614.78	18018.78	18985.07	15247.96	15093.68	12487.45	15774.3	17802.34	15481.22	13867.36	11133.16	21436.78	11609.58	9620.86	13327.63	10396.92	15100.51	18394.08	13945.64	7507.97	18296.55	14858.4	14686.9	13879.72	19840.52	28661.39	21402.24	6877.47	21866.15	17381.93	10745.47	1332.5	19500.97	21429.99	14049.32	12876.39	20069.82	19908.57	7569.43	21005.32	14946.7	18757.73	18053.07	9641.66	17381.07	17619.8
K00930	acetylglutamate kinase [EC:2.7.2.8]	17662.66	18715.81	18451.13	16269.39	16261.23	17786.69	16331.77	13667.1	16795.22	17642.55	11905.26	11869.41	17742.71	10226.71	6795.07	14236.81	11772.33	15115.96	17174.72	12312.31	12306.39	13208.01	12321.82	16252.54	16115.35	17756.35	13384.15	18685.99	7698.28	23041.09	17623.32	18651.38	5217.15	20223.94	20930.65	14597.14	11934.59	20075.5	21874.94	11182.76	19310.98	19669.4	15753.4	15525.36	12712.75	19131.51	20959.97
K19221	cob(I)alamin adenosyltransferase [EC:2.5.1.17]	18495	28591.03	22333.5	17277.33	16547.49	18299.27	19551.52	13676.93	18496.14	18077.11	12312.45	11889.87	27315.28	14283.44	6368.63	11654.86	10393.67	12826.22	17870.51	11940.7	5547.37	13788.92	12979.67	19355.33	13467.58	18269.95	18195.77	23220.58	5311.17	22308.54	17158.48	12204.03	1312.04	19238.34	20273.17	14510.2	11242.7	19211.54	21187.07	7770.79	19003.77	15121.2	16648.93	16919.14	11913.93	18396.01	11267.97
K01489	cytidine deaminase [EC:3.5.4.5]	18041.59	17635.28	18363.4	16526.3	15809.81	15560.7	14171.5	14753.5	17237.99	15910.8	13482.48	12105.01	19277.53	11175.74	7829.91	14489.72	11220.25	14547.54	11872.6	12944.72	8258.97	14300.93	14403.91	14740.13	14870.74	17496.88	18457.22	19764.56	6718.37	22615.53	20277.63	17877.2	6028.8	19526.67	20456.29	15012.55	17252.66	20934.34	21874.82	10069.84	19403.14	17618.77	15807.92	14973.31	12638.68	18077.52	20211.95
K00765	ATP phosphoribosyltransferase [EC:2.4.2.17]	17539.34	18465.81	17370.63	16882.79	15595.23	14917.47	18627.83	13871.88	16597.82	16565.05	12021.76	11707.41	18967.21	10585.64	8055.24	13968.09	11772.33	15152.74	17276.55	11532.81	12559.89	13224.51	13968.65	16060.04	15622.99	17157.88	18122.65	19262.99	6345.78	22305.98	16964.07	17436.27	4953.15	19325.19	21283.9	14230.64	12013.48	20723	20636.44	11251.43	19312.08	19562.07	15927.4	14343.42	12318.7	18124.51	20466.86
K00611	ornithine carbamoyltransferase [EC:2.1.3.3]	18248.54	17468.86	18350.99	15550.28	14642.51	18371.82	18712.97	11256.05	12761.93	14096.42	14466.07	10944.7	17844.98	13050.06	10190.31	11837.22	11777.31	15066.17	17888.58	7629.25	11085.24	12475.6	10964.09	14082.27	14221.91	16470.31	15146.95	18494.97	7377.56	22961.85	20609	20715.45	6375.54	21786.19	21411.58	14498.9	13423.87	21394.1	22160.52	12016.37	20487.51	19683.77	16731.88	16616.23	12875.05	21555.73	14074.53
K03614	Na+-translocating ferredoxin:NAD+ oxidoreductase subunit D [EC:7.2.1.2]	22836.75	6277.28	15747.46	18015.32	16285.53	16814.45	17620.53	15206.55	16143.96	13991.97	13148.36	12324.16	12990.2	8384.99	8371.33	16409.52	10386.25	18002.09	17897.58	15588.14	7830.24	17791.31	14661.59	7927.37	14828.64	18513.93	24892.89	19923.77	7402.8	22982.98	19186.5	13152.14	1230.5	21277.22	21693.99	15849.32	9571.14	21322.15	21723.7	8026.93	20881.37	17326.86	18190.23	17128.3	12313.93	20374.92	21169.13
K11755	phosphoribosyl-AMP cyclohydrolase / phosphoribosyl-ATP pyrophosphohydrolase [EC:3.5.4.19 3.6.1.31]	20834.64	17971.28	17924.96	16675.32	16514.53	16313.49	14895.7	14620.05	18072.64	16843.72	12439.56	11924.81	18564.76	11172.99	7094.58	14124.85	10382.67	14858.97	16730.35	14453.64	7389.89	15130.48	13351.75	14937.87	14535.32	20536.1	18767.81	18991.69	8091.55	22705.98	17532.5	13175.39	1124.25	21268.97	21285.24	13646.57	7875.85	19251.15	21610.37	7244.93	20447.68	17582.7	18484.4	19534.71	12280.01	20818.84	18085.63
K06346	spoIIIJ-associated protein	19300.11	17340.33	16357.66	16571.48	10876.78	17201.79	17811.2	10865.21	12862.56	16728.01	16002.52	9571.05	18862.32	9815.85	16297.94	10714.14	11775.84	13417	20596.37	9365.28	11220.63	12639.31	9769.66	13531.06	12373.25	17599.04	18746.84	18610.21	6198.4	23107	20489.65	19847.09	6933.77	21340.05	21729.26	12898.1	11417.62	21416.14	22068.75	12665.07	20654.17	20115.91	18107.94	17941.7	11087.6	20394	12072.45
K03500	16S rRNA (cytosine967-C5)-methyltransferase [EC:2.1.1.176]	19253.31	16618.53	17866.06	16598.48	13530.31	17932.56	18496.31	11337.76	13673.1	17762.23	17321.04	11507.72	18673.16	12572.14	18068.61	11436.13	10398.25	13264.89	20588.63	9922.61	6128.63	12922.74	10763.84	12727.16	12873.82	17403.24	18957.32	18615.13	7579.4	23111.11	20442.73	13065.73	6351.8	20755.83	21280.72	12722.43	13370.98	19518.14	22241.75	9538.94	19739.3	17674.27	17764.21	17624.75	12812.12	19717.66	13943.06
K09013	Fe-S cluster assembly ATP-binding protein	17874.89	29813.61	19167.97	16363.47	17029.11	14579.02	18163.1	14719.73	18258.5	13197.53	18203.38	9877.56	27557.97	12510.19	18139.97	14594.89	11766.31	13873.19	19703.84	14617.52	12446	14914.59	13754.94	23154.93	14296.57	16291.94	16970.4	19988.37	8013.7	4651.33	16157.92	18569.41	6759.17	18649.57	14150.65	14337.52	8699.88	17874.39	9123.62	12040.67	17666.2	14800.11	15967.34	15408.01	6436.53	12385.91	21914.98
K07082	UPF0755 protein	17534.61	17561.61	16105.59	15653.3	15296.61	15118.58	17796.38	12862.62	15063.92	12758.45	11828.26	9893.33	17669.45	11346.15	15488.97	12319.69	11777.98	14901.74	17704.94	12358.52	12190.9	14192.42	12986.39	15289.93	15236.93	19393.83	17374.57	18880.02	9145.2	23211.44	17951.58	18144.77	6691.29	17239.86	21664.4	13028.52	12761.78	14488.39	23022.79	11724.67	14343.93	17992.78	15692.76	16129.33	14772.58	20826.49	19873.59
K00941	hydroxymethylpyrimidine/phosphomethylpyrimidine kinase [EC:2.7.1.49 2.7.4.7]	15708.71	18596.11	17493.3	14334.49	15025.03	15390.61	17350.27	12282.6	15240.22	15175.55	16942.86	10334.99	18055.28	12082.62	18516.4	12522.99	11776.91	13776.06	19137.75	12432.64	11175.13	12287.31	11891.42	16599.2	15551.16	16567.15	13427.73	17775.53	10959.15	22229.26	17328.92	19115.19	2072.67	18023.74	19843.4	14355.49	12297.66	19628.24	21304.87	12687.59	18283.42	17050.36	14767.56	15200.12	13203.23	18984.09	20419.74
K06442	23S rRNA (cytidine1920-2'-O)/16S rRNA (cytidine1409-2'-O)-methyltransferase [EC:2.1.1.226 2.1.1.227]	19149.33	17391.33	16248.66	16445.48	10827.78	16646.01	17700.64	10855.43	12665.56	14721.01	16343.52	9055.05	18704.82	10056.85	17354.94	10545.86	11775.84	13353.22	20528.37	9360.28	11170.63	12532.31	9725.66	14019.06	12363.61	17612.01	18617.84	18339.21	6144.4	22945.11	20486.4	19883.2	6944.77	20690.05	21705.51	12806.1	11180.73	21289.14	21882.75	12665.57	20566.17	19709.74	18008.94	17885.14	11040.32	20324	12015.06
K07738	transcriptional repressor NrdR	18480.09	17370.86	16427.73	15632.48	12925.31	16514.67	13608.62	11031.54	12831.43	15832.73	17177.37	11050.38	18071.83	11965.38	17699.52	10447	11777.91	12211.17	20266.63	8708.28	10578.63	12564.74	10452.5	14015.33	13109.46	17217.6	18946.41	18270.13	7179.48	22777	18101.15	19613.45	6863.8	20069.08	21073.13	12703.1	13160.7	21248.64	21993.42	11716.52	20440.97	17570.61	17747.21	17799.64	12990.57	20272.33	12586.28
K14441	ribosomal protein S12 methylthiotransferase [EC:2.8.4.4]	19411.91	17912.95	18164.96	17475.99	14052.03	16455.45	19072.7	14309.72	17784.45	16590.97	12597.03	11435.58	19342.83	10227.62	6251.83	14956.26	10396.25	14765.09	17346.66	13939.64	7201.47	15154.82	12380.75	14933.03	15254.8	18874.6	18096.56	20160.46	8917.64	23001.15	17887.33	12085.8	1459.5	20013.05	20261.82	14667.32	9844.89	19400.32	21754.2	7351.76	19801.84	15105.7	16808.56	17407.94	10106.09	19666.59	20913.97
K11068	hemolysin III	17358.9	17794.94	15303.3	11918.75	14074.75	18683.86	13301.86	12009.38	15882.34	14425.72	18099.44	11734.28	16652.24	8236.87	17628.77	12379.56	2277.91	11942.92	18782.91	14209.06	12348.72	12446.82	13259.14	15220.84	15589.02	15811.1	17777.24	13121.54	8217.61	23031.97	20093.31	17763.56	6603.13	15802.42	21075.28	12000.39	13667.97	20232.59	22134.2	16806.84	19359.92	19639.78	16653.85	17269.86	13623.22	19370.92	19045.72
K02757	beta-glucoside PTS system EIICBA component [EC:2.7.1.-]	9958.22	17689.13	17391.89	9958.8	10023	20340.33	9770.01	9785.02	14375.33	14921.6	14456.08	15929.78	14239.85	11229.24	21624.29	9165.66	1467.31	9557.47	15848.61	21575.5	9977.83	7795.66	6516.12	12440.3	15603.29	14691.38	14297.96	12427.27	6327.63	25771.56	16879.97	19653.07	10238.39	14875.27	16355.56	13322.97	29238.47	14461.7	21153.3	34339	17814.62	19644.3	19036.9	18798.75	26528.74	22010.92	10475.74
K06960	uncharacterized protein	19137.11	17266.33	16246.66	16464.48	10826.78	16656.79	17700.2	10853.21	12667.56	14718.01	15971.52	9055.05	18788.32	9820.85	16274.94	10541.14	11775.84	13342	20523.37	9365.28	11171.63	12531.31	9713.66	13502.06	12356.25	17512.04	18618.84	18338.21	6145.4	22945	20486.65	19813.09	6917.77	20688.05	21693.26	12802.1	11183.62	21292.14	21882.75	12665.07	20566.17	19710.91	18005.94	17882.7	11024.6	20324	12015.45
K01129	dGTPase [EC:3.1.5.1]	20945.58	6234.61	15118.88	17043.99	14780.86	17722.78	19636.36	12463.55	17094.45	13853.47	9724.66	11859.83	10327.39	8465.78	7785.16	13001.77	1026.33	15349.34	16869.91	17233.81	9145.47	12014.98	12898.42	7396.37	17232.47	18023.6	19906.39	15610.56	7450.8	23102.9	18093.25	19890.22	1919.83	22333.39	21903.07	14005.99	12239.97	26691.32	22441.87	11989.43	22050.89	22723.36	17361.98	18228.41	13189.43	21683.67	21585.8
K03621	phosphate acyltransferase [EC:2.3.1.274]	19041.81	16604.53	16423.06	16730.98	14018.31	17858.56	18371.64	11346.76	13124.1	15742.23	17408.04	11360.22	18428.33	12083.06	18152.61	11495.13	10398.25	13230.72	20577.46	9093.28	6163.3	12843.91	11710.84	12726.33	12138.99	17678.91	18937.65	18745.63	6028.9	23237.11	20390.23	13104.9	6195.13	20749.91	21273.72	12776.93	13307.15	19508.14	22191.42	8854.44	19873.8	17654.77	17766.21	17607.92	12643.79	19743.16	11991.56
K03529	chromosome segregation protein	19453.33	16725.33	16975.99	15490.81	10855.78	17023.68	13780.56	10943.1	12906.23	17540.35	16751.65	9733.72	18661.49	10301.19	17379.61	10631.19	11405.51	13183.56	20596.87	9391.28	7392.63	12961.31	9626.83	12724.06	12002.61	17552.68	18613.42	18592.54	6982.4	23117.11	20526.73	19802.87	6830.1	21393.05	21428.18	12806.1	11474.73	21428.14	22072.75	12665.99	20466.5	18125.07	17841.61	17873.48	10745.15	20262.33	12155.73
K18707	threonylcarbamoyladenosine tRNA methylthiotransferase MtaB [EC:2.8.4.5]	19825.41	17896.75	17624.89	16733.32	13907.83	16338.9	14751.69	14313.39	17381.59	15499.25	12394.51	9978.49	19387.16	8931.75	6485.25	14154.49	10396.18	15539.26	17517.32	13794.14	7739.14	14918.72	12339.24	14857.43	14575.26	19136.37	18310.4	20138.68	7822.89	23013.15	20305	12294.61	1520.47	20560.94	20870.62	14740.32	10492.06	19438.82	21891.53	7760.73	19878.04	17255.16	17018.29	17450	10018.96	19667.59	20178.97
K00849	galactokinase [EC:2.7.1.6]	14861.08	18172.61	15495.15	13527.57	13730.98	18700.17	11129.11	13081.05	15836.97	14330.13	17450.98	12058.01	16730.87	6977.84	17979.74	13252.36	1394.33	14825.51	19091.27	13149.72	11713.07	12061.09	11558.4	14763.3	14091.85	16926.76	18492.24	14721.32	7649.53	23181.22	19284.88	19581.64	6272.97	20199.92	21130.7	13892.22	12430.43	20619.92	16780.49	12571.34	19579.63	19667.28	17691.93	17184.91	12759.65	19226.44	19633.72
K09762	uncharacterized protein	19160.33	17385.33	16223.66	15318.81	10590.78	16560.01	13150.31	10810.1	12639.23	14646.68	16247.85	9006.38	18586.49	9617.18	17354.94	10009.86	11773.84	13172.89	20499.37	9357.28	11102.63	12436.31	9559.99	14005.06	12348.61	17598.01	18608.84	18300.21	6108.4	22940.11	20403.4	19824.2	6718.77	20672.55	21702.51	12787.1	11139.73	21289.14	21876.75	12648.57	20550.84	19683.74	17986.94	17843.81	11013.32	20319	11948.06
K01926	redox-sensing transcriptional repressor	18209.55	17847.25	15855.31	15867.9	12864.55	15038.16	19900.22	12720.72	15558.14	12617.58	16839.93	9671.68	18508.91	7540.52	17492.95	14096.03	10400.18	15592.09	19832.34	14835.22	7488.39	14051.23	12773.97	15098.73	13599.56	16359.12	17944.74	16531.38	4026.77	22429.72	19827.73	11715.17	6052.02	19813.29	20969.42	13855.8	10893.69	19403.42	21365.85	10166.89	18998.61	17640.57	15997.74	14940.91	10877.83	18174.84	20209.06
K16786	energy-coupling factor transport system ATP-binding protein [EC:3.6.3.-]	19075.65	16614.29	17809.18	15406.69	15598.59	17763.73	15587.06	10992.74	13183.82	15313.38	16648.87	9550.24	18417.31	13642.19	19037.84	10226.49	10597.85	12570.72	20639.36	11529.53	6812.2	12169.65	13840.41	12777.5	11327.28	15747.51	18870.7	18304.03	4795.21	21370.29	14540.21	11976.35	10241.34	20592.19	16221.87	12630.33	15895.4	24014.66	19830.58	12933.17	19394.69	19530.28	15542.01	15323.9	15028.61	19960.99	12277.54
K09157	uncharacterized protein	19089.82	17237.83	16175.66	15691.81	10958.78	16446.49	16507.09	10914.38	12976.58	15686.43	15938.85	8884.22	19419.61	8740.78	16285.94	11188.72	11767.26	13234.5	20154.37	8911.28	10996.88	12613.64	9729.49	13490.56	12681.75	17823.46	18193.51	18484.09	8482	22970.5	17530.98	19602.04	6153.52	20471.73	21645.76	12788.85	9607.37	21047.14	21399.42	10995.32	20519.51	19617.75	17888.11	17340.29	10469.18	20206	12936.95
K00528	ferredoxin/flavodoxin---NADP+ reductase [EC:1.18.1.2 1.19.1.1]	18806.95	29017.86	19449.12	16075.68	14445.91	16282.29	17134.74	12127.98	14664.58	16561.07	11601.08	11201.95	26434.61	9609.17	6132.96	11467.7	1394.33	12605.97	16842.11	9219.7	11006.72	13113.15	12311.54	20270.17	13584.11	17054.27	18227.83	18453.07	5631.91	22102.7	19247.15	18319.39	1854	19365.47	20729.33	12070.99	12314.43	19985.15	20599.9	11088.86	19590.97	17064.37	16600.89	17249.66	10091.6	16572.55	12930.46
K02072	D-methionine transport system permease protein	17463.03	17086.96	17857.18	13963.31	13167.41	15788.58	16336.96	10234.43	12244.45	12681.86	19466.65	17096.86	17012.02	14697.18	22808.43	9254.32	22524.44	12115.72	20420.03	10610.28	14421.73	11046.26	10856.5	14908.63	14698.3	15996.53	15230.01	15752.35	6650.73	21774.11	20134.49	18473.82	7199.61	16480.88	19372.81	9505.1	13258.33	19062.14	19735.92	10566.42	14042.27	17907.71	13794.59	14673.5	13572.52	15849.92	10579.22
K02071	D-methionine transport system ATP-binding protein	17390.03	17084.96	17848.18	13931.31	13181.91	15789.58	16214.96	10225.43	12186.45	12680.86	19321.65	17102.86	17072.02	14638.18	22582.43	9220.32	22524.44	12130.72	20420.03	11199.28	14390.73	11036.26	10825.5	14908.63	14704.3	15967.53	15192.01	15742.35	6650.73	21774.11	20126.49	18437.82	7204.61	16407.38	19353.81	9503.1	13256.33	19013.14	19713.92	10586.42	14028.27	17908.71	13782.59	14632.5	13573.52	15837.92	10581.22
K00965	UDPglucose--hexose-1-phosphate uridylyltransferase [EC:2.7.7.12]	14093.33	16681.19	15700.41	11456.21	9687.88	20040.16	10370.48	9179.43	11046.4	15986.57	15507.23	12951.22	14838.99	6619.01	17344.24	8366.94	2276.91	11701.72	19321.29	7985.62	10001.82	8362	8590.43	11924.64	13142.41	17295.49	19079.75	11527.16	6246.39	40093.19	23226.13	18182.9	6618.71	20189.08	27282.21	9986.52	14154.81	22263.47	22934.73	15906.94	20680.85	22183.78	18205.72	18849.63	16513.31	22816.18	10377.72
K00278	L-aspartate oxidase [EC:1.4.3.16]	18559.39	17606.61	16449.96	15437.49	14407.03	16052.41	16414.53	13202.55	16934.37	13085.72	12606.86	11558.85	18856.51	7723.03	6521.83	14392.02	11406.25	14773.92	15788.64	13311.31	8702.64	12302.31	11648.75	14445.54	14205.14	17208.35	18500.23	15134.27	7711.63	23179.48	18297.41	18618.64	1728.33	19621.14	20876.82	13624.49	12775.26	20911.65	21961.04	11169.6	19320.09	17210.2	16754.82	17110.34	11911.93	18475.5	18366.13
K04517	prephenate dehydrogenase [EC:1.3.1.12]	19219.41	17294.33	16560.16	16681.98	11732.11	17193.97	18312.81	11084.6	13346.14	15965.01	11100.52	9266.87	18741.49	9424.35	6134.11	11423.61	11770.26	13106.39	17666.64	9382.78	11206.55	12806.81	10815.32	13587.56	13249.86	17629.26	18292.76	18722.63	6005.4	23078.61	19622.9	19141.7	6265.02	20666.05	21643.76	12838.35	10298.19	21034.72	21658.75	12658.07	20698.26	19698.08	17917.11	17557.16	11095.15	20213.42	12963.06
K05896	segregation and condensation protein A	19178.33	16618.33	16282.99	15364.81	10663.78	16360.68	13407.31	10819.1	12651.23	15524.35	16581.65	9026.72	18578.49	9716.27	17349.28	10105.19	11405.51	13077.56	20498.7	9378.28	7284.23	12538.31	9557.66	12675.06	11494.61	17446.68	18475.17	18308.54	6908.4	22944.11	20488.73	19761.87	6697.1	20700.05	21388.18	12708.1	11184.73	21289.14	21880.75	12656.24	20355.5	17707.07	17718.61	17748.48	10663.65	20185.33	11909.73
K03789	[ribosomal protein S18]-alanine N-acetyltransferase [EC:2.3.1.266]	17126.13	17164.36	17573.13	14884.41	12489.31	15661.91	15912.42	10087.15	11589	15172.2	13652.2	10319.05	18513	11350.51	18029.77	9482.52	11778.91	12661.94	20258.63	9833.28	10670.63	12192.9	9529.5	13974.83	13310.68	15912.54	18557.33	17788.3	5636.73	22458.22	19308.15	18338.17	6752.3	18118.83	21510.13	12605.6	13316.42	20470.64	21895.92	14340.2	19220.54	19684.44	16060.38	14672.19	13478.24	18619.83	12865
K09747	uncharacterized protein	18618.31	16545.53	16101.06	16116.48	13191.31	17251.56	17723.64	11089.76	12951.1	16167.73	16985.04	11145.72	18463.83	12109.06	17825.86	10909.88	10400.25	12414.72	20298.96	8571.28	6031.7	12707.41	10475.84	12635.83	12076.24	16999.16	18797.65	18321.13	6790.15	22923.11	20042.48	12973.9	6373.13	20166.08	20678.47	12596.43	13289.65	19504.64	22186.42	9107.94	19583.3	15552.27	17535.21	17487.42	12647.29	19662.66	12567.06
K06024	segregation and condensation protein B	19145.33	16616.33	16118.99	15366.81	10600.78	16353.68	13190.31	10804.1	12649.23	15520.35	16462.65	8875.72	18575.49	9677.27	17348.28	10058.19	11405.51	13071.56	20492.7	9372.28	7248.23	12533.31	9557.66	12673.06	11381.61	17445.68	18475.17	18304.54	6906.4	22944.11	20488.73	19759.87	6697.1	20699.05	21388.18	12708.1	11183.73	21289.14	21880.75	12656.24	20355.5	17707.07	17718.61	17750.48	10660.65	20185.33	11877.73
K03699	putative hemolysin	17683.22	18918.08	18683.5	13408.9	12820.03	16336.95	11278.78	12992.5	16867.75	12380.58	9397.01	8568.84	17911.74	5529.71	8555.74	12943.78	11768.09	13281.37	10832.09	13823.39	12139.82	12070	12145.23	16589.03	15541.03	17604.65	18984.91	14659.65	7439.02	22976.53	19956.3	19090.72	6514.02	18672.62	21478.08	13478.97	8045.41	21197.34	21898.32	12680.22	19489.91	17886.91	18665.57	17568.7	11503.13	20122.36	21406.95
K17318	putative aldouronate transport system substrate-binding protein	12561.24	7351	11213.17	14788.56	14134.1	19918.87	9287.22	12170.53	9071.5	20349.53	16893.37	12811.12	13561.36	4357.86	8447.77	17932.9	719.2	12870.93	16569.05	7513.23	5199.97	11710.13	13813.57	5047.13	12367.17	16894.53	26593.42	14809.3	3733	39937.23	17688.03	11628.4	2330.6	22794.7	23438.6	18567.23	17520.67	15855.07	21104.97	15857.07	32457.97	14609.83	25313.33	19671.49	13822.26	24036.6	14228.6
K12308	beta-galactosidase [EC:3.2.1.23]	6058.13	9674.06	14027.53	9713.63	15661.84	18274.7	10566.31	9652.08	17164.44	19089.89	12264.87	16865.76	6593.12	6671.91	10183.86	14688.01	3154.05	9971.99	8814.33	15420.8	21649.85	7280.95	12109.98	13283.17	22908.99	14365.32	11758.6	9787.05	4874.45	55832.04	16304.07	20440.34	2932.21	13589.46	25535.24	12703.19	13320.91	14751.74	23509.4	14453.8	21899.58	18736.49	14799.55	12475.45	17500.18	21334.59	30291.54
K03589	cell division protein FtsQ	11688.16	18086.61	16562.22	13437.6	12894.41	15801.9	13782.28	13251.72	16968.57	16395.3	16640.61	11687.93	16419.45	10221.27	17037.52	13142.31	11776.58	12906.09	12414.52	10407.72	10795.05	12179.82	9821.14	15575.83	14985.43	15569.18	16423.65	16802.23	9063.95	22015.89	17586.23	19194.22	6611.22	19034.92	19288.45	13770.47	12491.18	20717.09	16249.69	11471.17	18656.88	17460.61	16298.34	16648.68	12885.13	17886.84	20493.39
K06381	stage II sporulation protein D	23778.88	17406	19979.92	18640.93	13684.13	16859.99	15203.4	12953.1	13815.5	16135.6	11640.1	10505.45	21218.02	9991.99	5660.88	11836.03	10394.85	14491.14	12182.93	13237.2	7734.1	15106.57	10942.2	14084.23	11991.4	17162.77	18643.83	23684.08	5413.42	21231.62	14275.73	13488.45	1491.8	20953.85	15934.55	15943.2	10340.44	25055.37	24777.9	8157.33	19758.43	19223.5	15154.58	16020.2	10165.63	19924.93	14611.47
K03705	heat-inducible transcriptional repressor	17912.83	17313.33	16437.66	15295.31	10341.78	16030.01	13094.14	10784.6	12128.23	14793.68	15967.35	9166.38	18563.66	9679.85	17146.94	9869.86	11775.84	13216.22	20534.7	9349.95	11087.3	12429.48	9610.99	13977.73	12466.28	16437.68	18333.67	18273.71	4724.4	22617.11	19969.4	18607.37	6751.1	20363.05	21402.01	12721.6	11009.9	21203.14	21485.42	12657.57	20328.84	19711.24	16414.44	15184.48	11090.99	19979.5	11979.06
K00616	transaldolase [EC:2.2.1.2]	12537.65	6313.34	16264.71	13716.44	15637.89	16657.1	12796.85	12344.31	17703.92	17240.72	15188.31	16509.67	7455.2	14345.35	20398.28	13306.55	1415.98	11929.86	15113.77	12093.84	11184.95	12221.14	13995.47	7075.47	16860.41	14881.27	19087.75	18016.43	7015.78	22290.35	18391.57	19892.04	2919.94	18711.53	19423.02	14367.69	19325.93	20848.77	17207.77	12643.72	19567.6	17165.93	16549.43	17274.88	15422.91	18639.27	19469.76
K01620	threonine aldolase [EC:4.1.2.48]	15674.86	18302.61	20752.3	15154.61	15688.56	15441.7	14791.21	13345.28	19510.05	16846.2	12556.56	11974.87	18284.67	12850.94	6370.52	14252.99	11765.31	13828.41	9939.65	16456.11	11897.75	14073.75	12193.55	15110.97	17197.97	15095.58	16342.06	16198.29	8726.55	21210.95	19028.19	18091.68	1981.2	19239.96	19058.35	11891.29	9336.53	19975.87	15315.97	10363.76	18579.47	17015.03	15256.56	16604.43	9395.05	15708.66	19947.83
K07107	acyl-CoA thioester hydrolase [EC:3.1.2.-]	14091.35	19336.55	16759.96	17343.35	17968.41	13288.82	22787.05	15432.68	21137.41	15835.94	11381.28	10598.36	18450.82	11612.71	6133.09	17382.24	10384.07	16601.85	20993.22	18652.28	7431.52	13792.95	13506.46	17436.2	18686.88	17502.5	11368.87	19092.3	9287.94	22244.56	15858.48	8575.8	4297.84	15913.45	19328.81	16431.55	6563.89	10458.72	20507.47	7508.24	15554.66	10985.2	12901.99	10220.94	12125.21	16959.06	27413.9
K00821	acetylornithine/N-succinyldiaminopimelate aminotransferase [EC:2.6.1.11 2.6.1.17]	16009.6	16508.53	18483.22	14890.9	12538.93	19287.48	12277.9	10671.26	11339.37	19852.65	9661.92	13221.6	16606.81	10103.98	4794.58	9397.26	10391.67	13967.81	17210.96	6855.2	5229.72	10706.23	9243.11	12072.37	13486.03	16910.41	14432.57	17392.95	3168.58	40443.45	20409.5	11583.23	1216.08	21274.13	26587.17	13567.95	12185.98	21420.2	28790.27	8489.2	19557.74	22058.7	15058.77	14392.28	17788.42	23940.58	12467.13
K00882	1-phosphofructokinase [EC:2.7.1.56]	18093.03	16591.83	15918.14	13489.31	10676.38	18862.38	10227.53	10639.83	13072.99	16036.4	13303.97	11476.65	17828.48	10485.62	15316.18	8950.37	10399.25	13032.56	21049.63	11423.61	5159.65	10556.57	8205.04	12540.93	11198.34	16724.52	19122.32	18276.24	7355.63	23458.79	20916.13	14105.65	9839.25	19922.18	21654.82	12886.58	13981.88	19536.32	23041.15	11782.69	19007.6	17704.9	19877.36	20377.08	12946.32	19225.41	11499.29
K01258	tripeptide aminopeptidase [EC:3.4.11.4]	13825.96	6408.78	17406	14821.4	15588.24	14831.08	13299.27	13122.89	18261.44	21742.3	18800.23	12014.11	8957.95	15718.53	19424.95	14226.39	10409.75	14005.84	14606.7	14389.72	7421.06	12975.16	12695.09	8638.33	15006.1	16985.01	17733.64	21994.86	10665.87	21184.89	15939.81	11605.81	6752.67	17610.62	15328.79	14535.8	14831.81	17830.42	19882.85	9537.84	16849.41	16267.77	15862.84	16609	12596.8	17864.25	20623.06
K07727	putative transcriptional regulator	25114.01	7756.81	15481.53	18953.8	14926.57	18356.59	12150.88	14807.73	17738.34	11740.7	15235.24	11050.51	11931.5	5351.14	7674.94	14378.43	1460.82	15530.85	18317.84	17177.16	13282.02	18341.96	14140.33	9891.37	15096.77	17640.9	23843.67	19159.49	6079.58	6527.96	17873.42	13120.29	6033.45	20884.94	16624.91	14140.94	7689.4	25294.34	16880.36	15769.81	21253.89	18603.08	19086.58	17674.35	8266.07	17865.08	21228.78
K00077	2-dehydropantoate 2-reductase [EC:1.1.1.169]	12478.23	17553.06	20309.19	12374.89	16816.73	17049.09	15138.43	13975.22	16449.53	16141.04	22884.7	14002.49	14263.82	14589.68	19454.55	13922.94	10754.47	12909.77	12058.01	12117.02	10195.25	11945.01	13996.08	14885.87	17268.23	15830.05	13144.76	16049.53	4845.68	22047.16	16049.83	11951.35	5939.74	16140.3	19283.69	12162.6	10052.91	17881.39	15311.63	10380.03	15970.17	19476.98	14734.36	14206.13	14182.09	16822.32	20344.14
K07574	RNA-binding protein	18656.91	17151.86	14956.23	13744.91	11953.81	16870.89	10641.31	10336.93	11190.5	12640.4	16253.7	11154.38	18506.67	7579.28	16769.77	10140.47	11775.91	12852.22	19656.96	8632.95	10889.4	11557.74	9289.5	13214.5	11962.49	16402.74	18908.99	14209.46	6283.23	22764.11	20291.9	19727.23	6427.13	19907.91	21665.38	12206.1	13681.98	21195.64	22071.59	12675.77	19799.54	19651.94	17854.71	17677.92	12714.46	19142.83	11959.89
K01770	2-C-methyl-D-erythritol 2,4-cyclodiphosphate synthase [EC:4.6.1.12]	17742.49	18507.61	16456.63	14263.59	15195.53	17184.78	12719.03	12888.05	15605.52	13663.8	12257.36	12195.82	17563.17	6881.67	5501.24	13947.61	1400.91	15051.26	16105.25	11658.14	12442.47	12124.81	11580.08	15135.37	15651.47	16819.09	13735.9	14024.1	8666.88	22799.48	20457.17	18811.8	2120.17	20319.39	20615.15	13727.99	13328.3	20274.15	22176.2	11094.93	19282.91	19305.53	15306.23	15932.93	12590.1	19250.59	20920.46
K06213	magnesium transporter	19341.78	6192.65	15325.04	14922.09	12613.6	17749.49	15963.16	12321.04	15554.19	15905.13	13455.01	14430.34	10023.42	7206.95	13230.1	13645.01	27.16	16861.16	19605.95	10541.84	7952.37	14778.91	10818.4	7220.5	15128.87	15264.05	19516.3	15589.98	5870.37	22825.04	22489.47	13224.85	2053.33	21726.41	21539.32	14187.52	12057.98	26487.35	21688.56	10988.54	20896.78	23076.72	16097.41	16313.84	11639.35	18670.04	22258.21
K03617	Na+-translocating ferredoxin:NAD+ oxidoreductase subunit A	22093.25	6030.78	14012.96	17530.82	16021.53	15720.45	17788.53	14139.05	15686.46	13456.47	13044.36	12091.66	12317.2	7632.99	8295.58	14983.27	10386.25	15711.59	16773.08	14852.14	7725.24	16055.81	14113.59	7711.37	14349.14	18144.43	23526.39	18019.27	6646.55	22403.98	19134.5	11199.14	1180.5	19749.72	21266.49	13771.82	9376.14	20145.15	21543.7	8020.43	20092.87	17249.86	17333.73	16424.3	12156.93	19148.92	19710.63
K00805	heptaprenyl diphosphate synthase [EC:2.5.1.30]	17876.6	28297.5	18155.15	15125.3	10359.9	14788.24	12009.34	11540.32	12743.02	14362.85	15293.1	8802.88	26894.33	9598.63	16092.25	9329.04	20761.18	13013.86	19935.08	9605.53	5984.13	12420.63	9120.27	20325.43	11044.26	16294.48	17730	18021.11	4038.25	22459.56	19177.33	11697.39	1942.97	19659.77	21205.8	12166.2	6721.42	19306.2	21143.26	10836.66	18370.15	18342.49	15298.83	14453.27	11042.58	18148.41	12243.41
K03613	Na+-translocating ferredoxin:NAD+ oxidoreductase subunit E	20062.25	6028.78	13844.46	17698.82	15720.53	15712.45	17428.53	14118.05	15635.46	13450.47	12907.86	11930.66	12128.2	7587.99	8280.58	14752.27	10386.25	15637.59	16941.08	14850.14	7792.24	16034.81	14099.59	7845.37	14298.14	18267.43	23487.39	18115.27	6646.55	22403.98	19126.5	11326.14	1180.5	19898.72	21226.49	13771.82	9376.14	20133.15	21542.7	8020.1	20090.87	17249.86	17462.73	16402.3	12130.6	19165.92	19651.63
K02014	iron complex outermembrane recepter protein	4612.63	34114.35	22609.83	12596.02	32667.17	7663.82	19460.38	24301.85	35090.74	15086.98	26119.27	22160.81	22922.78	21655.8	9165.24	27881.83	19.75	15400.09	2368.62	35482.7	15401.44	16608.13	26215.65	36314.78	27556.53	13161.22	2958.78	21192.29	15632.02	49.32	228	679.38	513.87	957.47	139.9	15768.86	13171.8	131.67	1840.84	884.58	1454.93	100.2	566.69	837.33	12062.28	24.96	75987.82
K06334	spore coat protein JC	19004.04	5749	14655.75	15641.36	10488.3	21023.66	11742.9	10840.1	11622.07	16613.1	9322.6	11835.7	9457.69	4730.39	5441.05	10028.45	29.85	15005.64	18444.68	9065.7	6064.64	10738.4	9050.2	4503.9	13869.57	18562.6	17886	16238.47	4150.25	40403.95	25053.23	12718.29	1462.8	26391.85	28609.05	13105.2	15731.19	27828.2	28428.4	8954	22200.17	23782	17697.25	17403.37	14035.8	23847.43	12153.3
K07166	ACT domain-containing protein	19009.82	17222.83	15669.66	15318.81	10517.78	15818.49	12247.09	10792.38	12524.58	14335.43	12634.85	8522.55	19189.61	8483.78	14151.94	10405.72	11767.26	13015.17	20082.37	8904.28	10941.88	12426.31	9479.82	13462.56	12008.75	17798.46	18147.51	18228.09	7401	22732.5	17527.98	19554.04	6132.52	20321.73	21636.76	12749.85	9598.37	20949.14	21363.42	10991.32	20486.51	19612.75	17845.11	17324.29	10004.18	20135	11904.95
K02237	competence protein ComEA	17840.31	17069.06	16862.23	13763.01	12249.71	16225.39	12305.98	10600.73	12277.75	14795.15	15783.1	11084.88	18231.5	11451.31	17701.57	9663.47	11777.91	10739.84	13053.73	6656.28	10328.63	11565.17	9875.1	13642.03	11984.82	16173.82	18773.66	17244.63	6617.23	22177.31	19823.4	19483.46	6911.4	19322.68	20272.58	12038.6	13675.26	21200.64	21438.42	12285.77	19910.99	17534.14	17395.76	17368.5	13075.99	19546.33	11468.89
K05601	hydroxylamine reductase [EC:1.7.99.1]	16077.04	17844.48	16635.66	15714.52	14700.73	13954.65	16665.63	12849.15	17070.98	15219.82	11276.16	12021.51	18660.43	10309.67	6365.43	12496.19	10428.1	14439.8	17769.53	12138.04	7234.19	13499.91	11159.26	14931.07	13787.16	17104.03	18594.97	19568.71	7030.1	22456.68	21184.15	9725.89	1589.55	18257.57	19864.54	15118.27	22255.84	13528.35	21938.6	8613.6	19273.25	12079.19	14958.56	14170.43	12807.65	18991.52	18396.43
K00012	UDPglucose 6-dehydrogenase [EC:1.1.1.22]	11438.27	19337.21	15202.38	12800.14	15681.73	12023.67	16720.14	15483.08	17588.73	10434.32	13782.98	12156.87	16176.14	9266.25	12783.73	15528.34	21103.85	14398.17	8633.24	16459.69	11271.11	13852.25	15166.48	20694.64	16239.09	15613.99	16848.01	12870.78	8348.42	20866.79	17688.33	16382.59	1892.22	15651.29	18348.26	12008.74	12175.41	18525.51	18461.14	11144.58	12742.18	12142.7	12241.04	13228.4	10379.23	13691.45	34614.93
K10206	LL-diaminopimelate aminotransferase [EC:2.6.1.83]	17277.82	18386.25	16508.41	15684.59	12163.2	14828.57	14812.26	13591.48	16921.65	15265.18	7505.78	9554.33	19043.49	7643.82	5799.76	12791.65	10384.45	14803.9	17339.54	17690.34	6184.35	12750.89	9226.88	15003.13	14152.94	18819.23	18652.32	20298.54	7997.64	22968.1	17414.55	12070.81	1440.52	18686.29	21412.92	15043.77	5731.17	19248.19	22119.57	8516.73	19703.07	15864.5	18095.46	17319.35	10406.94	20291.46	22571.27
K00759	adenine phosphoribosyltransferase [EC:2.4.2.7]	18683.66	6557.61	14894.09	15115.3	15002.03	15321.03	12655.46	12203.07	14999.71	14607.2	15130.51	10429.74	10366.15	10175.52	19365.8	12096.06	1402.31	14253.16	19635.82	13552.02	11828.73	13739.59	12490.44	8245.43	15436.68	17757.71	18466.4	18066.61	9103.7	21559.44	18394.5	18382.77	6754.67	18132.32	20895.65	13841.4	13298.03	18872.69	20070.79	12144.67	18452.47	16258.94	16639.97	17017.41	9604.5	17080.87	19834.59
K03154	sulfur carrier protein	11550.07	17410.36	13708.75	11809.79	11229.73	14792.83	15347.05	11135.9	12859.74	18018.45	8778.26	11993.56	17427.46	9210.42	4570.94	12645.03	11762.98	13857.24	17683.3	8464.94	10590.82	9406.49	10191.47	15000.97	13588.22	14988.29	14277.4	14985.73	6095.63	39062.78	19255.1	17400.1	1506.87	16288.54	24637.35	14237.17	9205.15	21950.33	26484.97	9973.43	22813.76	18920.2	14518.36	13772.25	15511.63	22687.12	16215.16
K03823	phosphinothricin acetyltransferase [EC:2.3.1.183]	15571.48	16552.03	15611.37	14482.03	12740.79	15813.84	13876.89	12109.5	14849.89	13953.75	20763.59	13383.37	15962.21	11372.85	18849.17	10999.49	11769.73	12933.19	17789.67	13373.42	11494.4	13357.78	10382.57	13405.17	13934.41	16366.25	16987.44	17876.28	6104.43	22577.08	16167.75	17462.62	6002.12	15376.07	20468.58	11797.55	11949.6	14369.26	16811.96	10978.12	14230.58	16402.65	15156.85	15910.23	11971.1	17690.77	17942.78
K01243	adenosylhomocysteine nucleosidase [EC:3.2.2.9]	14483.13	6233.84	14751.46	12041.94	11471.27	17936.17	9852.89	13572.13	15191.47	14375.33	17572.05	12476.68	8314.16	7611.56	18048.75	14177.96	1400.51	15681.44	19162.27	11986.29	11340.35	13186.49	10849.11	6654.43	15807.98	15943.54	18645.78	13491.78	8864.8	22907.17	20165.38	19393.55	6621.27	19487.97	21128.82	14020.27	13688.32	20871.5	16618.49	14017.34	18539.47	19591.94	17509.35	17157.07	13528.95	17833.79	20073.52
K02502	ATP phosphoribosyltransferase regulatory subunit	20653.86	16492.2	17654.65	16751.43	10979.6	15460.5	13199.2	11844.6	13755.47	14568.6	10861.8	8520.2	19209.17	9052.79	8909.75	10261.55	10389.6	12774.21	18167.9	10951.2	6147.22	14454.5	10029.5	12227.6	11601.42	18728.3	23162.25	19829.97	5682.15	22925.45	17513.9	12325.17	4663.45	20545.15	21861.8	12867.85	9429.7	20039.8	21538.5	8259.83	21030.11	17615.7	19392.75	18883.56	9934.38	20509.25	12609.2
K03442	small conductance mechanosensitive channel	17524.43	6361.75	13077.77	14980.07	14410.17	15524.78	13333.75	13875.33	13927.47	12845.97	18441.25	11409.03	10154.63	8123.18	18309.48	14501.2	10418.5	15235.14	19788.67	10094.19	7469.39	15148.63	12709.68	8299.7	13328.87	16211.38	18665.22	16133.21	5076.47	22394.36	20878.31	11677.03	6434.22	19204.49	20381.79	15053.63	17949.57	19554.92	21641.35	8293.09	19015.86	15483.94	15793.09	15153.39	12308.91	17947.5	19565.45
K03060	DNA-directed RNA polymerase subunit omega [EC:2.7.7.6]	16371.91	17221.86	16237.73	13917.08	12707.31	16754.89	14600.31	9847.76	11847.83	15701.73	16389.37	11126.05	17040.83	10478.78	16289.52	10512.22	11775.91	12101.72	19500.63	4596.28	10245.63	10675.07	8878.17	13817.33	12933.82	15392.57	13688.66	15598.13	6725.48	22900.11	19901.4	19328.06	6654.8	19778.83	20395.38	12221.1	13398.81	20393.64	21533.42	11594.27	18786.37	17504.94	15710.21	15571.08	13000.79	18864.33	12379.39
K03152	protein deglycase [EC:3.5.1.124]	18506.22	6440.08	13671.73	15139.37	14840.58	17529.62	12103.08	12690.53	15384.24	13961.63	18560.25	11794.01	9730.31	7299.21	17510.78	12980.55	21.25	15648.34	19491	13318.22	7241.74	12248.83	11128.97	8159.6	13482.66	16818.46	18876.48	15575.57	7520.2	22866.16	18790.88	12731.72	5996.7	20978.9	21486.34	13920.05	12821.46	19322.42	22190.32	8602.93	19098.3	19420.41	17742.88	17478	11754.57	19469.52	20287.28
K01693	imidazoleglycerol-phosphate dehydratase [EC:4.2.1.19]	18803.86	17209.53	15676.32	16363.1	10778.6	15243.58	17417.53	10810.93	12601.38	14402.93	10083.8	8547.2	18300.42	8998.45	6757.91	10035.39	11769.26	12774.87	17625.9	8735.87	10957.22	12458.83	9588.5	13465.77	12353.42	17243.63	18105.59	18319.97	5766.98	22796.45	17603.07	18883.75	5201.95	20321.07	21619.46	12692.52	9595.53	20961.55	21245.17	11107.66	20461.11	19628.87	17687.5	17297.22	10366.3	20128.92	12469.03
K02005	HlyD family secretion protein	13340.79	21325.92	18425.39	14916.52	18692.11	11017.31	15511.33	16125.29	25499.85	14087.53	14025.99	9450.67	17516.5	10214.69	12199.9	19686.68	10388.25	16141.32	10472.59	23023.57	10238.06	16045.18	14311.54	21526.33	18638.44	16291.65	9207.38	18498.65	10096.63	20548.08	8906.66	9166.95	5742.73	12946.62	12933.76	17357.91	3816.95	8604.53	17299.82	4982.19	13105.73	9259.24	12419.82	11728.52	9067.21	14137.5	42234.93
K04083	molecular chaperone Hsp33	17532.08	16473.53	16823.39	15828.08	12620.98	16068.23	10933.64	11110.26	12357.17	16286.73	16482.54	11207.05	18133.17	10673.46	17654.78	9746.8	10398.25	12976.89	20480.96	9134.78	5909.47	12547.91	9557.67	12582	11966.16	15829.74	18411.82	18344.47	5173.23	22436.44	19783.23	11649.07	5959.13	19676.91	20952.22	12602.93	13102.15	19323.97	21666.92	9390.11	18720.87	17625.77	15961.88	14758.92	12277.96	18161.66	12676.89
K07667	two-component system, OmpR family, KDP operon response regulator KdpE	18054.03	16518.03	17221.47	13140.17	13394.73	17107.14	11358.55	13226.86	12942.97	15695.75	11924.22	13442.47	16568.09	9405.18	6233.38	11770.46	8.52	14128.57	16089.64	9869.9	6466.55	12942.96	10531.98	10659.27	13458.03	17761.01	20135.32	14587.67	6149.58	24137.9	19506.73	13248.01	1294.88	18730.32	23770.22	11882.65	9221.67	21152.9	19018.17	9611.45	19701.58	23851.7	19820.52	17864.22	15832.22	22333.51	18068.93
K00974	tRNA nucleotidyltransferase (CCA-adding enzyme) [EC:2.7.7.72 3.1.3.- 3.1.4.-]	18995.48	16366.53	14331.29	14701.01	12569.08	17260.63	21446.81	10460.93	11553.04	13843.4	16571.37	11197.39	18181.84	8652.49	17544.48	10964.33	21.25	13095.55	19588.96	7782.28	5884.97	11782.8	10317.24	11531.2	11194.16	16493.74	18824.99	14389.97	6356.73	22884.44	20388.83	12954.07	6030.63	20574.41	21247.72	11847.43	13302.15	19401.47	22172.62	9501.11	19659.64	17649.44	17678.55	17498.69	12619.36	19652.06	12757.89
K00027	malate dehydrogenase (oxaloacetate-decarboxylating) [EC:1.1.1.38]	18028.06	4981.43	16811.59	15800.16	13029.36	16490.87	19160.35	10535.28	12746.89	15900.79	19704.32	13780.77	10076.39	13373.46	19739.21	10887.17	10400.65	13241.6	20379.2	11713.03	6076.8	12739.92	10629.78	5623.83	13002	16089.35	18628.39	18343.44	4349.75	23065.26	19910.25	11723.09	3010.84	20283.81	20785.82	12591.53	13261.04	19373.54	22213.77	9130.8	19290.07	17711.92	15605.66	14837.58	12420.22	19253.58	12175.41
K00852	ribokinase [EC:2.7.1.15]	18613.14	28402.75	19831.18	11915.74	14870.05	17783.78	12302.61	11648.24	17734.75	9613.99	21140.48	12800.24	22896.3	10005.91	20343.53	11335.82	2477.97	9686.01	11948.72	17119.68	12033.31	9335.59	11685.65	20683.44	17779.21	14696.97	13340.02	13103.23	5740.66	6391.04	16508.92	18190.25	2418.19	14844.74	14639.26	9461.5	12621.38	24410.49	16747.88	18531.94	12859.01	20369.39	12373	15185.78	12589.84	15671.59	13920.35
K00297	methylenetetrahydrofolate reductase (NADPH) [EC:1.5.1.20]	18159.45	19254.58	15430.22	15808.47	15710.01	14653.14	15816.92	14374.19	18683.45	13549.3	13138.05	10293.5	18675.81	10032.32	6837.31	13799.17	11772.33	13962.3	16253.11	16079.39	12627.64	13165.72	12140.71	16827.47	13561.25	16889.96	17441.82	18084.49	7154.53	5757.74	14958.65	18493.88	5679.04	18069.91	15982.75	13326.05	11202.25	18343.67	15299.69	9563.09	18309.16	17681.75	17850.88	15330.28	8573.71	15814.26	17489.61
K07139	uncharacterized protein	13209.52	17527.28	15375.3	11519.77	12851.41	18453.6	14018.83	12146.5	15138.74	13798.55	10541.48	12255.76	16268.53	6401.95	5898.11	12972.17	10399.58	15680.62	16842.85	8893.22	6214.3	10107.66	10630.48	14172.83	13428.99	13815.21	14351.22	13532.39	6112.87	23440.53	20540.65	12164.53	5714.8	21077.75	20957.04	14081.55	13269.66	25737.34	22962.35	9722.84	17802.95	23304.1	14725.67	13971.32	15273.25	20068.92	20228.95
K02118	V/A-type H+/Na+-transporting ATPase subunit B	19193.19	5583.75	15758.21	15429.45	13595.15	18987.39	17339.21	13984.4	18074.69	13194.93	15106.53	11733.34	8255.15	7531.45	6171.67	15391.48	15.86	17157.44	21324.27	15435.92	8007.39	15658.1	14081.6	6383.03	14695.85	16544.88	18341.07	15347.83	3274.87	23562.01	18692.5	11809.36	1849.27	23512.52	21517.42	11277.85	9307.13	26573.27	21192.38	10209.31	16839.8	21371.4	14357.62	16056.31	11635.75	17732.09	18502.85
K02123	V/A-type H+/Na+-transporting ATPase subunit I	18984.19	5592.25	15347.21	15403.45	13118.15	20063.39	17223.21	13965.9	17845.69	13651.43	14933.03	11745.84	8219.15	7329.45	6178.42	15034.73	15.86	17153.94	21358.27	14698.92	7834.89	15642.1	14066.1	6379.03	14645.35	16451.88	18345.07	15354.33	3275.12	23873.01	18692.5	11817.36	1889.27	23577.52	21523.42	11294.85	9313.13	26581.77	21236.38	10207.31	16850.8	21372.4	14409.62	16060.31	11729.75	17808.09	18389.35
K19294	alginate O-acetyltransferase complex protein AlgI	20166.45	6754.5	19182	17099.7	14438.8	18449.16	16069.4	13206.6	14305.82	13087.85	11559.4	10207.2	10645.25	6124.6	5568.3	12805.7	52.35	16789.39	25584.68	14409.2	6210.15	17096.9	9928.7	6502.9	14430.32	17257.1	20443.25	19005.75	6758.5	21398.7	16426.73	13619.95	1685.05	24843.35	17562.05	15586.95	20148.94	25264.2	15059.9	8023	20639.8	15984.5	17780.5	17712.5	6871.55	18188.68	15178.3
K16898	ATP-dependent helicase/nuclease subunit A [EC:3.1.-.- 3.6.4.12]	17576.93	16610	16963.99	15072.41	10269.28	16489.68	10240.31	10838.6	12215.3	15136.68	15231.52	8939.47	18783.66	8768.26	17180.03	9714.35	20771.85	13060.39	20593.95	9877.28	5875.8	12522.15	8472.49	13445.56	11237.28	15887.02	17933	18261.88	4278.32	22951.11	19740.56	11659.04	6011.1	19756.13	20964.35	12609.93	10480.32	19383.14	21430.92	9238.74	18734.74	17621.91	16022.61	14738.32	10324.15	18285.33	12008.23
K03518	aerobic carbon-monoxide dehydrogenase small subunit [EC:1.2.5.3]	10696.3	16021	18880.87	11274.8	8093.1	19698.28	26382.8	11322.7	14042.92	17582.45	12490.95	13457.95	14071.25	12425.26	3723.85	10670.82	10418.45	11125.91	9428.77	11719.9	4938.3	11922.3	14169.19	10552.8	14839.07	14344.45	15709.83	10061.7	3485.75	39775.65	22356.05	9181.4	1462.72	20154.99	24625.35	8858.4	18267.05	20630.9	22331.3	8584	18849.2	20159.33	14326.33	15701.45	14155.1	20058.45	7500.1
K01893	asparaginyl-tRNA synthetase [EC:6.1.1.22]	18290.08	5894.28	13756.23	15175.07	15309.98	16000.84	17200.77	12918.55	15218.64	12824.13	18343.65	11854.93	9861.45	7898.02	18499.08	14189.19	22.25	14068.09	13101.35	11649.72	7393.14	13311.76	12470.41	7245.8	13595.02	17088.93	18642.56	13708.4	7688.7	22314.97	20071.63	12886.73	5869.3	20058.75	20536.79	12212.05	13233.52	19356.92	21546.32	9390.51	19000.04	17577.27	17352.01	17300.08	12100.82	18938.52	17446.39
K00287	dihydrofolate reductase [EC:1.5.1.3]	12322.84	6484.31	15421.92	12983.24	14184.51	16447.6	12559.49	11811.05	15991.25	14587.98	17908.58	14412.84	7711.73	9145.84	17269.57	14109.16	11775.06	13074.76	11540.67	12040.72	11585.73	11306.76	11685.17	8325.73	15885.58	14953.11	12976.85	13120.61	7974.2	22104.39	19163.55	19140.1	6624.17	19556.2	19701.9	13239.72	12145.58	19901.09	16156.82	14069.02	17672.67	19620.64	15322.94	15136.62	13618.95	16500.44	20974.39
K02120	V/A-type H+/Na+-transporting ATPase subunit D	19157.19	5513.75	14228.21	15369.45	13441.15	18427.39	17075.21	13865.4	17507.69	12882.93	14948.53	11569.34	8240.15	7059.45	6159.67	14808.48	15.86	17067.44	21232.27	13763.92	7964.39	15466.1	13922.6	6236.03	14445.85	16507.88	18334.07	15305.83	3272.87	23404.01	18692.5	11798.36	1829.27	23472.52	21509.42	11231.85	9303.13	26569.27	21150.38	10200.31	16816.8	21371.4	14331.62	16054.31	11499.75	17684.09	18264.85
K01998	branched-chain amino acid transport system permease protein	18298.73	16696.76	18463.23	17321.38	16756.41	16275.66	33014.28	11231.11	14159.65	13567.54	14145.75	14915.03	17375.16	17540.63	7062.47	13367.62	1511.53	10728.14	14101.27	11139.25	11276.73	14503.59	15943.42	12415.8	15509.82	17168.33	15242.1	16378.41	4543.73	21492.55	17061.5	21400.49	5779.06	15849.63	19754.73	7815.9	8063.41	14012.94	19750.36	9886.65	13807.7	11377.35	13968.58	15090.08	8667.87	13592.9	9861.48
K08998	uncharacterized protein	18240.36	16560.75	13619.23	15058.42	12229.88	14143.22	16743.58	12636.5	15489.3	14785.41	17224.9	7997.6	18462.93	8455.52	16153.78	13397.72	10399.18	13592.37	19450.26	11936.05	5447.55	13770.73	11577.8	14242.39	11315.61	16900.65	17283.91	18612.98	8750.29	21822.53	18568.48	11608.67	6207.94	16186.14	18688.67	13338.05	10286.16	17954.34	19737.18	8182.64	18522.17	12447.41	15047.74	16794.38	7729.94	16495.84	13373.12
K02124	V/A-type H+/Na+-transporting ATPase subunit K	18949.19	5512.75	14228.21	15294.45	12988.15	18427.39	16965.21	13861.4	17504.69	12882.93	14763.53	11569.34	8190.15	7059.45	6148.67	14655.48	15.86	17064.44	21225.27	13762.92	7788.39	15465.1	13849.6	6235.03	14445.85	16425.88	18334.07	15281.83	3272.87	23404.01	18692.5	11798.36	1829.27	23472.52	21509.42	11231.85	9303.13	26569.27	21150.38	10200.31	16816.8	21371.4	14331.62	16054.31	11499.75	17684.09	18246.85
K02438	glycogen debranching enzyme [EC:3.2.1.196]	9858.38	18474.19	14042.41	9480.4	10163.13	22559.94	9763.64	10421.53	12349.53	17790.42	12143.71	13759.11	15472.68	5940.08	5628.25	10477.44	2758.59	10635.53	17582.58	4913.57	13715.13	8504.05	8444.57	13358.74	13873.54	12322.75	16859.67	9759.42	3558.99	23853.4	20434.64	25000.25	2253.3	22836.74	22844.79	11302.74	9452.12	29657.4	17527.64	18424.86	24672.74	25145.04	18940.27	16980.63	11981.74	18337.87	12294.09
K07030	uncharacterized protein	19007.43	16440	16187.99	15277.41	10594.28	16787.68	10623.31	10821.1	12595.3	14719.68	16114.52	8963.05	17982.18	7425.59	16969.28	9845.52	19.18	13013.56	20413.37	9168.61	5941.63	12453.98	8346.66	11788.39	11285.61	17309.18	18322.5	18270.18	5600.07	23038.11	20383.73	12970.37	6191.77	20622.55	21455.85	12397.43	10727.9	19457.14	21862.08	9256.24	19641.43	17997.07	17683.94	17530.34	10538.65	19704.33	11906.73
K07742	uncharacterized protein	17808.83	16470	15854.99	15225.31	10269.78	15088.68	12793.81	10757.6	12095.9	14373.68	15714.02	8784.72	18355.82	9558.19	17165.28	9650.02	10396.18	13034.89	20482.37	9154.61	5873.63	12364.81	9211.33	12560.89	11152.61	16202.68	18102.5	18243.71	4290.07	22449.11	19860.23	11678.87	6053.77	20279.88	20962.35	12577.93	10522.4	19408.14	21438.08	9252.74	19420.17	17653.07	16059.44	14848.48	10463.65	19280.83	11870.23
K01997	branched-chain amino acid transport system permease protein	18302.73	16661.76	18151.23	17306.38	16598.41	16280.66	33247.28	11150.11	14041.65	13570.54	14240.75	15015.03	17370.16	16878.63	7053.47	13018.62	1511.53	10711.14	14092.27	11086.25	11281.73	14168.59	15874.42	12384.8	15106.82	17132.33	15240.1	16370.41	4545.73	21490.55	17061.5	21400.49	5778.06	15847.46	19753.73	7813.9	8064.41	14009.94	19747.36	9886.65	13797.7	11377.35	13968.58	15089.08	8669.87	13589.9	9210.48
K09765	epoxyqueuosine reductase [EC:1.17.99.6]	16756.8	17170.75	14973.9	14909.87	11761.82	15242.97	15587.48	12714.92	15619.44	15895.25	12023.76	8654.56	17532.58	8738.14	12653.21	12542.16	10377.93	13355.05	19079.71	11323.64	5058.3	13998.82	10283.72	13007.9	12975.11	16675.59	17706.32	18626.02	5686.12	22854.73	16797.57	12380.58	1366.59	20143.46	20745.87	13300.7	4668.02	19074.2	21279.5	8438.98	18845.42	17587.16	16862.84	16520	10401.06	19316.99	12053.8
K05810	polyphenol oxidase [EC:1.10.3.-]	14510.65	17594.98	17476.45	14458.46	14178.46	16878.36	18489.5	11556.55	15667.22	17879.9	8627.88	12695.33	17197.2	12035.06	5367.21	11597.53	10401.32	12645.26	16257.77	12023.47	6503.13	11433.08	10743.57	14091.43	14562.2	16365.7	12198.76	15521.02	7802.22	23030.15	19821.23	9755.18	1851.49	17664.96	19827.19	12332.82	12663.12	16840.82	22040.5	7935.53	17479.47	17271.4	13984.33	14386.8	12224.49	17383.02	19628.3
K02160	acetyl-CoA carboxylase biotin carboxyl carrier protein	17308.44	3514.53	13045.89	12916.91	11029.48	19662.7	11132.92	9781.15	10947.59	14791.9	16406.37	13309.47	7001.62	7519.58	18138.28	9024.6	20.92	13630.61	17674.21	7969.28	5462.57	11480.74	8742	3088	12910.77	17587.13	19531.49	13682.25	6657.23	39446.55	22728.56	12551.93	5965.63	22017.41	26911.72	9752.43	14057.51	21437.72	22422.09	9983.11	16582.57	20161.44	16567.8	19031.06	16267.26	21963.66	10622
K01695	tryptophan synthase alpha chain [EC:4.2.1.20]	11981.79	18457.11	15149.72	14402.12	14062.21	13659.17	16675.32	12813.26	14271.43	16353.73	10975.88	11785.68	17418.42	10440.64	5557.82	12823.87	11772.93	14277.43	16183.49	9171.42	11875.95	12208.89	11535.84	15893.23	14797.25	15211.56	11927.32	16785.01	6505.7	22480.48	16547.05	16044.31	5871.27	17302.77	20248.75	14202.42	11010.43	13600.04	20754.59	11794.09	16975.5	16421.45	13694.76	11062.41	12649.38	16479.11	20231.08
K01696	tryptophan synthase beta chain [EC:4.2.1.20]	10402.16	18353.61	15575.39	14404.57	12855.16	14879.89	20646.34	12306.57	14701.86	16497.29	10912.37	11764.17	17477.27	11517.43	5532.69	13253.92	11772.33	14363.41	16295.21	9409.13	11608.38	10684.4	10765.23	15776.99	14635.5	14357.37	11950.41	16291.65	6532.45	22557.86	16555.23	15861.27	6710.64	17167.25	20223.2	14181.55	11074.78	13561.26	20679.44	10695.25	16612.49	16394.53	13862.34	11034.25	12065.16	16481.01	20122.53
K10907	aminotransferase [EC:2.6.1.-]	18633.39	28692.33	19313.82	17380.2	12205.23	15220.35	14219.73	12102.93	13675.68	11404.35	7898.1	5905.97	27567.77	10709.27	5616.58	9361.82	20977.93	14111.43	23387.49	10867.87	7026.55	17071.97	10400.27	20442.1	10770.72	16122.77	16498.08	20469.68	4868.75	5622.12	16721.16	11890.7	938.38	17305.6	15409.13	15437.12	12403.56	16262.37	15323.27	10394.83	17614.19	16291.83	15525.08	14780.03	5600.28	14171.41	16390.97
K01006	pyruvate, orthophosphate dikinase [EC:2.7.9.1]	19893.27	6075.25	14566.89	16267.24	13282.25	16567.82	15227.44	12945.97	15941.92	12907.08	12338.43	9862.99	10380.52	6370.92	6418.75	14317.16	21.18	15450.01	16695.32	14839.89	7693.14	14166.14	11915.99	7012.6	14011.18	17965.12	18302.32	16076.18	7517.97	22999.73	20453.25	12327.28	2034.97	20667.03	20885.87	13921.32	10612.56	19410.4	21929.78	8190.73	19889.9	17295.91	17084.71	17599.44	10147.21	19692.59	19751.55
K14540	ribosome biogenesis GTPase A	17555.83	16481	15847.49	15053.81	10165.78	15047.68	12656.14	10747.1	11915.9	14370.18	15652.02	8781.05	18365.49	9315.11	17158.78	9591.52	10396.18	12996.89	20461.7	9131.78	5841.8	12365.15	9183.66	12566.06	11032.28	15829.85	17894.33	18209.21	4276.57	22430.11	19744.23	11638.54	5956.1	19661.13	20951.35	12571.93	10476.57	19374.64	21347.25	9232.74	18703.67	17622.57	15946.94	14729.65	10105.32	18161.33	11867.23
K09787	uncharacterized protein	17517.83	16481	15847.49	15024.81	10139.78	15052.64	12655.89	10744.1	11911.65	14369.93	15651.02	8776.9	18364.49	9300.86	17158.78	9591.52	10396.18	12996.72	20461.93	9130.78	5828.8	12348.15	9183.66	12565.06	11027.28	15829.6	17894.08	18209.21	4276.07	22430.11	19744.31	11637.54	5952.1	19656.38	20951.35	12571.93	10476.86	19373.64	21347.25	9229.99	18696.42	17622.57	15946.69	14728.55	10094.82	18161.41	11865.23
K00878	hydroxyethylthiazole kinase [EC:2.7.1.50]	16261.69	17096.86	14737.81	13119.63	12789.76	15330.07	11836.76	10007.15	11686.05	16295.82	12180.98	11081.7	17058.81	11493.36	8315.57	9541.32	22151.58	11586.02	10300.94	6344.87	10410.05	9730.39	9807.28	13923.87	12595.22	15036.38	13577.82	16492.83	6690.58	22435.48	18206.25	18212.5	1789.58	19497.88	20115.33	11707.62	12984.21	20335.12	21936.94	11277.94	18479.26	19597.53	14818.43	15532.37	12387.72	18938.58	11833.74
K14170	chorismate mutase / prephenate dehydratase [EC:5.4.99.5 4.2.1.51]	17360.25	5169.36	14920.23	15259.13	13017.76	17045.02	17402.57	10369.09	11909.63	16597.23	11100.62	11393.87	9790.83	10945.28	6935.24	10900.43	11774.58	13064.38	17274.44	8767.7	10102.9	12630.39	10732.28	5901.7	13088.28	15672.24	18591.66	17764	7142.58	22712.95	20018.33	18927.72	2445.83	19648.21	20738.08	12697.7	13428.02	20890.29	16928.61	11181.69	19236.7	19226.2	16947.68	17290.54	11817.09	18258.83	12411.13
K01626	3-deoxy-7-phosphoheptulonate synthase [EC:2.5.1.54]	8340.54	5451.78	14841.46	10779.89	13792.65	20915.08	10326.6	8400.16	10615.87	19276.35	10602.84	17108.77	5154.88	12962.41	6130.21	7924.22	13138.13	8751.58	9432.56	3578.52	12920.27	6089.73	9447.62	6228.41	15560.58	13982.06	13985.44	13363.86	5433.77	39339.98	19158.12	23301.03	9685.96	17828.43	26070.25	9354.31	13981.6	22690.82	22108.37	14251.92	18579.06	22382.12	16371.98	16020.4	20301.96	20319.07	11142.5
K11145	ribonuclease III family protein [EC:3.1.26.-]	17488.43	16481	15847.49	14994.41	10121.78	15046.68	9984.81	10744.1	11908.3	14369.18	15650.02	8773.72	18364.16	8000.76	17156.78	9545.85	10395.85	12977.89	20456.7	9130.78	5828.8	12346.15	8293.99	12565.06	11027.28	15829.52	17894	18199.88	4275.57	22430.11	19743.56	11637.54	5954.1	19660.13	20951.35	12571.93	10476.57	19373.64	21346.92	9231.74	18695.74	17620.91	15946.61	14727.32	10103.65	18161.33	11865.23
K06950	uncharacterized protein	18004.11	7033.52	14570.17	13320.62	19010.35	13283.54	10989.43	12981.92	18140.52	9441.61	21647.27	8811.72	8987.39	8395.59	28970.34	14107.66	2780.91	12144.84	13101.58	19203.08	16539.82	12781.15	15504.03	9836.34	15334.33	13623.89	16638.9	15719.19	10632.91	4087.19	14911.73	24958.91	7853.47	15588.59	13509.35	12435.22	15234.83	18506.76	9414.06	17223.9	12556.79	14580.36	13658.19	15165.16	10038.54	10231.98	22643.74
K00567	methylated-DNA-[protein]-cysteine S-methyltransferase [EC:2.1.1.63]	18067.51	16396.31	16732.55	15290.27	13995.51	13298.97	18727.84	11928.4	14541	13783.55	11349.18	10380	16865.21	12204.78	15199.46	11155.49	11408.58	12482.01	10071.85	11934.22	8447.55	12666.49	11828.36	13288.23	12228.83	16802.73	16443.23	16466.66	6998.2	20647.54	13349.83	17806.19	2942.6	16395.06	15058.02	9026.82	12820.53	18124.99	17933.62	12520.34	13433.85	16173.97	13264.36	15351.46	13403.68	16899.92	17580.16
K00625	phosphate acetyltransferase [EC:2.3.1.8]	14916.9	6477.73	13948.7	13386.88	11272.34	15201.15	11128.23	13260.16	15986.38	12459.34	17151.74	10094.65	9311.78	7355.93	16511.01	13715.49	20767.93	13166.01	12008.91	15055.09	7371.45	12229.19	10346.17	9574.06	14850.44	15780.09	12444.95	13440.48	6341.39	22164.72	18840.38	12192.91	5812.27	19459.34	19182.74	13755.52	9009.39	18277.42	21331.72	9938.31	17975.48	15450.57	15009.45	15083.78	10675.28	18130.83	25101.06
K07027	glycosyltransferase 2 family protein	15280.69	16970.78	17431.21	13173.32	14424.86	13852.63	18081.89	11528.86	16864.47	14321.72	17185.36	11929.73	15540.37	10660.99	16478.5	12371.91	23.92	12190.27	18617.1	11857.64	7381.16	11062.31	11338.5	13715.37	13911.18	15935.15	11978.89	12821.91	6303.05	22713.59	20200.5	10215	1871.5	18809.47	19347.24	9988.82	12468.71	17220.73	16203.2	8566.93	16766.96	17181.36	13862.23	14356.51	12972.73	16272.84	20611.74
K01996	branched-chain amino acid transport system ATP-binding protein	16524.73	16609.76	18412.23	15731.38	14933.41	16240.66	32231.28	10640.11	14071.65	14566.54	13403.75	15056.03	17059.16	17463.63	7000.47	12972.62	1511.53	10617.14	14047.27	11071.25	10751.73	12734.59	14702.42	12219.8	15017.82	16021.33	15205.1	15794.41	4541.73	21491.55	17060.5	21177.49	5779.06	15417.8	19717.73	7722.9	8063.41	13952.94	19746.36	9886.65	13392.7	11377.35	13937.58	14958.08	8669.87	13512.9	9678.48
K03609	septum site-determining protein MinD	17371.22	16998.53	14006.49	13809.43	12536.66	16017.87	12489.57	10532.93	10605.37	14442.32	12319.45	10523.95	19450.39	8709.02	13270.71	10909.14	10396.92	12634.14	21102.19	7868.2	5678.8	11627.83	10041.71	12579.5	10912.11	14708.83	18844.65	14198.33	4060.25	22546.62	18233.73	12046.81	1522.33	19386.13	20545.92	13894.2	12484.02	19379.37	21717.07	7891.03	23125.09	17232.7	17099.35	14544.5	11587.6	19346.26	11364.8
K15738	ABC transport system ATP-binding/permease protein	9011.27	17119.28	18618.13	11650.27	12940.08	16373.24	10577.61	12877.22	16194.41	17440.8	15664.78	12401.68	15393.96	10000.12	16129.11	13251.47	10400.92	13607.26	13345.27	10181.72	5775.57	10538.16	10915.64	13380.5	15493.52	13596.6	12680.73	16105.93	6961.2	22111.97	19425.56	10846.06	6157.8	18685.92	18977.29	13620.55	12747.27	18080.92	15983.19	9269.51	16030.21	17582.11	13445.18	12256.85	12333.55	15616.92	20614.39
K06967	tRNA (adenine22-N1)-methyltransferase [EC:2.1.1.217]	17455.43	16479	15683.49	14989.41	10058.78	14857.68	9743.14	10724.1	11907.3	14366.18	14966.02	8599.8	18361.49	7827.76	17155.78	9336.27	10396.18	12971.89	20450.45	9128.28	5790.8	12343.15	8297.66	12562.06	10914.28	15829.85	17894.33	18196.21	4275.57	22430.11	19744.23	11635.54	5956.1	19653.63	20950.35	12571.93	10474.32	19373.64	21345.25	9232.74	18696.07	17622.57	15946.94	14727.65	10094.32	18161.33	11833.23
K02433	aspartyl-tRNA(Asn)/glutamyl-tRNA(Gln) amidotransferase subunit A [EC:6.3.5.6 6.3.5.7]	16068.75	16945.23	14189.98	13706.11	8665.38	16583.43	17590.84	8541.83	12122.71	15632.86	15606.57	12152.35	17179.8	10712.42	16549.14	9129.26	11758.79	9579.04	19306.61	8586.08	10322.15	7585.91	7916.78	13649.36	12636.16	16165.61	13428.99	15251.18	5062.4	22877.41	18470.17	17301.27	6496.74	18560.14	20828.86	9922.65	5914.34	19091.44	21040.35	11943.27	18235.14	17507.14	15935.14	15046.41	10742.37	18756.32	10272.26
K03547	DNA repair protein SbcD/Mre11	13484.69	16349.78	15843.33	13217.74	12392.66	15320.15	9973.14	11942.5	15301.87	14774.05	15056.13	11956.01	15544.23	10228.85	16640.19	10177.35	10398.92	14418.8	18042.67	9277.17	6359.05	11529.35	8958.42	12424.93	13214.21	15154.77	17574.81	16746.9	7138.92	22238.86	19097.73	10686.46	5247.37	18735.74	20455.59	12148.72	12894.78	18932.67	15991.6	9259.51	13316.99	17537.83	13646.13	14046.76	12017.59	15535.67	20101.81
K01995	branched-chain amino acid transport system ATP-binding protein	16555.73	16590.76	18121.23	15723.38	15113.41	16241.66	32230.28	10562.11	14139.65	13554.54	13427.75	15086.03	17043.16	17184.63	6889.47	12858.62	1511.53	10620.14	14037.27	11162.25	10799.73	12482.59	14807.42	12234.8	14838.82	16030.33	15203.1	15792.41	4541.73	21492.55	17060.5	21178.49	5780.06	15407.46	19716.73	7725.9	8063.41	13956.94	19746.36	9886.65	13384.7	11377.35	13937.58	14957.08	8670.87	13509.9	9576.48
K03147	phosphomethylpyrimidine synthase [EC:4.1.99.17]	10982.22	18397.61	15925.77	11962.89	12428.56	15374.74	12854.86	11416.38	14879.4	16091.38	10118.86	10943.65	15262.5	9685.3	5051.88	12462.26	12136.24	13266.5	15603.75	8619.81	14347.97	10150.78	9541.05	16038.27	15114.97	15055.51	13203.23	13785.1	8151.3	22784.15	17090.04	18002.13	2110.17	18859.89	19668.48	12468.49	8561.22	19975.82	16127.27	11150.09	17740.43	19075.2	14845.14	14806.38	12643.07	17890.06	17958.46
K00865	glycerate 2-kinase [EC:2.7.1.165]	11185.82	17398.71	14667.05	9327.97	11548.88	16283.22	11462.75	11534.85	15472.29	14294.54	16440.16	16091.93	14820.42	8764.66	16360.07	11885.22	1396.13	13020.62	11844.61	11808.89	10920.07	8650.85	9778.69	14115.07	14913.71	13575.92	12810.59	11167.87	7564.03	21676.92	18624.23	18746.53	6090.63	14988.83	19444.05	12723.22	12031.28	19558.42	15401.36	14443.97	16841.58	19483.71	14785.01	14639.67	13685.52	16209.34	19323.72
K00768	nicotinate-nucleotide--dimethylbenzimidazole phosphoribosyltransferase [EC:2.4.2.21]	14418.33	17453.98	15404.05	15403.21	13116.99	14136.61	13993.58	13687.63	15283.9	15788.15	11314.83	13044.33	18957.78	10204.45	6489.19	11975.76	20776.32	11626.84	10507.98	11088.64	6144.63	13278.22	11021.67	14689.83	12931.45	15416.79	17829.42	16977.89	6873.14	21106.82	16823.43	9764.43	1782.2	18082.76	18663.19	13294.82	12221.79	18374.99	19993.07	6830.36	17839.45	12895.4	14377.66	14369.17	9408.29	15364.07	15957.47
K02434	aspartyl-tRNA(Asn)/glutamyl-tRNA(Gln) amidotransferase subunit B [EC:6.3.5.6 6.3.5.7]	15999.55	16927.83	14448.66	13575.11	8759.98	16389.85	16942.24	8482.83	12232.31	15110.66	16040.72	8518.35	17184.4	9650.54	16524.14	9252.66	11757.99	9599.04	19301.19	8842.08	10351.15	7578.91	8459.46	13645.16	12053.36	16017.41	13440.59	15134.46	5066.4	22900.41	18479.17	17312.42	6494.22	18391.7	20765.46	9925.65	5917.79	19091.44	21082.35	12051.07	18169.54	17507.74	15844.94	14981.81	10798.27	18730.32	10345.26
K01791	UDP-N-acetylglucosamine 2-epimerase (non-hydrolysing) [EC:5.1.3.14]	13713.51	18255.33	15941.36	13067.41	14650.91	7899.2	15970.55	14739.64	17250.52	9529.28	22346.2	13097.15	16522.65	13054.7	18309.95	13891.49	10400.65	12376.26	8843.6	23641.2	15021.34	13935.08	13461.92	20321.75	14611.76	13683.52	12037.39	16193.6	7424.22	18577.67	9593.36	6919.7	2963.17	11653.09	11504.89	10314.76	10684.04	12261.11	14427	1624.17	9423.26	9751.38	7960.6	8930.51	8296.62	11160.46	59530.11
K03282	large conductance mechanosensitive channel	16882.86	18373.61	15166.87	15933.67	15153.71	11688.1	12093.04	12534.95	16078.1	11712.03	15052.68	7834.74	18934.36	11158.75	18284.67	12466.06	11760.06	13110.91	18442.57	15103.52	11794.75	13870.16	11011.67	16635.13	13700.43	16251.66	15669.15	19098.48	7848.7	4705.94	13474.35	17315.77	5938.92	15132.57	14489.9	14443.27	7077.53	10876.89	14467.32	10911.17	15928.09	12912.44	15580.34	13113.59	8793.4	14442.89	22127.59
K18672	diadenylate cyclase [EC:2.7.7.85]	17303.83	16482	16503.49	15732.48	10171.78	14180.68	13327.47	10745.43	12082.23	14429.51	15267.69	8706.8	18247.82	9596.03	17155.78	9730.27	10396.18	12565.89	20406.45	9789.28	5758.8	12406.82	9123.66	12611.06	10893.28	15229.85	17693.33	18011.21	4229.57	21861.11	19383.23	10955.54	5969.1	19181.13	20451.35	12106.93	10447.32	18480.64	20007.25	8592.74	18261	15378.57	15380.94	14582.98	7790.32	15689.33	11751.23
K01880	glycyl-tRNA synthetase [EC:6.1.1.14]	18108.01	6735.08	13242.81	15858.09	12556.5	14873.9	11766.86	12759.72	14531.65	12659.58	11178.01	9830.32	10468.91	4115.64	6012.91	13361.25	1393.59	15081.51	16112.49	13320.14	12557.07	13899.55	11146.57	8214.6	14420.76	16544.53	17637.08	15887.43	5591.05	22317.23	18966.92	17725.69	1684.64	19541.11	20928.03	13895.99	9539.72	20803.15	21150.53	10930.73	19750.86	19273.33	15523.21	14681.49	10073.63	18648.01	19539.13
K01886	glutaminyl-tRNA synthetase [EC:6.1.1.18]	13593.91	17546.28	15093.63	14454.66	14441.86	14995.78	17219.03	12729.55	15449.12	14305.3	10990.53	11530.08	17578.53	7689.66	5596.66	13285.93	10397.92	13223.59	15618.33	12108.14	6452.8	12692.15	11885.75	13901.2	13904.97	14686.77	14981.39	12533.43	6517.97	22324.15	19660.33	8878.8	1226.5	17640.22	19574.49	11919.82	12590.39	18054.82	21508.87	6686.43	17385.53	17210.7	13514.73	13447.13	11600.26	16173.92	19936.3
K01270	dipeptidase D [EC:3.4.13.-]	10491.98	18238.03	14918.62	12121.78	15490.63	13541.64	11151.6	14292.23	17522.01	12420.62	14249.97	10570.13	15275.95	8036.84	15512.91	14717.34	10399.58	13903.18	11401.45	14173.08	7015.32	12084.07	13563.73	15647.87	15669.86	15342.34	11440.87	12344.22	7532.02	21852.87	19197.25	9066.74	1608.92	16253.06	18898.56	13241.19	12476.66	16395.1	16601.13	8235	15979.49	18919.01	11950.6	11499.7	11543.5	14630.51	27024.74
K00620	glutamate N-acetyltransferase / amino-acid N-acetyltransferase [EC:2.3.1.35 2.3.1.1]	15773.18	17224.03	16317.32	14195.7	11158.6	16083.8	14516.97	9863.15	11967.78	15705.43	9529.3	8775.7	16530.42	7779.52	5112.24	9822.61	11768.26	12475.59	16990.57	7077.37	10464.22	10583.33	8046.17	13435.27	12413.78	14978.6	12795.59	16691.8	5344.48	22887.06	17648.82	18501.36	5059.95	20004.32	20762.21	12180.52	9304.64	20080.05	21532.17	11034.66	18585.51	19674.7	15635	15312.66	10630.52	19134.92	12705.14
K07183	two-component system, response regulator / RNA-binding antiterminator	17468.7	17289.33	17771.49	15170.23	10383.73	14660.72	13849.57	11113.6	12259.83	14547.6	10657.73	8743.28	18283.38	7961.81	5143.49	10400.82	11772.51	11873.64	17463.6	12150.2	10385.53	12514.13	9497.93	13674.93	12470.23	15274.93	17587.84	18627.27	4666	21652.62	17014	16791.61	1787.97	18830.52	19965.71	12288.87	10071.1	20138.87	20277.6	11259.66	19212.36	14901.17	14851.08	15038.82	7700.53	16731	11782.8
K02233	adenosylcobinamide-GDP ribazoletransferase [EC:2.7.8.26]	14801.97	17456.78	16347.71	15595.41	14179.36	14062.28	16871.11	13824.63	15588.04	15565.05	11514.03	11224.33	18443.09	10546.45	6404.83	12318.93	10398.92	11694.84	10352.58	11817.64	6620.97	13488.48	12212.17	14035.2	12748.72	15492.35	17776.89	17870.1	6279.47	21054.15	16822.83	9910.8	1486.5	18114.64	18687.99	13038.82	12223.39	18326.32	20008.87	6816.43	17946.92	12863.2	14299.73	14351.77	9377.76	15383.67	17161.8
K01963	acetyl-CoA carboxylase carboxyl transferase subunit beta [EC:6.4.1.2 2.1.3.15]	17686.3	4373.53	12844.89	13435.41	11439.48	18957.7	14341.92	9755.15	11164.59	14349.9	15978.87	11372.39	8972.12	7093.29	18262.78	10334.35	20.92	13264.44	19668.46	8912.28	5736.97	11852.07	8526.67	3981	11351.77	16075.63	18910.99	13960.11	6432.23	23409.55	20623.06	13728.43	5866.63	21074.08	21385.72	12261.43	13292.76	20256.72	18178.09	9403.61	19683.57	20081.94	18072.8	17469.06	15033.26	21648.66	12597.5
K03546	DNA repair protein SbcC/Rad50	13425.59	16765.78	16106.33	12656.07	12616.16	14864.95	8947.51	11105.67	15135.94	15554.72	15848.96	12510.26	15055.2	9490.08	16308.69	10498.6	10398.92	14127.8	18056.92	9236.67	6292.05	11570.68	8935.42	13554.93	12865.71	13877.77	17698.31	17248.8	4284.32	21915.86	18863.73	10000.76	5274.37	18936.14	20315.59	11858.72	13138.03	18387.67	19929.1	9000.51	13056.66	15736.83	13393.13	14084.93	10297.59	13970.67	19183.81
K00334	NADH-quinone oxidoreductase subunit E [EC:7.1.1.2]	15476.38	15753.48	15603.14	14454.64	12287.4	15913.16	18170.28	11459.45	11137.42	14823.45	10392.93	11619.29	15410.73	11654.12	6042.86	10506.74	10.65	12436.9	14053.9	7123.64	5810.27	12935.02	12769.92	11523.64	13940.76	16676.75	18748.47	15071.72	3737.25	39000.53	20622.12	9536.71	1438.45	19335.36	25640.19	7636.54	10860.5	20324.95	24978	7563.1	15032.66	15378.19	13625.39	15584.59	12973.95	18370.64	8778.33
K03648	uracil-DNA glycosylase [EC:3.2.2.27]	11195.58	18193.84	13905.22	11209.66	12500.55	15545.68	10082.24	12671.46	15853.81	14620.23	16656.5	11664.73	14541.7	6683.46	16800.12	12343.44	1399.91	12131.01	11738.09	13444.59	10730.2	9242.59	11606.24	15495.53	15124.48	13538.26	11646.28	11499.49	6505.3	21504.47	19470.9	16130.68	6340.97	17395.21	19217.02	11318.81	12997.38	18811.37	16310.92	13315.84	16460.02	19598.94	13057.34	12344.26	12699.15	15488.1	19198.72
K02435	aspartyl-tRNA(Asn)/glutamyl-tRNA(Gln) amidotransferase subunit C [EC:6.3.5.6 6.3.5.7]	15834.55	16918.83	13724.16	13426.11	8470.98	15799.85	16440.74	8408.33	11918.31	14849.16	15255.72	8121.35	17167.4	9277.04	16484.14	8941.16	11757.99	9493.04	19229.19	8581.08	10261.15	7502.91	7759.46	13633.16	11565.36	15960.41	13377.59	15048.46	5063.4	22626.41	18467.17	17291.42	6449.72	18213.7	20753.46	9909.65	5907.29	19061.44	20996.35	11520.07	18148.54	17500.74	15818.94	14924.81	10287.77	18642.32	10251.26
K02117	V/A-type H+/Na+-transporting ATPase subunit A [EC:7.1.2.2 7.2.2.1]	18420.19	5336.75	14972.21	14906.45	12899.15	18605.39	17036.46	12840.4	16839.69	11833.93	11585.53	9947.34	7999.15	7265.45	6138.67	13690.48	15.86	16038.44	21003.27	14476.92	7371.39	15185.1	13570.6	6259.03	14177.85	15604.88	17978.32	14540.83	3043.87	23148.01	17705.5	10924.36	1866.27	21477.52	20875.42	10639.85	8972.13	24963.27	19650.38	10209.06	16008.8	18684.4	13507.62	15370.31	9471.25	15093.09	17892.85
K00031	isocitrate dehydrogenase [EC:1.1.1.42]	15835.34	6588.81	11897.48	14026.01	13508.8	15362.4	16643.58	11462.21	13170.57	12874.05	11466.06	11528.91	9487.13	6687.71	7012.7	12583.22	1395.33	13646.53	16067.22	9833.81	11548.65	13144.61	10123.59	8011.34	14074.17	14239.05	18044.9	14607.99	5404.53	22472.23	16507.97	17419.1	4982.4	18974.44	20468.9	13473.89	11551.98	20691.67	20704.91	9976.76	19556.74	17477.57	15869.15	14138.4	12514.88	19288.11	18912.86
K00336	NADH-quinone oxidoreductase subunit G [EC:7.1.1.2]	15362.26	16039.81	16889.29	13962.41	12975.62	18921.57	13919.03	12675.24	12100.59	16774.03	14152.76	12154.47	15871.69	10713.79	5868.04	11136.21	10385.65	11686.56	8270.21	7919.47	5614.63	13034.22	12545.28	11910.07	11646.43	15568.71	17567.81	18365.44	5880	22824.7	19037	11194.54	1797.78	20041.69	19466.19	9782.09	9927.12	19899.83	21419.6	7007.1	13481.7	15502.36	14887.19	17216.12	11081.82	17216.3	13518.33
K09888	cell division protein ZapA	16822.46	17358.78	13966.96	13895.17	14326.53	14448.67	14368.64	13299.44	13548.61	12511.97	13310.86	10805.08	18245.4	5534.89	12926.08	13355.07	21.92	13754.31	18013.83	8655.64	6497.39	13609.81	11758.75	13450.37	12668.5	15701.32	17791.31	14394.63	6126.3	21632.59	16904.58	10550.25	1452.5	18347.97	19374.24	13047.32	12071.5	18266.15	19657.37	8376.68	18091.22	12791.03	14403.65	14137.44	9880.48	15198.17	19251.24
K01657	anthranilate synthase component I [EC:4.1.3.27]	10077.76	18223.11	15049.05	13046.92	12443.08	13521.14	15952.92	12183.16	13746.35	13145.88	10638.08	11069.08	16858.62	10247.04	5365.69	12063.84	11772.33	14041.08	16023.29	9063.22	11429.72	10398.82	10240.64	15658	13964.92	14152.54	11624.49	15844.49	6253.53	22196.61	16425.15	15743.78	5779.47	16280.42	20129.95	14022.22	10561.28	13319.67	20386.19	10622.76	16469.98	15971.95	13546.68	10810.42	11825.25	16311.01	18975.11
K07089	uncharacterized protein	19848.06	14896.86	18269.91	13026.08	13477.24	15841.62	18278.05	10633.44	14374.92	13312.46	7840.64	9630.47	16530.29	13199.73	7803.53	8203.35	10525.74	10180.4	13744.66	16945.08	6079.74	12675.94	11551.73	11176.57	10172.47	16149.34	22699.07	15115.61	4793.81	20803.88	11469.64	16662.93	5703.83	14500.32	15527.59	6665.73	15017.68	23392.35	18348.99	9463.03	14127.04	14340.28	15511.22	18223.88	12051.79	16680.82	6939.81
K01524	exopolyphosphatase / guanosine-5'-triphosphate,3'-diphosphate pyrophosphatase [EC:3.6.1.11 3.6.1.40]	7568.31	29210.82	17900.09	10299.62	12074.98	10815.13	13718.17	7868.65	10141.77	15622.57	17771.33	10513.74	23196.11	18834.82	21349.39	8824.82	33921.04	7407.68	10926.49	5888.4	14315.42	6174.12	7568.33	23250.93	12715.76	13477.4	9793.18	14039.18	6728.18	19668.68	10000.39	20143.25	2648.9	10423.02	12670.06	8922.54	18492.74	9920.09	16800.3	12328.45	13819.01	11031.56	11246.91	11093.14	11623.99	13871.78	14693.55
K05592	ATP-dependent RNA helicase DeaD [EC:3.6.4.13]	15011.64	17235.48	17481.97	15785.37	14859.64	10363.4	20386.61	13330.85	16161.65	14376.38	14721.35	8003.77	19040.27	14804.15	18240.24	13226.88	20775.92	11768.04	12482.12	13115.55	6775.63	14450.26	13198.41	15643.69	12777.51	13699.52	16067.06	19870.23	7349.04	3566.51	15352.06	10075.12	5977.57	15156.35	12710.49	11938.05	11723.3	14769.76	12712.52	8793.17	14746.82	12270.81	13429.39	11451.93	6199.74	10117.92	17042.73
K03151	tRNA uracil 4-sulfurtransferase [EC:2.8.1.4]	18994.86	4650.53	12659.39	13968.91	12162.48	16942.01	11140.87	9659.21	10674.84	12712.9	16262.87	11110.8	9363.84	6806.79	17767.78	9681.83	21.25	12760.17	19526.71	8445.78	5550.57	11598.74	9050.17	4622	10934.8	16033.27	18863.32	14242.3	5586.73	22878.33	20396.98	12941.96	6021.13	20611.16	21254.47	11821.43	13300.29	19448.47	22193.42	9397.11	19643.04	17647.44	17660.88	17516.65	12553.74	19660.66	11279.78
K03436	DeoR family transcriptional regulator, fructose operon transcriptional repressor	13531.8	15992.8	16540.67	10344.61	8396.75	19536.6	8805.78	9300.5	13165.77	12606.43	11990.62	8966.82	16043.89	7362.49	14069.9	9124.72	10402.6	12734.06	19264.37	8869.61	3840.9	9613.41	7651.29	10919.46	11207.38	13492.63	17870.84	12198.74	4270.05	23234.79	20033.11	12430.04	9066.47	19278.9	20962.7	11911.33	13371.55	19234.32	16444.45	12516.91	18026.47	18056.21	17665.93	16705.96	11382.2	17677.18	11338.96
K00537	arsenate reductase (glutaredoxin) [EC:1.20.4.1]	17463.35	4273.96	15823.71	14479.53	16190.06	16140.52	13714.18	10033.6	12421.07	14349.36	12011.19	11216.35	7095.08	11407.77	14761.31	9721.61	23.92	11320.67	11516.8	10862.68	6622.52	12194.54	12208.27	4677.67	11254.77	15298.46	18597.27	17845.35	5669.76	22381.98	19194.58	12034.23	2549.7	19138.62	20266.34	10327.6	15149.69	18694.74	22318.89	9555.68	14609.6	17617.61	14687.19	17026.74	14813.51	18125.61	19187.71
K15581	oligopeptide transport system permease protein	15593.56	16738.36	15231.41	13869.95	11185.88	13919.45	12470.14	8902.76	11293.25	12004.73	9601.57	10043.28	18169.26	8456.45	15746.24	7665.69	11775.91	8933.14	12732.98	9249.45	10246.15	9410.34	9582.6	12962.97	11253.41	14676.07	22115.91	11759.3	3906.56	21064.69	18580.72	15444.98	6333.88	16515.58	20461.38	8554.35	13140.69	19072.22	19590.39	12686.94	19068.97	17142.44	16234.88	15315.58	10369.73	15145.1	9745.22
K07138	uncharacterized protein	16603.49	39964.98	21629.87	13857.37	10004.9	11499.76	23491.63	12644.29	15845.68	10611.76	7975.39	6645.72	31202.4	10552.5	5215.96	8628.88	375.58	9455.66	7489.74	12578.37	8577.29	11950.25	10492.25	26507.23	16573.63	16785.95	15095.63	13367.94	5063.02	21101	15426.52	8006.71	1242.92	14479.12	20424.65	5317.96	5408.45	15539.9	19174.43	6233.33	11137.69	16299.67	14197.78	15587.05	6497.25	13224.2	12991.33
K09117	uncharacterized protein	10373.79	17299.75	14404.56	12212.16	10440.83	13605.87	15586.38	11204.44	15923.25	15351.83	14868.48	8986.41	15208.74	8493.67	15601.83	11450.71	10528.18	10720.06	11608.07	8711.14	5989.4	8677.39	9365.41	14159.93	12829.62	14887.26	11312.65	14351.01	7451.64	22097.26	19637.75	16836.8	2024.47	17086.11	18475.37	11419.82	10248.67	18899.57	20923.03	8136.81	16926.95	15097.99	13605.79	14209.85	10448.26	17009.59	18100.08
K00767	nicotinate-nucleotide pyrophosphorylase (carboxylating) [EC:2.4.2.19]	14380.99	16992.61	11767.96	12135.09	11932.03	14128.2	14197.53	10994.05	13756.02	11736.22	9941.36	10276.5	16777.76	6030.18	5907.83	12396.02	11406.25	12860.84	15375.91	8306.31	7219.64	9348.81	9866.25	13588.04	12363.14	14217.85	13059.23	11573.77	7126.13	22798.48	17830.33	17884.89	1598.83	18529.39	19504.82	12069.99	12415.72	20076.4	21351.04	11143.1	17366.49	15072.2	14462.07	15074.19	11755.68	17474.42	16666.63
K03856	3-deoxy-7-phosphoheptulonate synthase [EC:2.5.1.54]	21622.01	27363.5	20374.8	16992.26	11053	13484.93	11239.42	12364.82	14069.59	12980.6	12049.1	6911.78	26441.27	11748.88	7749.7	9386.74	10410.18	12456.07	16228.93	16497.2	7410.79	14756.2	9149.67	18609.8	8931.75	17150.65	19976.33	21939.97	5784	4914.81	11903.35	10200.15	1381.05	17087.85	10480.8	9128.45	13529.05	15905.95	13904.13	9866.58	13492	15440.49	14286.83	16389.34	6713.82	14221.98	8448.41
K00926	carbamate kinase [EC:2.7.2.2]	12508.71	4140.03	12600.94	10838.08	10770.81	20219.65	14607.45	9372	12580.4	15570.29	16063.22	14410.05	5724.06	9802.13	8537.97	9937.41	10392.6	9497.83	8980.08	5699.48	3849.97	7957.47	8122.64	3800.1	13101.88	14938.76	14185.61	9943.87	3674.58	39871.09	21760.73	11121.34	2381.96	21952.22	25016.72	8915.23	12359.13	25961.4	21183.25	9884.54	20538.25	20156.27	15045.18	17630.97	16151.86	20017.01	10174.29
K07005	uncharacterized protein	19741.12	17904.41	15214.48	16709.09	14890.92	11378.6	17606.86	12998.55	17532.48	8005.41	13270.59	8976.89	17516.99	5139.39	6097.73	13012.33	1256.84	14686.25	15057.92	15223.14	15787.31	13829.22	11049.58	16076.43	13644.68	15391.79	16161.16	16753.7	7865.47	4749.07	14110.09	10505.94	1600.55	18830.03	15296.78	12873.91	4495.93	16334.99	14383.37	10214.56	13108.35	16878.83	13649.29	15400.01	4138.05	11699.93	34839.8
K03612	Na+-translocating ferredoxin:NAD+ oxidoreductase subunit G	16233.38	5996.08	13753.76	14100.99	15059.13	15695.45	17298.83	13154.05	13960.26	13441.47	11496.36	11498.16	9269.17	7471.49	5503.78	14508.47	10386.25	15418.69	15654.08	12764.94	6406.07	12916.61	12775.79	7652.07	13729.94	14701.43	12844.39	14362.27	5994.75	22357.98	17142.5	10302.67	1096.5	19221.72	19864.49	13196.82	8043.34	18378.15	21374.7	7778.1	17187.9	17242.86	13182.73	12496.63	11961.6	17060.92	19445.63
K07444	putative N6-adenine-specific DNA methylase [EC:2.1.1.-]	17141.77	6009.75	12725.56	14331.6	11354.22	14899.69	9915.27	12466.72	14389.21	13386.08	17073.43	9353.76	9817.61	4430.92	17228.53	13044.36	20.18	13995.76	19306.59	13734.22	6626.97	13642.4	9605.3	7311.23	13074.81	15559.04	17486.74	15344.98	6767.12	21950.97	18933.23	10864.37	5834.27	18774.97	19862.42	13213.05	10389.94	18437.09	19887.02	8131.81	18262.24	13224.57	15226.24	14558.91	8047.25	15725.09	19962.06
K07173	S-ribosylhomocysteine lyase [EC:4.4.1.21]	13265.06	5460.96	11360.27	10819.5	9793.18	18161.12	8284.08	10276.59	13176.36	13263	14709.61	10800.36	7485.07	5885.17	17503.59	9555.05	1398.58	13529.76	25245.97	10764.32	9161.87	10314.27	8654.87	5176.4	12206.45	15619.79	17459.12	10904.54	7495.18	23199.47	20358.73	17548.29	6479.57	18221.4	21353.15	11323.4	13554.38	19762.8	16982.99	12662.69	18165.84	19597.81	17024.39	16689.84	12466.25	17270.72	9584.22
K02227	adenosylcobinamide-phosphate synthase [EC:6.3.1.10]	14689.3	17307.85	14893.27	15526.61	10958.23	13586.17	16574.03	13299.5	15073.37	14990.92	10909.18	10808.93	17815.52	8628.19	5688.1	11454.46	10395.25	11573.64	10351.89	11012.24	6534.77	13046.25	10661.35	14237.73	12519.65	15543.08	17222.86	17781.58	4148.94	21197.95	16695.83	9889.18	1279.38	18130.55	18699.32	12842.62	9555.14	18322.32	19680.5	6658.36	17950.12	12825.2	14299.26	14320.07	7168.09	15423.34	17058.47
K07736	CarD family transcriptional regulator	17961.65	5613.33	13835.87	14655.5	11135.8	14749.49	13694.83	10131	12662.55	13649.75	9612.33	8374.93	9333.03	7173.18	5209.01	10072.36	1407.24	12133.45	16677.98	10791.17	10620.65	12430.86	8150.87	6090.77	12785.32	16066.16	18031.42	17632.47	5726.08	22314	18553.47	18722.58	1823.75	19327.67	20547.41	12806.42	13727.37	20972.5	21493.1	10301.33	19898.38	16836.33	16889.83	17741.14	9217.79	19052.45	11487.33
K00375	GntR family transcriptional regulator / MocR family aminotransferase	14413.21	4714.13	14519.81	14887.8	12288.36	18295.49	17377.05	10467.43	11957.32	17274.87	14001.7	17722.35	9070.1	12443.96	6150.91	9963.41	10381.2	11186.89	16272.03	8496.7	4879.23	11646.06	10532.87	3765.5	13207.81	15860.71	16883.08	15613.6	2597.75	23329.87	17322.17	9327.04	951.05	23476.78	20483.27	10330.7	7020.43	19151.37	17730.6	7835.33	19156.51	19485.96	15342.48	13858.12	13612.57	20644.83	12091.8
K07058	membrane protein	11307.61	5755.89	13526.44	10743.97	16065.62	16505.9	9721.22	11476.6	14398.21	14888.94	18586.46	14038.1	7313.82	8963.32	17176.31	13416.92	223.32	11700.23	17465.11	13378.22	7472.65	11096.23	12707.47	6868.63	14946.58	13414.46	11997.05	11678.53	6613.28	21956.75	17232.66	9137.52	5874.33	17218.96	18720.99	12042.05	14666.62	17302.59	16639.06	11718.54	16145.95	15430.47	12584.7	12085.94	14309.3	15174.9	26052.5
K16899	ATP-dependent helicase/nuclease subunit B [EC:3.1.-.- 3.6.4.12]	15712.43	16396	14150.99	12527.41	9058.78	14831.68	9424.31	9936.6	10599.3	11505.68	15059.02	8858.47	17441.16	5305.26	16665.03	9604.35	10395.85	11893.39	19539.45	8512.28	5033.8	11458.15	7469.99	12332.06	10291.78	14150.52	17720	13879.88	4128.32	22559.11	19264.56	11348.54	5912.1	19061.13	20158.35	11890.93	10403.32	19364.14	21194.92	8128.74	18177.74	15468.91	15776.61	14620.32	10064.15	18190.33	11734.23
K01677	fumarate hydratase subunit alpha [EC:4.2.1.2]	17099.17	16254	14851.15	14760.53	10134.9	15724.6	17467.4	10412.1	12041.87	14925.6	9501.6	8923.52	17598.72	7160.19	5090.75	9774.15	17.85	13122.89	17353.45	9209.2	5668.47	10758.13	10047.77	11161.6	10581.57	15184.1	17881	17920.11	4030.75	22800.95	19746.75	10604.12	1304.3	19768.35	20507.05	12528.2	10302.65	19188.7	21457.1	7069	19085.06	17248.5	15242.75	14510.51	9871.7	19228.25	11772.3
K01678	fumarate hydratase subunit beta [EC:4.2.1.2]	17078.17	16246	14807.15	14722.53	10108.9	14651.6	17474.4	10389.1	12145.87	14441.6	9529.6	8951.52	17582.72	7233.19	5080.75	9763.15	17.85	13130.89	17297.45	9209.2	5667.47	10696.13	9951.77	11146.6	10611.57	15192.1	17917	17943.11	4030.75	22566.95	19749.75	10594.12	1264.3	19803.35	20504.05	12510.2	10298.65	19202.7	21413.1	7070	19072.06	17253.5	15190.75	14510.51	10083.7	19172.25	11776.3
K02232	adenosylcobyric acid synthase [EC:6.3.5.10]	14682.5	17316.05	15429.47	14541.94	10964.63	13232.17	16290.4	12289.17	15234.24	14781.59	11516.51	10979.18	17803.89	8627.06	5673.9	11233.51	10395.25	11064.04	10328.14	10399.94	6491.77	12175.28	10149.15	13835.53	12756.85	15471.08	17215.36	17718.58	4150.74	21042.95	16695.83	9870.48	1259.38	18096.05	18684.32	12792.62	9554.19	18318.32	19664	6652.36	17905.59	12825.2	14273.26	14312.24	7150.09	15381.34	17157.47
K00796	dihydropteroate synthase [EC:2.5.1.15]	8624.94	27914.11	14211.47	10688.14	10151.61	12038.2	15355.79	11700.45	12938.75	12943.28	12388.68	10006.66	21914.78	9891.94	7915.22	10699.11	11777.31	11424.74	7467.82	6372.02	10502.73	8640.09	10042.94	19860.93	12811.68	13504.91	12033.15	13396.23	7194.45	21293.44	16615	15855.35	6034.67	17780.99	18741.15	8125.02	12364.53	19731.89	14945.62	9379.92	12846.92	17397.44	11482.09	12306.32	11463.25	15976.49	17365.09
K01817	phosphoribosylanthranilate isomerase [EC:5.3.1.24]	12134.78	7574.91	11784.99	13497.25	10189.88	12806.84	15139.92	11110.83	13064.46	14182.99	9861.23	9093.08	9245.52	7851.5	6188.52	12034.9	12338.92	14330.45	16012.03	9281.22	16108.05	10303.39	9436.46	10362.06	14493.78	14212.81	11463.01	16957.23	5728.7	22220.61	16406.15	15912.16	6633.94	16985.97	20611.74	14391.22	8451.2	13704.26	20237.86	13358.05	16826.18	18379.75	13927.32	11148.48	10194.2	16642.35	20844.78
K07473	DNA-damage-inducible protein J	11132	5044.16	9078.81	7639.48	9415.08	16847.99	12787.3	7359.17	8618.9	13541.01	14255.85	9191.43	7771.75	9448.32	22311.36	8075.77	33997.26	7809.42	13410.87	4535.45	9211.9	5962.94	9033.25	8150.97	10758.42	14419.92	16968.59	7063.67	6239.91	37702.11	13929.52	24687.11	3474.3	12598.6	19932.38	7664.2	8307.48	19891.87	17154.89	11828.33	21810.25	17429.57	18024.25	18234.95	13547.44	19406.9	7425.04
K17320	putative aldouronate transport system permease protein	11358.37	6118	10306.67	13405.03	12976.3	18766.83	8667.32	10184.93	8280.5	18534.93	13148.77	10709.12	10669.03	4003.39	6694.47	14300.7	718.6	9138.01	13500.43	7039.03	4066.9	9237.23	13125.37	3988.73	11123.67	15255.93	22626.42	12675.8	2605.5	38271.03	16283.81	9253.53	2295.8	19188.6	20813.3	14819.53	17023.61	18506.87	18732.57	11492.57	27550.5	14891.33	20472.33	16723.62	12434.46	20082.18	10975.8
K07584	uncharacterized protein	15495.51	16334.2	15699.49	13515.01	9632.38	15299.56	10260.9	9752.98	10968.15	14603.93	14234.42	8599.45	17099.29	8360.59	14486.05	9080.4	10396.18	12634.92	19747.03	7442.78	5366.9	10421.15	7339.29	11999.96	10614.32	13965.68	12563.83	16705.41	3956.67	22549.4	19716.08	11223.93	2559.9	19308.53	20052.5	12243.53	10053.31	18441.54	21329.85	9111.74	17179.62	17599.94	13398.04	12671.91	10047.4	17148.83	11732.22
K01610	phosphoenolpyruvate carboxykinase (ATP) [EC:4.1.1.49]	9070.82	17242.18	15466.91	10467.99	12399.53	15638.44	10450.5	12468.02	16169.14	15627.57	12322.56	13427.56	14409.74	9541.49	13176.93	12379.95	5.07	13648.42	17492.6	8675.64	4509.07	10932.18	10905.88	13225.97	14065.97	14184.2	12370.26	15463.63	6610.8	22345.43	16393.4	11547.17	1474.8	18460.27	19181.14	13648.32	6858.45	17774.9	15663.67	8136.03	15844.52	17136.6	14250.3	13917.85	11779.61	15620.69	20333.13
K06179	23S rRNA pseudouridine955/2504/2580 synthase [EC:5.4.99.24]	19040.58	4494.53	12561.14	15519.13	12316.59	15556.1	17008.23	10674.43	10914.22	13623.57	10971.45	10698.7	11080.3	7175.62	7259.41	11156.84	15	12600.47	16545.44	9524.2	5896.4	13591.56	10830.45	4138.53	11153.94	15815.41	23203.31	15756.1	4600.92	22333.54	16915.25	10998.89	886.33	19514.13	21140.17	11993.7	11369.02	19903.04	21428.1	7912.86	20043.25	17215.36	17192.51	16074.18	11552.5	18995.91	12537.47
K03517	quinolinate synthase [EC:2.5.1.72]	11262.99	16630.61	12432.46	11452.09	11585.03	14048.95	13839.53	10890.55	13795.77	12160.72	9872.16	10359	15336.51	6002.68	5117.83	12209.02	11406.25	13460.84	14776.41	8304.31	7363.64	9244.31	9927.75	12898.54	12255.14	13980.35	12977.23	10841.27	7084.63	22392.48	18099.33	17907.64	1547.33	18742.39	19501.82	12072.49	12423.72	19861.65	16303.04	11161.6	17250.49	17172.2	14337.82	14873.19	11452.93	16490.42	16944.13
K06973	uncharacterized protein	17486.31	5969.25	11837.89	14604.99	12569	14530.87	14105.64	11781.55	14324.07	12303.83	10873.18	9428.24	8042.96	5469.53	5201.25	12881.91	20.18	14978.01	16037.07	11918.14	7173.74	11909.89	10761.91	6389.1	13257.93	16146.62	12971.82	14432.08	5038.62	22629.48	20308	11734.58	1419.97	20303.09	20175.62	13549.32	10200.06	18529.65	21766.03	9123.48	18242.79	17247.16	14894.71	15524.08	10385.96	18555.59	19290.3
K14761	ribosome-associated protein	16984.01	4917.53	13646.39	14928.23	12851.09	14633.19	9799.07	10371.1	11505.45	15801.32	10397.15	10755.28	9648.3	9127.85	7394.08	9969.68	10397.25	12663.81	17293.36	8504.53	5709.8	12618.56	9270.61	5885.03	11845.44	14998.82	18223.65	18258.52	5012.75	22212.62	17775	10674.39	1429.5	19263.63	20496.92	12540.2	12380.35	19217.95	21561.26	7224.03	18617.49	17236.36	15201.93	14567.76	11396.25	18070.66	12778.8
K01571	oxaloacetate decarboxylase (Na+ extruding) subunit alpha [EC:7.2.4.2]	17965.19	16583.8	14617.8	15281.3	10709.55	14538.13	13288.38	10632.61	12187.56	14662.48	10854.32	14248.85	17517.78	10005.1	5210.1	9019.23	10378.8	11113.05	16352.62	7567.7	4623.97	12453.67	8810.72	12739.4	11871.7	15872.27	17267.1	17652.67	4457	21959.9	15966.4	10960.92	1071.62	19138.42	19554.6	11599.82	4555.05	18001.32	19601.4	6520.63	18587.66	12620.3	16028.97	16440.89	6975.23	16563.72	11338.8
K01209	alpha-L-arabinofuranosidase [EC:3.2.1.55]	5267.6	8646.99	11174.49	8425.18	13706.47	16554.96	9783.61	8037.49	11047.97	18844.77	4644.16	10758.65	7975.21	4568.83	5884.15	14077.63	2054.65	10961.65	9895.26	9839.94	14529.87	5915.38	9408.91	11285.41	20593.52	14323.44	11460.28	7547.29	7055.88	54615.51	15864.59	6284.33	1783.67	12656.55	23890.04	12541.33	16331.33	10814.95	22397.33	18288.86	23666.29	15678.09	15333.36	11776.8	16348.86	21202.49	12094.41
K04041	fructose-1,6-bisphosphatase III [EC:3.1.3.11]	13642.04	17170.25	13768.89	10816.42	9461.92	15729.69	8865.78	11554.47	16214.91	12025.75	12439.76	8976.31	15591.36	4937.15	11836.58	11065.49	10384.85	11753.93	17870.59	15449.39	4868.32	10298.47	7878.66	13067.1	12449.18	15340.46	16460.32	11277.68	6657.72	22863.73	17099.5	10249.28	1672.47	17902.19	19649.37	10479.82	5652.52	17939.07	16252.62	8166.73	17452.47	15403.58	15632.96	16025.38	10230.04	17518.26	17263.05
K06518	holin-like protein	12531.73	17056.48	14558.55	13196.47	14363.68	13951.92	12605.76	13192.83	14928.69	15085.69	11060.33	13376.43	17184.21	10084.65	6093.41	12659.24	22.65	11995.87	9710.44	14358.72	6425.4	12597.19	10739.42	12608.4	12955.2	14311.02	16153.72	17678.99	6400.2	20312.86	13029.38	9411.39	5414.33	16010.61	13460.74	13536.05	12319.99	16953.67	13726.32	9090.71	16322.44	14005.81	13725.53	13105.08	12407.32	15577.52	18836.78
K15986	manganese-dependent inorganic pyrophosphatase [EC:3.6.1.1]	10281.83	16133	15669.92	11929.75	7003.78	15242.25	12857.76	9573.93	11847.13	15164.8	13515.19	8619.22	15632.63	8339.75	15618.78	8582.16	10396.18	11086.22	12580.77	4961.28	4177.23	9545.08	5999.62	11547.06	9989.42	12651.14	16050.62	14823.57	6142.07	22168.11	20066.23	12352.01	6131.81	19086.42	19493.85	11716.93	10459.5	19167.64	21211.25	9808.67	17307.23	17606.57	16273.94	16289.45	10457.32	17980.33	11365.73
K00560	thymidylate synthase [EC:2.1.1.45]	10893.74	5839.81	12254.17	11523.24	12939.51	14096.94	11900.36	10232.47	13609.9	13737.48	16874.58	13067.16	5681.7	8217.99	17260.82	12397.49	11773.73	10153.18	10688.94	9651.72	10683.98	9316.76	11083.58	7666.23	15263.83	14018.53	11430.52	8644.18	4856.1	21985.89	19040.3	16862.9	6528.17	17749.1	19282.4	9595.72	11906.54	18665.09	15854.49	11932.35	16637.34	19592.98	14309.11	14288.14	12551.11	15245.86	15941.39
K03522	electron transfer flavoprotein alpha subunit	13442.87	17416.33	21403.11	12567.29	15950.24	11914.43	10471.5	11702.79	17522.46	11896.52	9173.01	5966.91	17114.89	11819.78	4226.38	12745.45	20781.17	13011.16	10545.59	16385.94	6726.07	11223.2	11480.94	14653.8	14005.21	16119.4	8336.94	15826.49	8463.97	7218.95	13586.56	11744.3	1223.63	13442.14	11894.74	14605.87	10811.38	11506.95	15843.9	1784.33	14840.01	17456.5	12449.13	9471.24	20291.11	24171.85	18287.5
K07045	uncharacterized protein	14338.8	39253.92	22577.34	13199.13	10288.83	12993.93	23776.1	11829.08	17848.85	10377.57	10270.67	6738.26	32666.25	11799.95	5702.92	11690.53	10378.6	12625.78	25696.09	12899.27	4390.84	14733.81	11108.13	25805.97	12049.73	12601.62	14719.53	16323.7	2470.6	5613.13	11868.5	7913.17	862.79	17340.97	13518.2	9123.23	3246.47	14950.95	12240.8	8459.4	11143.33	9888.4	11052.65	10622.71	4049.68	10351.75	8978.8
K00335	NADH-quinone oxidoreductase subunit F [EC:7.1.1.2]	12007.88	15538.81	14965.47	12259.31	11120.07	16318.66	19065.78	10453.12	9318.42	14959.28	10005.76	12314.12	13667.21	11619.45	4501.94	9477.49	10.65	11862.23	13182.23	4150.47	4705.03	10696.52	12526.58	11212.47	13875.93	14044.08	13412.31	13448.25	3392.5	38851.2	20880.12	9167.54	1402.28	19267.86	24521.69	6739.21	10554.83	19849.45	24762	7099.6	12886.96	15346.86	11785.56	13627.81	12634.12	17252.14	9111.83
K03628	transcription termination factor Rho	10756.72	6188.61	11556.13	12126.83	12303.53	15377.78	17004.11	10256.38	14090.95	14053.13	12727.03	11504.99	6195.67	7762.44	12168.99	11804.86	1401.91	11263.09	10837.75	8250.64	10612.8	7953.81	10645.75	7077.87	13991.97	13845.59	12101.15	10533.1	7751.63	22082.48	18227.17	16964.13	2442.67	17678.31	19464.65	10920.49	12519.8	19030.65	21274.7	12000.51	17482.67	19252.53	14046.73	14637.59	13088.43	17306.59	18605.96
K02371	enoyl-[acyl-carrier protein] reductase II [EC:1.3.1.9]	17499.01	29197.65	16711.05	14628.42	13217.78	11057.36	11297.74	13828.72	16825.77	12162.28	13660.78	10877.08	26008.67	9143.8	11479.53	12742.29	19.65	12704.68	19376.28	13618.22	6885.55	13515.07	10592.45	20792.26	11835.44	15018.66	13370.39	18751.57	5154.44	3020.64	15081.48	10328.93	5806.29	15320.89	11944.32	14061.05	8990.95	14171.34	11546.52	2828.26	15974.3	9556.31	13280.94	12159.97	2604.93	10157.76	19149.73
K02058	simple sugar transport system substrate-binding protein	7699.77	15656.22	14022.48	7641	11127.39	16564.38	11119.67	8621.99	8069.99	14570.02	5675.23	13974.18	14433	10435.38	6519.15	8385.23	1255.47	9919.66	9008.92	3447.17	7046	6295.68	7652.35	10928.88	14566.09	11930.37	16846.31	8342.84	3669.82	39309	17811.75	10559.72	1073.06	15467.91	25268.57	10205.17	12928.28	19997.5	22530.68	14881.4	20420.66	20938.07	15701.46	14878.25	20361.28	22015.24	7981.82
K00874	2-dehydro-3-deoxygluconokinase [EC:2.7.1.45]	16454.78	18625.7	15429.1	16216.34	15282.11	13627.02	12562.75	14045.83	17023.69	9423.8	10493.15	11507.27	17987.51	7911.36	8480.55	11827.84	10581	10769.49	7722.04	18878.65	7279.81	13486.96	10973.6	14450.88	13774.86	14735.29	17100.38	16883.98	7222.43	4173.56	10810.63	8349.65	1441.25	17948.96	11181.32	13431.6	7334.71	15278.77	13622.41	17878.04	11793.96	13378.06	13470.92	13917.51	7997.89	9949.12	24822.15
K04477	putative hydrolase	14257.63	15021.7	14914.04	10059.38	8810.16	17899.08	11143.22	9364.36	12706.14	13344.34	10208.92	12876.37	12947.56	5968.89	5671.75	7894.16	25.77	9994.83	7124.33	7187.07	4336.29	7782.36	8156.05	10664.14	11754.61	16055.43	18085.48	9950.11	5589.83	39982.73	20869	9413.93	1733.3	14955.07	25755.97	6342.23	14304.3	20220.9	27118.37	8742.2	13992.13	17615.03	14521.6	17988.15	16372.7	20209.08	7139.93
K06923	uncharacterized protein	15300.77	16276	15487.9	13285.63	9650.9	13696.6	10331.4	10634.6	11755.2	14053.1	8957.9	8467.6	17239.47	7269.09	4885.75	8933.65	10388.6	12024.6	16568.7	8443.7	4808.47	12180.8	8776.6	11852.1	10818.5	14229.6	17179.5	17789.03	3757.75	22243.2	16767.5	10380.37	818.3	18798.1	20158.3	12226.7	8224.9	18835.7	20691.1	7575.5	18023.21	17161.5	14871	13863.51	9300.2	17788.5	12600.8
K17319	putative aldouronate transport system permease protein	11358.37	5301	10319.67	13509.03	12875.3	18676.83	8899.32	9948.93	8228.5	16866.93	13187.77	10710.12	9216.03	4012.39	6724.47	13248.7	718.6	9103.01	11962.43	7033.03	4069.9	9113.23	13086.37	3178.73	10920.67	15313.93	22132.42	12697.8	2608.5	38264.03	15940.81	8886.53	2292.8	19328.6	20906.3	12816.53	16866.61	18425.87	18846.57	11491.57	23095.5	14919.33	18870.33	16877.62	12385.46	18956.18	10813.8
K09815	zinc transport system substrate-binding protein	15419.38	18125.48	19159.35	15266.28	16616.81	10150.27	16188.92	13455.76	18287.37	12440.13	13386.9	9761.85	18719.24	11011.9	6061.33	14759.39	10400.25	13228.65	17136.95	18410.8	6819.47	14068.84	12567.84	15425.36	13355.91	13901.33	12767.05	18917.34	5983.37	3852.31	14471.56	8114.93	6227.4	13411.6	11928.49	14213	11122.53	8764.88	13073.44	5223.75	14598.11	8793.71	11992.58	8473.83	7995.03	10783.04	19919.7
K02020	molybdate transport system substrate-binding protein	9825.89	15838.93	15713.09	11528.7	10200.33	16005.97	16219.46	10492.43	13291.39	17764.56	8428.05	14991.87	14582.1	11996.67	4257.83	9376.92	10398.05	11195.22	9374.72	7753.53	3512.63	10993.48	7940.85	10631.9	12357.05	12419.56	16130.01	14173.2	7707.33	21610.95	17806.5	11222.88	1226.85	18589.73	18653.82	10705.2	12271.58	18829.2	16018.93	6697.33	17688.37	17167.26	15147.8	16257.08	11590.27	17548.66	10419.13
K03924	MoxR-like ATPase [EC:3.6.3.-]	15087.75	8256.67	12294.97	13875.61	14075.27	11497.28	10990.05	12712.44	14263.69	9883.34	9849.03	8864.22	7944.9	6393.46	7056.71	15189.85	2775.99	13064.5	8087.58	14583.59	19393.49	11048.49	12707.09	12761.94	16964.61	13240.9	12860.39	14439.22	7350.65	4753.96	13037.74	23030.02	2088.29	15165.84	13951.7	13573.83	10562.93	18294.48	13860.38	15120.39	16370.91	18200.04	12904.42	10353.92	9377.39	13662.81	32685.29
K01286	D-alanyl-D-alanine carboxypeptidase [EC:3.4.16.4]	14071.28	4540.6	13931.09	10951.36	8144.9	20364.92	10054.24	10147.16	10245.76	13740.61	9989.74	12870.54	6058.59	5132.91	4226.65	8351.95	42.45	14228.73	14697.18	9150.06	5352.3	9734.96	6029.98	4257.66	13158.75	14364.01	12798.84	15241.21	4386.55	38849.01	18281.75	10179.81	9606.5	15428.75	22059.55	11130.86	18891.06	19347.44	25794.44	9159.66	13005.28	19260.26	13575.96	14397.12	14223.84	19824.19	13089.9
K01420	CRP/FNR family transcriptional regulator, anaerobic regulatory protein	13859.27	15310.53	15572.22	12707.73	10638.43	14299.11	17636.57	10491.93	9953.29	13554.82	15891.95	10581.15	15408.5	9588.35	16603.08	9180.01	24.25	11340.8	16498.82	7462.03	5310.2	12237.22	8827.78	10726.7	10494.61	14122.32	17099.49	15065.76	5067.08	22048.95	18476.66	9914.56	1815.5	17769.88	19691.42	7189.7	12678.93	17775.45	20030.43	10795.53	13121.35	13546.03	12485.27	13927.42	10292.25	14311.82	9462.63
K03575	A/G-specific adenine glycosylase [EC:3.2.2.31]	15001.71	5092.61	14011.72	13201.07	14273.11	13876.99	14953.71	10234.45	15133.58	13686.53	9063.68	9091.48	8907.64	9463.05	6999.47	12110.44	11758.73	11259.45	14499.09	13814.52	10651	12558.59	11414.77	7807.93	14876.61	15820.33	14883.57	13716.79	7315.2	22019.69	15448	14541.02	5647.17	11850.82	18801.4	10422.02	6987.24	10800.14	15135.79	11061.17	15836.02	14689.78	13825.51	13459.62	11800.33	16313.66	15781.59
K06023	HPr kinase/phosphorylase [EC:2.7.11.- 2.7.4.-]	17325.6	4575	11650.32	14463.58	9286.45	15521.35	10286.97	9315.93	10037.3	11951.51	15328.19	8589.05	9333.66	4819.93	16651.95	9181.19	19.18	12750.39	19564.7	8438.78	5733.07	11458.15	7748.16	4563.23	10650.95	14576.18	17793	14198.38	3845.9	22533.44	19732.23	11606.21	5835.1	19593.63	20933.35	11719.93	10473.07	19272.97	21346.25	9231.41	18674.07	17605.57	15926.61	14688.98	10185.49	18187.33	12129.56
K01839	phosphopentomutase [EC:5.4.2.7]	10893.94	15694.23	15399.49	11753.58	9368.78	16835.61	8247.04	9193.01	11454.14	15758.9	12859.47	10626.72	15348.43	8608.08	10204.38	7411.96	10403.17	9699.62	11244.56	6220.28	4381.05	8331.94	8594.2	10855	10236.05	13375.69	17171.74	14259.89	4067.73	22958.03	20351.96	8473.94	6149.48	17180.26	19904.42	9841.18	13738.74	18273.97	21817.89	9504.61	16986.39	17583.48	14838.6	13925.05	12531.62	16536.76	9903.28
K01625	2-dehydro-3-deoxyphosphogluconate aldolase / (4S)-4-hydroxy-2-oxoglutarate aldolase [EC:4.1.2.14 4.1.3.42]	14625.32	17796.78	17941.56	12138.64	15640.1	16507.6	13042.14	14851.77	17190.68	10353.47	14449.16	11326.66	14881.43	9487.87	5463.96	12616.45	10380.67	12608.23	8319.58	18111.14	6226.4	11684.08	11210.35	13239.17	12918.5	15359.24	11786.81	14155.55	7720.05	4275.09	15943.98	11736.33	1188.25	17162.56	14499.24	11765.57	7556.75	15725.82	9777.34	14334.76	11012.49	12022.03	14858.4	16307.03	6912.16	9829.27	21633.24
K02224	cobyrinic acid a,c-diamide synthase [EC:6.3.5.9 6.3.5.11]	11239.3	16799.85	14451.27	13250.94	9180.23	12980.71	18833.2	11941.17	14831.04	14723.59	9840.51	10789.75	16146.69	8189.77	5381.1	11328.46	10395.25	11376.89	10162.66	11002.24	5553.17	11230.41	9463.02	12849.73	13182.65	13386.08	17007.36	16513.58	4143.94	20896.95	16567.75	9624.68	1249.38	17620.05	18280.32	12652.62	9512.6	18054.32	14551	6648.36	17237.79	12793.2	14013.26	14025.09	6807.09	14422.26	16725.47
K02018	molybdate transport system permease protein	9772.58	15834.53	16155.22	11218.3	10018.93	15791.44	15838.57	10596.43	13634.39	17155.07	8424.95	10981.2	14394.56	9933.74	4282.83	9004.18	10397.25	11056.89	9384.11	7753.53	3531.63	11365.72	8911.45	10617.7	11543.11	12554.07	16121.32	14203.36	7400.33	21609.95	17809.5	11219.64	1301.5	18895.8	18654.42	10746.2	12285.85	18828.2	16025.93	6785.7	17654.17	17167.86	15070.6	16195.34	11542.67	17545.66	10348.13
K03521	electron transfer flavoprotein beta subunit	13274.12	17343.58	18998.76	12330.99	16046.59	11189.83	10647.5	11623.79	17259.31	11482.52	8845.51	5824.91	17095.89	12717.38	3981.33	13011.9	20781.17	12561.16	10552.09	15848.94	6559.57	11674.85	11355.09	14499	13568.71	15485.65	8185.69	15509.24	8418.97	6503.7	13240.66	11050.3	1224.38	12962.72	11397.74	14114.12	11156.88	10671.95	14483.6	1775.33	14399.01	15216.5	11891.63	9325.34	17951.26	21662.25	18296.5
K00766	anthranilate phosphoribosyltransferase [EC:2.4.2.18]	7141.28	18025.58	13533.38	10717.45	9720.65	11728.66	10061.42	11805.5	13676.75	14847.33	9283.56	8805.41	15402.28	8126.19	4843.56	11820.43	22146.26	13309.75	15165.03	9067.22	10648.72	10164.96	8983.86	15472.43	14034.71	12628.48	10762.17	15018.57	6214.2	20980.61	15852.75	14890.92	5770.44	16308.64	18834.08	13519.22	8244.2	12177.67	13535.22	10425.06	15272.85	13862.75	12633.41	10426.25	6781.18	12616.08	18638.78
K01628	L-fuculose-phosphate aldolase [EC:4.1.2.17]	15759.08	27071.03	18042.65	12280.37	13075.63	13463.86	17339.48	9308.76	14704.92	12510.4	11516.87	10849.45	22088.31	14115.65	10502.73	7797.41	10379	7461.47	9805.07	9327.7	4748.3	7512.36	8484.46	17213.27	12076.28	12913.24	10197.57	11489.16	3814.33	21402.7	10594.95	9575.31	1011.71	16063.18	14404.17	4829.2	6640.02	21711.7	18393	8465.95	10539.25	17555.53	11605.52	13849.04	13757.14	14352.71	8684.63
K03639	GTP 3',8-cyclase [EC:4.1.99.22]	10575.54	15708.53	15105.9	11543.3	9871.93	15228.01	14145.86	10380.43	12246.39	15839.36	8613.75	10790.2	14723.56	10218.02	4213.83	8452.32	10399.25	11108.89	9502.68	5916.53	3591.38	11140.15	7860.74	10469.7	10579	13033.61	16269.36	14085.5	6368.33	21536.7	17980	11258.78	1434.96	18774.84	18780.42	10723.45	12742.28	18949.2	16059.43	6907.13	17983.03	17200.86	15083.1	16240.34	11759.42	17527.91	9375.13
K09817	zinc transport system ATP-binding protein [EC:7.2.2.-]	15082.09	17713.28	18766.3	15095.5	16363.41	10130.1	15611.5	13378.5	17545.59	10514.8	12914.58	9100.43	18650.53	10848.05	5802.86	14629.59	10399.25	13025.37	16948.35	17354.22	6654.97	13829.66	12011.15	14561.33	12968.49	13764.63	12583.55	18624.39	5905.12	3817.53	14419.98	8034.2	5415.8	12656.67	11855.04	14106.05	10838.41	8616.34	12898.52	3082.34	14495.14	8370.1	11833.25	8302.41	7275.08	10743.92	19514.45
K09816	zinc transport system permease protein	15259.09	17713.28	18766.8	15133.5	16332.41	9453.1	15635	13374	17546.59	10476.3	12453.58	9092.43	18673.53	10727.55	5805.86	14473.09	10399.25	13127.37	16955.35	17354.22	6664.97	13829.66	12018.15	14553.33	12894.49	13829.63	12584.55	18668.39	5905.12	3834.53	14419.98	8057.2	5414.3	12656.67	11870.04	14106.05	10837.91	8661.34	12883.52	3082.34	14514.14	8367.1	11840.25	8312.41	7268.58	10748.92	19507.45
K11069	spermidine/putrescine transport system substrate-binding protein	13545.7	5411.28	12113.48	10633.95	11230.35	12161.77	9183.99	9972.28	10918.63	9911.2	14798.48	9114.41	8777.42	6737.23	17165.86	11436.07	10414.9	13308.91	17543.9	10716.52	5999.92	12819.36	10327.38	7127.9	12379.02	13418	17049.06	11216.72	4965.1	22015.02	18641.98	9461.08	5786.5	15033.14	19547.24	11458.35	17182.87	11402.39	20414.09	7388.01	15442.99	11247.27	14584.26	12598.65	11299.52	16833.42	14906.09
K09955	uncharacterized protein	5724.08	19618.64	11097.08	8834.83	15902.69	14469.31	9294.04	10531.84	23682.31	14152.51	5838.06	8410.86	12933.14	3423.2	7206.37	12939.89	596.66	10955.51	5700.39	16091.06	9580.15	8481.5	10278.11	18233.81	24624.79	12087.62	11162.11	10935.59	6250.77	38500.85	11897.67	5148.58	988.35	10676.99	18883.3	12749.53	11385.18	9481.07	17894.34	12483.73	13118.96	14093.67	10875.38	11880.71	11762.68	15751.94	18619.33
K02824	uracil permease	14137.93	16564.63	15436.44	13065.01	13571.51	11925.07	13871.26	9901.28	11709.85	10278.7	14159.22	8340.97	18028.58	9576.18	17114.56	10338.61	10399.25	11224.75	19034.09	11771.18	6427	12370.24	8602.47	13522.43	9766.89	12244.63	16442.35	16854.55	4043	4732.31	15121.71	9745.4	5898.13	15608.86	13249.22	12562.75	11704.69	15259.26	13937.42	8613.84	16498.29	9960.27	13332.63	11857.84	6186.39	11749.96	18044.06
K01609	indole-3-glycerol phosphate synthase [EC:4.1.1.48]	11850.78	6008.25	11600.31	14316.92	11443.55	12756.93	16084.25	11668.83	13040.15	14099.66	10294.9	8720.75	8641.94	7698.52	4803.7	11794.89	10392.6	14127.75	15934.03	9069.55	6673.72	12002.73	9875.8	7776.56	12349.71	14614.15	10991.33	16585.57	4710.87	22355.61	16391.48	9137.59	5276.44	17315.64	19769.42	13799.55	7924.37	11718.67	20218.85	7183.73	16055.51	14336.08	13299.41	10685.15	9187.11	15804.01	19061.45
K01658	anthranilate synthase component II [EC:4.1.3.27]	7305.47	17110.25	13747.04	11372.79	10214.65	12519.66	10984.41	11718.5	13949.75	12250.33	9596.03	8275.41	15181.28	8524.54	4807.23	11505.09	20768.6	13370.42	15291.36	8833.89	5721.39	10300.64	9244.86	13928.6	12295.71	13076.99	10621.49	15177.43	5803.87	21970.28	16180.75	8844.93	4709.77	16191.39	18936.42	13758.22	7403.37	11271	14903.55	7175.4	14966.51	13897.75	12884.08	10258.25	8898.51	14733.41	18722.45
K02810	sucrose PTS system EIIBCA or EIIBC component [EC:2.7.1.211]	7283.19	14996.7	14786.57	7896.08	5783.35	16992.2	8082.72	9488.2	11942.82	12620.42	17417.17	13057.82	11676.45	9015.79	13518.55	8522.21	10464.6	8886.16	10850.16	12069.81	5405.38	6722.24	5883.8	11085.86	10351.07	12557.67	9719.83	12217.53	4086.9	23633.64	20954.61	9400.51	6063.85	16917.09	18338.6	7316.88	31162.13	12086.17	18966.45	11286.69	11616.2	14440.11	12704.38	15014.53	13135.1	16696.53	6047.36
K07015	uncharacterized protein	18137.1	4531	13376.17	14427.21	10312.35	14215.49	9911.81	9842.6	11489.8	13989.18	15082.02	8399.37	9032.75	6679.87	16594.5	8897.82	1.6	9947.35	12937.97	8554.28	4913.47	11536.58	8019.59	4766.53	10208.88	15546.85	17214.67	17580.3	4395.15	21644.19	17766.63	11974.46	5710.6	19151.88	19529.1	10912.93	5233.03	18174.47	19679.72	8698.91	18502.16	13245.91	16546.53	16512.07	8015.42	16634.6	10631.56
K07124	uncharacterized protein	16381.9	5440.4	10494.01	14069.23	11623.18	14628.56	9315.82	9978.11	12075.48	10951.87	20469.76	10449.25	9381.39	6180.58	16603.8	10879.39	10889.93	11832.46	19116.05	9255.31	10430.72	11961.98	8599.22	6873.76	10796.66	12493.82	16022.71	13786.05	2808.4	5906.81	16200.54	18203.24	6683.87	19589.28	14227.88	11542.96	8618.42	18520.17	10342.32	8574.5	17884.39	17039.48	14978.34	12815.2	7228.57	14361.18	12560.58
K12257	SecD/SecF fusion protein	12637.71	5254.75	12458.74	12860.09	10164.2	16260.83	9217.76	11777.32	13616.29	12792.68	10747.78	9703.11	7675.94	2956.82	5478.6	12116.99	26.2	13741.4	15921.75	7861.34	5054.64	12166.89	11173.87	5657.8	12256	14337.64	17368.74	14080.24	4998.47	23070.93	17050.96	10415.73	976.27	19343.29	19299.17	13754.52	12388.5	18750.35	15892.9	8018.9	18366.02	15052.5	14765.88	13875.51	10826.86	17945.12	18568.6
K01854	UDP-galactopyranose mutase [EC:5.4.99.9]	8622.9	5313.6	11310.64	9715.46	8226.73	14966.24	8543.87	9527.38	14072.73	12759.64	13490.87	8892.87	6423.08	4527.03	14741.18	9572.78	11755.26	9895.17	10152.78	10196	9541.57	8171.02	5245.63	5904.4	12554.23	13287.22	14119.8	10867.07	5933.78	22701.57	16214.65	17412.76	5846.55	17233.34	19259.31	10327.93	4728.29	20103.72	16576.17	10350.59	17416.46	19640.13	15755.98	15101.58	12351.37	18930.67	18759.64
K00243	uncharacterized protein	7021.26	16861.25	13254.73	9637.77	9214.38	13174.19	7318.52	10909.89	14876.12	14096.83	14952.73	8859.76	14197.8	6751.17	15561.53	10525.36	10397.18	10344.51	11838.59	8775.22	4629.9	8353.57	8335.63	13326.56	12058.14	12605.29	10649.82	13487.95	5272.29	21493.64	18834.23	8683.53	5859.27	16185.22	18010.92	11361.05	9821.19	16981.59	15280.85	8005.89	15031.18	15375.57	12234.82	11332.85	9758.08	14301.59	17784.23
K01914	aspartate--ammonia ligase [EC:6.3.1.1]	15717.55	5722.58	11964.23	12965.87	13154.33	12757.62	9584.25	11936.7	12886.41	11669.3	16424.83	11048.26	9401.29	6516	18330.53	12142.47	21.25	12252.09	11571.5	10945.22	6705.07	12028.66	10614.14	7170.1	12869.66	13270.96	16263.31	12727.76	6118.2	19526.66	13213.38	9760.55	5533.7	16396.4	13849.84	11416.55	12404.71	16308.92	17125.82	7847.93	15682.69	13356.24	13548.71	13030.64	8799.07	13421.02	17081.78
K01533	P-type Cu2+ transporter [EC:7.2.2.9]	10177.82	5155.28	8004.35	11100.78	8851.12	16628.5	12463.4	11875.45	14152.86	13660.68	10048.1	8681.72	6777.56	3915.4	5105.74	12105.35	10378.6	11810.52	14670.66	11743.26	4652.78	10610.24	7950.63	5924.56	12827.53	14747.35	14112.28	11195.06	8525.06	23412.86	16718.4	10726.76	4785.17	17361.41	19322.54	11112.19	4503.23	17686.17	16269.92	8584.31	16470.01	15462.38	16813.57	17735.76	10900.22	15879.9	19126.73
K15342	CRISP-associated protein Cas1	13750.21	17433.53	15828.3	13363.49	11016.78	12579.14	18167.31	10177.7	16314.87	9881.58	8636.93	5260.41	16527.04	12602.39	13067.32	8617.15	21329.51	10365.2	17201.87	11994.01	8366.87	11037.43	8848.26	15232.71	11020.73	11923.87	15712.16	16518.02	4986.73	4589.86	12108.49	8929.53	5312.86	14439.05	13261.25	11048.52	7439.75	15280.88	13559.6	10143.9	10891.43	11856.5	11829.96	11780.11	6476.53	9887.39	11686.36
K07284	sortase A [EC:3.4.22.70]	10455.37	5690.83	11294.96	11695.98	6383.65	14924.51	7602.69	9001.04	7675.18	10773.76	17103.85	7098.39	8632.86	4027.65	15756.92	9907.71	3274.17	13336.68	23101.67	8105.78	13931.23	14197.94	5478.79	6386.63	9421.68	10261.11	17557.01	11604.02	5907.98	5636.66	15094.5	26432.25	6610.94	21866.64	13360.59	11920.6	13377.69	15335.47	9254.65	22425.55	17847.19	13743.4	16525.52	15524.56	10734.38	13746.95	7787.94
K03426	NAD+ diphosphatase [EC:3.6.1.22]	8093.4	6117.61	11426.68	9446.04	10505.7	14309.07	10727.42	11502.85	12061.56	12973.72	9009.09	11464.84	6816.98	6222.1	4755.07	11433.72	11770.33	13040.64	8224.08	9111.94	9823.98	8870.54	8912.88	7916.77	12303.77	11343.43	12255.07	11738.55	5340.83	21911.93	16427.83	16546.98	1447.77	17616.99	18781.1	12660.99	11066.49	19432.32	15783.54	10470.93	16445.71	19153.07	12838.45	11728.25	11713.13	15811.67	18740.96
K03149	thiazole synthase [EC:2.8.1.10]	8625.17	16061.36	12158.25	9529.39	8744.23	12084.29	11518.55	10097.4	11170.64	13752.95	7940.26	9604.91	14406.6	8935.32	4021.44	10240.03	22139.98	10765.32	7510.03	8456.44	9957.82	7710.49	7284.47	14284.97	10336.22	11155.29	11684.9	13187.59	5685.63	21413.78	15188.18	15918.1	1381.87	13494.54	17091.35	9799.67	7913.19	18759.83	19275.47	8926.93	15440.3	16177.2	11061.36	11047.04	11904.63	16557.2	14715.66
K03790	[ribosomal protein S5]-alanine N-acetyltransferase [EC:2.3.1.267]	16920.09	5104.36	12640.61	14778.71	14595.18	11621.53	10064.98	9156.43	10209.11	7481.15	10337.2	8483.5	10039.93	8028.91	12885.09	9788.87	1397.58	13056.55	18912.67	9436.45	11531.32	12353.37	10942.63	5671.57	11140.05	11279.24	17869.08	15997.83	4308.31	4103.19	17539.09	19096.65	6128.38	17185.67	14558.38	13438.35	12732.06	18018.22	13558.16	12340.94	17023.23	14637.28	14815.05	12739.84	5946.76	12234.54	11999.72
K01163	uncharacterized protein	16126.5	16329.75	15657.66	13264.12	11091.23	12417.3	15181.23	13411.72	16390.65	10184.75	10927.51	7278.83	16039.96	7456.26	5239.13	12599.37	10395.85	12568.38	13915.32	14461.14	6728.07	14378.32	10520.51	13629.23	12171.19	13569.21	15179.07	17814.44	3974.04	5297.65	13312.23	9207.41	1051.47	13710.34	13002.12	10347.82	8299.06	16674.82	14492	5801.73	11602.71	12431	11424.46	12147.57	5906.89	12429.69	17936.97
K11928	sodium/proline symporter	12666.8	16502.86	14057.96	11076.5	10804.56	12433.34	11267.84	8676.83	10189.63	14734.72	8379.18	9777.08	16155.17	10430.74	4143.72	8569.43	11756.73	10524.5	14332.18	5526.5	8680.91	9523.39	9182.14	12325	11497.62	13216.64	11451.41	14259.39	4238.83	21514.92	14233.37	14863.85	1107.95	17222.28	18757.53	11028.92	6853.99	12804.17	15562.07	8958.86	16743.2	13331.37	12298.1	10466.8	10951.35	17827.55	11177.83
K18640	plasmid segregation protein ParM	9364.05	2546.06	9736.69	8312.3	10505.26	16767.52	9335.65	7416.56	7575.56	15294.25	9546.55	14848.75	5336.63	6751.65	12826.86	8045.88	30.54	9642.69	11134.36	3114.3	3580	7221.69	7952.41	1959.64	10180.35	11549.23	18745.35	9299.22	2656.66	39675.8	18856.18	10785.38	1391.93	15611.05	23571.44	9296.8	17971.12	20382.55	21448.94	9510.37	18272.8	16862.9	13812.79	14912.29	19560.99	20418.64	6850.36
K02188	cobalt-precorrin-5B (C1)-methyltransferase [EC:2.1.1.195]	11938.8	17014.35	14256.27	12848.44	9844.23	13044.17	15987.2	10486.17	12259.04	14749.09	10700.51	10603.93	15612.19	8209.27	3886.1	9636.46	10395.25	8834.64	9347.89	8675.24	5698.77	9702.08	9975.35	13521.23	12332.15	12426.08	10578.86	14264.58	2993.44	21039.95	16672.33	7481.18	1215.38	16380.38	17733.82	10486.62	9082.64	16331.32	19568	6647.86	15743.29	12809.7	11459.76	11741.24	7102.09	13266.34	15738.97
K07271	lipopolysaccharide cholinephosphotransferase [EC:2.7.8.-]	9869.8	7512.33	13991.28	9066	9653.55	16279.72	9507.7	9228.34	17424.59	15655.81	9928.13	10609	7348.45	5310.97	4098.15	12555.89	2	11344.6	21096.08	15660.93	3682.29	8034.46	6314.12	8361.93	15506.04	12952.12	10512.86	8309.86	4250.51	38329.14	12166.91	6687.98	2329.84	16037.95	19155.71	13623.47	4441.05	15277.42	17882.53	8240.88	18523.75	13249.58	12825.64	11046.48	11407.37	17048.5	15411.75
K00794	6,7-dimethyl-8-ribityllumazine synthase [EC:2.5.1.78]	7686.57	16997.28	15093.63	11634.46	11385.56	10823.3	14329.24	11068.17	13858.87	13625.45	6597.43	8934.23	15069	10676.18	5954.61	11298.45	10399.32	11550.63	9255.55	10552.77	4638.23	9566.08	9714.55	13788.13	13182.16	13067.72	11044.56	15117.6	6806.22	20850.06	14912.68	8208.04	1221.87	14039.04	17740.44	13277.62	11012.43	10384.12	15590.8	6323.93	14007.62	11223.53	11547.98	10286.19	10085.51	14731.32	18265.11
K06378	stage II sporulation protein AA (anti-sigma F factor antagonist)	16815.13	4702	10856.63	13547.03	9268.05	14137.91	9202.15	9239.48	9854.95	11769.1	9230.6	8516.7	8965.6	3313.64	4947.55	8867.83	17.85	12706.14	16451.43	8258.2	5636.97	11408.9	7772.2	4841.4	10203.57	14097.22	17643.5	14040.87	3775.25	22302.95	19646.73	10575.62	1103.8	19209.27	20477.05	11581.82	10257.69	19180.82	21265.4	7721	18517.73	17198.5	15187.87	14478.56	9328.8	18071.05	10805.8
K07154	serine/threonine-protein kinase HipA [EC:2.7.11.1]	6929.67	6525.08	9876.64	6923.8	15353.75	13015.23	11752.36	9629.38	15473.38	14519.34	8500.67	14799.89	5050.87	7800.31	6661.37	13523.1	1959.53	8372.14	4156.48	11604.99	8273.21	8795.29	12643.52	10520.29	17265.21	12513.23	12304.48	6099	11282.15	37534.92	11005.5	6017.04	872.98	12052.47	18125.43	7953.09	9250.7	9500.66	18017.11	19330.77	14254.15	11330.1	11564.39	14077.73	15386.56	18655.41	19931.16
K02190	sirohydrochlorin cobaltochelatase [EC:4.99.1.3]	6851.51	17544.08	16685.18	11688.58	8313.87	11149.11	18367.58	11261.48	13413.77	15662.02	6986.6	9257.49	13320.34	10889.96	4048.36	9475.99	10412.5	9508.47	10350.21	12440.11	4067.15	9323.18	9391.96	15152.26	15613.78	10831.93	10595.07	16550.54	3929.21	20585.2	17335.58	7011.89	1527.38	13764.5	17026.14	11625.97	13745.59	15507.7	14576.07	6763.36	14625.44	12344.7	10781.35	11403.16	6865.52	12189.61	15115.97
K06406	stage V sporulation protein AD	16778.15	4372	10879.75	13540.03	9169.3	15210.66	9118.9	9212.6	9495.57	12116.1	8697.6	8539.7	8980.22	3311.89	4957.05	8884.95	17.85	12628.14	16514.68	7840.7	5573.47	11354.4	7555.2	4021.4	10077.57	14077.1	17655.5	14055.89	3773.25	22613.95	19646.73	10574.62	1142.8	19278.85	20485.05	11590.2	10263.69	19190.7	21348.4	7720	18533.36	17198.5	15237.75	14453.56	9463.8	18151.93	10516.8
[truncated: 5,654 more rows]
