# Supplementary material for: Composition and diversity of gut microbiota in diabetic retinopathy
Source: Front Microbiol. 2022 Aug 23;13:926926. doi: 10.3389/fmicb.2022.926926 (PMC9445585; doi:10.3389/fmicb.2022.926926)
Supplement: Supplementary Table 3 — A total of 335 KEGG pathways were predicted. [file Data_Sheet_3.CSV]

Pathway level1	Pathway level2	Pathway level3	Description	DR12	DR04	DR05	DR25	DR24	DR09	DR20	DR15	DR10	DR21	DR17	DR18	DR13	DR06	DR01	DR14	DR07	DR23	DR08	DR02	DR19	DR16	DR22	DR03	DR11	HC19	HC09	HC22	HC21	HC02	HC01	HC07	HC06	HC04	HC08	HC18	HC03	HC10	HC11	HC12	HC13	HC14	HC15	HC16	HC17	HC05
Metabolism	Global and overview maps	ko01100	Metabolic pathways	7769592.54	9229123.89	9197026.51	7499862.76	8168531.89	8612734.07	9064917.64	6854945.81	8647851.27	8280429.11	8434355.4	7348667.11	8764333.54	6741656.32	7430104.35	7177423.4	5317764.1	7017036.44	8100772.63	7488951.93	5301827.44	6541880.4	6862857.32	7973688.48	8363847.36	8494800.21	8303745.58	8495506.68	3824644.59	11665089.81	8724301.28	7757315.68	2614291.2	8986801.9	9762968.42	6575044.5	7179067.81	9245888.34	9867942.9	5822433.59	8796038.81	8889306.25	7755841.7	7717378.58	7356996.09	9182056.18
Metabolism	Global and overview maps	ko01110	Biosynthesis of secondary metabolites	3906803.87	4366773.25	4352202.33	3714376.1	3833595.46	4152562.73	4353059.65	3296988.03	4111430.66	3952452.12	3961109.78	3282864.98	4238366.04	3027991.81	3527800.37	3432980.74	2494882.67	3483789.92	4142562.2	3464789.82	2659067.67	3210259.86	3206970.02	3782109.09	3954744.54	4202113.08	4109772.83	4192091.46	1882586.81	5675410.69	4369135.04	3975562.27	1316258.67	4487068.71	4913676.4	3258206.41	3378650.84	4542118.2	4875662.17	2777317.98	4419168.53	4428824.03	3898243.99	3838379.73	3407524.78	4539631.79
Metabolism	Global and overview maps	ko01120	Microbial metabolism in diverse environments	1927247.85	2156586.98	2336882.45	1804272.31	2056651.89	2230967.83	2371324.79	1641359.47	2131261.37	2046535.62	2097918.29	1996687.72	2045220.9	1824518.85	1892672	1734741.57	1311794.23	1704728.53	1953414.53	1896652.03	1257517.22	1595570.31	1697862.53	1870358.41	2128319.77	2079131.56	2041283.34	2015265.23	905078.02	2939812.16	2143348.57	1892854.2	578809.53	2177701.88	2409298.08	1547599.96	1855250.2	2286115.01	2454061.81	1501848.45	2126995.39	2282464.94	1900532.95	1912503.65	1982277.93	2355161.38
Metabolism	Global and overview maps	ko01230	Biosynthesis of amino acids	2066809.54	2018079.21	2141359.91	1894712.65	1809585.62	2114097.97	2129326.78	1622620.52	2020644.92	1964358.64	1846104.18	1562662.04	2033144.69	1412246.87	1566496.07	1651601.66	1250909.46	1774717.81	2117551.56	1658163.25	1358083	1624185.93	1544794.96	1761873.48	1941441.62	2145407.61	2116964.5	2146680.06	944013.61	2905712.58	2238853.74	2120004.8	674331.78	2365781.14	2570723.35	1640138.53	1557895.09	2413732.71	2545870.29	1469028.9	2283844.7	2357171.58	2037574.46	2025712.99	1634119.31	2351150.04
Environmental Information Processing	Membrane transport	ko02010	ABC transporters	1112790.28	1066258.14	1511316.91	1067344.46	1291769.84	1571665.79	1420555.73	894750.97	1187324.31	1404203.46	1142406.67	1463378.76	1080229.8	1204822.85	1052306.16	960375.16	661917.24	950136.95	1157605.87	1043767.05	713024.74	880606.97	988803.9	885813.4	1352516.08	1279367.37	1468161.1	1146028.78	488084.72	2633042.48	1480364.15	1169783.55	428991.3	1451047.23	1792928.18	866453.92	1274647.4	1570628.85	1740789.81	1063203.54	1472138.78	1499697.44	1328236.09	1374424.03	1359882.38	1519976.44
Metabolism	Global and overview maps	ko01200	Carbon metabolism	1188971.45	1285052.79	1377789.42	1103549.41	1206709.54	1265287.59	1407335.69	992676.05	1284282.8	1139448.46	1229113.94	1017444.91	1237487.66	1009947.75	1121495.75	1052744.63	783265.56	1032368.34	1180629.51	1156894.86	752567.96	979235.83	990871.08	1123723.12	1230173.81	1245583.67	1202576.13	1220849.27	550249.41	1602454.94	1256865.13	1143170.5	368807.51	1303963.27	1402368.64	929767.23	995966.61	1336085.24	1417770.16	842189.08	1249195.37	1301221.49	1125263.13	1124892.88	1058471.19	1348115.63
Genetic Information Processing	Translation	ko03010	Ribosome	1057964.5	1011328.3	974076.51	953919.62	885104.62	936268.68	1040481.5	780332.23	951481.3	922454.7	1022835.88	655879.03	1058340.39	667827.68	1020453.94	813506.22	623764.54	840351.39	1090133.77	772704.66	682781.38	804194.76	755763.71	897386.13	878945.63	1047011.65	1013338.85	1076216.35	504796.13	1226655.19	1088135.77	1053857.92	369803.58	1101557.67	1149752.21	789992.07	749366.63	1116879.49	1179104.73	678896.39	1102354.85	1025979.01	952512.99	956682.35	698002.66	1060552.96
Metabolism	Nucleotide metabolism	ko00230	Purine metabolism	672294.6	637080.12	744020.76	626532.35	661772.64	756267.82	787946.53	553958.06	695398.98	709224.43	763707.76	604460.54	647407.94	548406.29	773551.02	586657.38	455411.14	589451.67	710894.89	580019.26	475597.66	540447.68	564221.05	586445.94	698464.18	737461.98	730648.32	686834.94	337802.31	1100408.46	805992.88	730105.33	262215.59	789521.9	883520.17	541635.45	651469.01	834957.49	881028.03	529958.33	786212.5	783433.36	680709.69	690093.25	621222.26	796590.06
Environmental Information Processing	Signal transduction	ko02020	Two-component system	684255.86	604248.86	825623.8	659010.36	902628.65	767153.74	981358.81	550501.85	726577.41	779739.6	767365.08	733344.64	629258.96	736284.81	679776.32	651991.09	217374.98	537150.81	666161.57	704178.77	357048.81	528113.57	651005.91	552375.7	744575.65	677303.06	709552.66	685636.5	271988.63	1029144.18	683954.68	510407.3	254503.13	696971.79	799148.27	592529.86	756518.92	693808	906983.43	460625.22	827477.87	659356.98	665671.62	596853.99	764773.36	779729.84
Cellular Processes	Cellular community - prokaryotes	ko02024	Quorum sensing	633756.05	633428.42	760737.35	598628.96	614263.53	715190.13	774063.14	487502.04	633361.77	645285.72	577617.36	597699.21	621596.16	567979.36	520243.65	511212.84	270023.12	515195.06	585752.98	526133.92	481766.37	495928.39	517641.07	536993.17	658906.16	666691.09	710514.96	645357.03	271048.62	993297.17	740493.61	754358.42	267110.37	742321.64	858887.01	454072.64	555830.33	785505.92	824641.48	495856.83	704239.83	742440.35	653349.91	659790.1	532786.39	698225.63
Metabolism	Carbohydrate metabolism	ko00500	Starch and sucrose metabolism	499387.61	661849.71	576535.39	476836.94	478512.6	658090.79	461551.47	455839.01	524969.13	571365.32	595837.85	540501.91	607707.6	364286.85	547582.01	460124.75	229553.35	498175.79	590240.48	491794.13	402961.82	393889.87	412276.47	553104.79	561053.82	576478.12	580707.92	507224.85	226105.66	920286.76	657585.8	606475.06	246463.86	652623.19	725331.08	454440.64	614134.7	641104.91	689923.28	528772.7	654999.08	724537.35	600063.88	567625.32	532435.95	652109.91
Metabolism	Carbohydrate metabolism	ko00520	Amino sugar and nucleotide sugar metabolism	493570.34	697116.65	615596.13	484347.49	525427.52	554261.15	577617.32	469111.78	592923.63	502697.44	594789.9	448523	625392.49	388924.81	557574.61	501875.19	282329.19	473172.56	531182.98	609487.29	401125.48	428184.6	460808.69	607356.44	571185.56	558730.88	537727.46	525520.81	239843.69	807723.73	560139.2	492532.49	201219.11	533163.28	623678.52	446290.84	485587.8	544818.52	635083.11	433267.18	563603.72	580184.41	515493.94	495425.15	494746.76	593675.63
Metabolism	Nucleotide metabolism	ko00240	Pyrimidine metabolism	523349.18	488564.68	551598.92	485296.28	505453.92	499937.2	543469.07	424902.36	524399.07	481420.33	566145.11	416943.01	509236.71	404831.92	552913.36	441700.94	314112.72	433256.81	506809.3	469043.54	349853.72	435798.74	433223.24	448218.24	495079.61	538654.28	564252.31	549104.54	255538.37	605975.41	563108.82	503364.81	198489.91	551762.28	583253.4	402666.24	461843.47	567955.15	584229.16	356086.29	545276.11	533857.82	489625	486101.29	417362.24	540818.24
Metabolism	Carbohydrate metabolism	ko00010	Glycolysis / Gluconeogenesis	496076.07	466067.16	545415.54	450966.14	473355.06	544846.21	548515.18	403480.53	520036.13	463409.97	573132.92	434117.97	462776.4	407835.04	568511.89	437994.04	282044.87	445095.76	531323.1	469039	334632.24	397597.05	401112.23	434523.73	513332.71	520523.52	500202.66	495722.36	229725.67	644103.45	545806.94	492381.9	203329.34	539433.84	590471.8	393226.19	432999.2	558598.11	601972.09	414957.84	527703	603997.11	492150.69	486426.22	455673.27	564931.2
Metabolism	Amino acid metabolism	ko00270	Cysteine and methionine metabolism	518694.18	537487.11	538476.37	461670.65	451087.29	499804.51	524752.39	389218.7	495676.95	465925.51	515497.51	397538.69	533828.39	389492.46	485043.37	398715.43	387597.15	409538.29	536105.5	433682.19	334688.56	397512.19	394028.99	467565.4	472583.93	512391.51	504367.09	523008.06	233197.6	641169.88	494716.72	475829.17	163790.73	541258.42	562662.07	380040.68	379272.36	554516.4	583307.2	358791.85	521483.3	535154.09	466419.92	474309.79	394421.89	543698.58
Genetic Information Processing	Translation	ko00970	Aminoacyl-tRNA biosynthesis	512289.62	483490.3	485079.14	459636.78	421825.49	478581.88	523210.47	366925.31	457311.27	460495.37	492264.33	330200.77	503725.95	334993.84	476812.97	384453.29	313884.07	394930.78	526853.76	369819.01	320709.03	376509.29	361222.84	423561.74	432182.53	508147.73	493797.82	514612.17	236415.25	617221.83	539081.11	502040.86	174769.86	548029.39	570862.3	369867.71	366231.6	560685.67	581396.96	329728.26	537798.28	511561.19	470488.31	477304.39	346826.09	527181.15
Metabolism	Carbohydrate metabolism	ko00620	Pyruvate metabolism	470330.2	406742.88	508085.24	413367.46	454598.27	470558.66	522512.89	360429.67	452871.21	433376.56	524710.88	417136.13	418473.92	403029.88	501528.64	388678.13	277327.6	387527.03	486247.4	395375.55	259003.2	376403.65	371594.42	372306.16	445891.73	467315.7	464046.03	457861.11	203374.46	578459.42	498711.93	399939.54	154720.85	494655.45	530343.92	333196.26	412281.6	492405.61	537041.6	282967.07	465715.8	468953.78	419344.26	424245.65	396640.75	505614.16
Metabolism	Amino acid metabolism	ko00250	Alanine, aspartate and glutamate metabolism	415783.31	393534.15	443819.48	391210.21	403060.63	424312.58	449137.26	358071.48	453126.17	405753.56	441027.47	320430.17	395042.33	295186.2	393020.41	371056.23	224301.01	370784.73	419096.6	383856.8	281566.94	354501.33	346562.12	364628.68	419625.17	435185.23	437311.11	439237.95	210766.11	544890.19	453835.06	420613.83	117088.71	476779.88	496502.22	340482.12	357974.82	486742.16	491005.5	289480.34	449278.72	449297.13	398108.64	407392.63	320356.3	442840.97
Metabolism	Amino acid metabolism	ko00260	Glycine, serine and threonine metabolism	394743.47	479342.25	465098.63	373822.19	401973.05	407194.16	477276.53	341263.2	437485.23	389786.24	422222.93	347344.33	446279.58	346702.11	376990.35	350629.58	251487.57	350618.35	385096.59	360218.86	296098.91	329655.11	337922.61	409878.96	410028.99	414458.88	394877.8	422439.24	184870.57	502552.77	414444.42	435469.13	147013.85	443489.75	469290.49	318720.62	314797.12	464915.91	457743.81	297108.59	413858.34	448686.83	375302.94	373827.21	322450.71	418858.46
Metabolism	Energy metabolism	ko00190	Oxidative phosphorylation	388941.46	374006.93	413984.8	387320.37	399345.9	433934.66	434498.8	361524.64	428307.46	416562.49	413258.33	363325.94	383884.18	290955	324350.49	372610.26	141548.04	365663.64	374636.82	352451.26	241866.57	343913.36	347251.97	335586.78	406989.66	431404.03	436366.23	409869.97	182616.17	703391.64	440535.4	355356.46	95681.4	461830.29	507380.47	318021.21	320960.7	516199.45	526010.31	250605.5	450653.22	453523.91	370481.61	383877.01	379595.85	478853.27
Metabolism	Global and overview maps	ko01210	2-Oxocarboxylic acid metabolism	415381.89	392414.17	427523.85	376867.52	371074.01	427220.66	471145.33	320337.55	394585.55	406918.79	327799.48	324358.19	392201.91	289217.18	210326.2	333854.53	290189.89	350701.76	394574.07	318483.75	279268.75	313011.53	326995.9	349146.6	389124.71	430686.75	405964.3	419977.91	184955.17	633156.14	434947.92	424277.34	127666.58	473601.25	527853.25	322305.87	304592.7	491811.08	530215.02	272766.39	461733.77	475412.64	399821.37	400102.69	340119.82	486231.44
Metabolism	Glycan biosynthesis and metabolism	ko00550	Peptidoglycan biosynthesis	429463.25	368208.71	402665.31	374824.33	342896.39	414377.25	400546.11	303903.56	363499.88	383236.18	394068.16	288299.82	400347.29	263115.34	398554.22	313817.66	240626.13	347605.59	458397.83	300911.14	254054.81	324520.98	295665.37	327412.73	362127.05	426281.03	449433.11	416137.93	193287.96	614302.35	458459.72	393959.03	172232.28	476054.9	518852.54	312475.64	312423.7	481361.05	516972.31	299274.42	461817.68	452727.53	410935.2	410290.4	321832.1	469040.57
Metabolism	Carbohydrate metabolism	ko00052	Galactose metabolism	315914.23	563453.29	421779.92	313610.85	352586.42	436138.03	320849.41	325766.85	415191.72	380559.99	392956.99	332546.37	468313.45	225749.86	377424.23	334082.71	142235.4	325880.81	345373.29	383335.51	261736.55	264905.13	296387.06	449428.81	409193.34	401202.33	380531.64	330209.93	146098.19	681808.21	421695.31	396194.46	103115.14	421826.59	487575.96	315778.45	323134.69	453864.47	468665.9	319010.48	439139.43	475590.1	392910.14	383448.94	378312.87	463042.5
Metabolism	Metabolism of cofactors and vitamins	ko00860	Porphyrin and chlorophyll metabolism	362242.1	504937.49	457321.52	380012.29	344458.31	398958.67	461178.2	320515.55	386469.64	434489.73	297993.67	331695.92	485826.98	305089.8	159426.15	302840.85	305896.08	302584.83	304677.62	291151.02	176497.23	305125.44	306955.11	388279.72	362321.23	393854.21	418914.71	455170.58	149435.87	614711.45	459839.95	279041.18	52914.77	478504.14	507713.02	322021.46	338145.98	489199.49	513936.43	225878	463871.58	391308.71	371776.3	379916.76	290157.21	431608.17
Metabolism	Carbohydrate metabolism	ko00030	Pentose phosphate pathway	370089.91	433492.15	441054.66	330290.78	366564.37	434742.27	381424.26	312556.03	419566.61	344286.18	387915.86	325106.5	400400.56	286855.28	364434.9	310868.82	220243.52	318349.09	358766.48	382313.96	235584.72	291450.77	301139.1	358748.7	385309.76	386395.27	396049.48	369993.26	160534.87	453403.39	415641.99	393827.98	104852.79	432426.37	449323.01	303288.44	308559.43	479018.35	452230.81	341255.11	405463.42	464972	384403.13	379965.1	349154.63	432447.62
Genetic Information Processing	Replication and repair	ko03440	Homologous recombination	408001.42	396182.76	403306.46	368641.62	368700.86	385401.34	394612.66	311640.62	389333.57	386320.44	412036.77	291684.59	409519.33	274848.7	384401.77	327875.76	237060.34	331180.99	411298.36	321335.5	269029.4	318835.51	304715.46	354938.51	357504.81	406230	405409.82	419471.76	196639.73	465092.43	421022.48	405258.83	139578.77	434291.36	439247.04	312174.92	322520.84	434760.32	449663.41	269142.85	428491.09	399344.07	372520.61	372175.53	287438.51	416497.22
Metabolism	Energy metabolism	ko00720	Carbon fixation pathways in prokaryotes	384958.7	421698.48	428042.25	360403.02	383572.37	372302.64	477638.9	320705.02	402925.17	370174.74	364954.17	297342.03	406001.15	315916.8	302368.52	345547.89	204598.29	338276.53	372202.36	347819.52	236117.72	323599.01	321872.18	370404.79	389679.8	401875.98	370218.44	404235.34	188520.51	544745.03	397853.87	316322.79	98609.79	403134.7	441249.4	284906.86	313900.21	382790.02	450423.28	224496.13	379761.75	366587.84	324586.21	336972.88	316193.13	428914.23
Metabolism	Carbohydrate metabolism	ko00051	Fructose and mannose metabolism	309999.97	572722.07	446821.16	286309.57	337186.96	423804.86	351987.31	294958.7	404882.13	332042.54	350620.05	334863.58	478407.21	289498.56	347354.05	300532.71	155781.49	306789.46	328623.67	385946.74	184227.06	242363.13	277292.13	429084.34	366739.04	370236.53	322398.85	324591.9	153527.41	539800.97	358051.42	303989.49	113835.4	381293.86	414015.3	276617.9	305757.83	411506.88	465621.91	329796.6	337838.07	488645.09	349357.08	334632.16	470405.22	483484.19
Metabolism	Energy metabolism	ko00680	Methane metabolism	336897.74	285926.1	376358.18	312059.72	344205.28	409869.91	437605.42	275237.95	365024.48	356264.79	342098.84	301553.98	294197.45	284966.85	342028.13	301748.37	217730.42	311598.29	366403.52	302644.74	212152.24	273544.19	284000.42	271322.35	366311.64	369796.21	369246.88	342524.15	172142.01	562612.29	390675.09	352741.72	112018.61	406634.8	455448.07	268540.57	292321.67	412640.14	458737.47	276889.75	385208.2	420255.28	354421.18	357766.47	343661.97	434859.51
Metabolism	Amino acid metabolism	ko00400	Phenylalanine, tyrosine and tryptophan biosynthesis	332256.61	409648.89	381628.45	337952.56	316009.36	361685.29	373949.97	289040.36	345450.84	363259.24	269186.26	280725.07	399400.39	249968.04	170394	292611.9	294271.13	316572.16	364192.35	255189.4	236285.04	277843.75	263463.9	344239.58	341096.72	374080.53	340372.67	394898.03	163907.06	548659.87	413098.61	350947.64	127043.09	415136.7	472373.91	303246.38	280013.78	387483.26	468519.05	244746.46	402710.65	393593.28	345133.46	329063.14	284669.27	406794.82
Genetic Information Processing	Replication and repair	ko03430	Mismatch repair	344604.21	328833.23	356983.73	317822.92	317083.32	339826.61	344321.68	269833.48	332600.04	332935.96	365541.67	266205.44	342077.7	237916.73	330468.57	288124.47	198167.04	291819.71	367283.57	279593.77	222458.49	275712.1	260825	293746.01	314357.62	341394.19	344318.57	363538.5	157712.97	415376.42	379680.01	334450.1	119627.85	382661.59	385839.94	277273.65	308481.39	387389.91	394323.01	224001.97	374998.83	346555.81	316217.46	311709.73	251053.78	359660.29
Metabolism	Carbohydrate metabolism	ko00630	Glyoxylate and dicarboxylate metabolism	277657.98	439652.05	384436.08	281175.6	336805.96	301087.9	398321.46	277725.6	359101.81	305752.06	306023.62	295881.01	386229.13	286506.09	195651	293409.87	234172.46	258407.17	263114.35	328215.21	194252.21	255609.6	266909	359552.75	324419.35	305374.53	297913.59	314627.72	126263.76	361962.39	283028.84	262692.21	66602.11	302333.38	320501.1	247473.77	256165.16	310505.47	321814.33	184635.89	297344.57	277107.57	267868.59	262064.2	253553.52	296202.59
Metabolism	Amino acid metabolism	ko00300	Lysine biosynthesis	296034.47	271891.03	298357.61	264901.35	242179.47	298733.26	320832.28	222400.14	276622.63	273484.83	312729.38	220604.43	275253.1	216204.14	310143.76	221897.74	164292.99	246363.4	305189.13	234359.9	183678.5	223830.11	215207.04	239005.31	269910.58	304378.54	308669.54	303178.18	134159.18	433620.83	316683	284681.45	94309.23	332669.22	360409.15	216843.88	210798.87	346133.9	361951.52	220287.28	306977.31	330235.98	285114.5	295065.59	221146.77	327508.17
Metabolism	Carbohydrate metabolism	ko00640	Propanoate metabolism	270216.05	346759.93	343140.93	242349.16	283386.53	295018.59	324417.96	225001.78	292601.91	257802.1	332351.88	264483.73	308767.85	250532.44	279391.49	236660.43	180259.73	231437.59	282342.73	271554.68	175449.59	225248.38	227202.75	285865.54	282420.43	288423.36	275317.14	266776.19	106675.16	369854.65	301240.3	252666.79	86575.57	296889.38	325599.11	202830.76	249911.08	302555.19	316689.17	181642.55	271081.18	308428.38	255169.2	258251.42	269020.33	318213.02
Metabolism	Metabolism of cofactors and vitamins	ko00770	Pantothenate and CoA biosynthesis	254794.25	264126.07	288964.03	248213.55	256893.32	280276.38	309712.47	215032.77	264370.49	266607.62	262034.44	214643.29	264784.96	210458.53	201482.82	225713.8	201777.31	231383.73	278003.56	199501.19	168033.96	204985.2	223996.97	230407.71	255150.69	281896.06	267926.47	284040.73	119587.55	397876.22	299279.02	262340.3	90633.4	314981.76	340725.07	217508.47	223757.2	311868.91	324520.55	170181.97	302773.83	299169.22	261461.09	256158.9	236373.02	314535.06
Genetic Information Processing	Replication and repair	ko03030	DNA replication	277752.26	281305.83	278260.9	253709.51	255483.39	264911.28	275827.67	219664.93	270665.61	264940.27	302449.42	209370.65	285843.46	192335.69	280327.29	235727.32	166019.6	235045.66	289901.6	235091.58	193421.38	221229.12	212672.21	252645.4	248025.27	274512.17	266521.76	293010.4	132923.78	305929.29	295996.79	287593.93	103118.46	297098.09	297154.34	219639.42	231780.86	299525.73	303257.49	188617.76	293414.35	274598.11	251134.73	249923.55	191009.94	276434.76
Metabolism	Carbohydrate metabolism	ko00650	Butanoate metabolism	248815.4	291451.72	340353.68	242012.13	293516.52	261234.26	350602.77	219295.14	281942.75	268105.04	296365.01	247739.33	277242.48	294816.11	246645.78	240211.58	249670.32	218116.29	264535.85	246559.47	146414.87	218903.22	242186.02	249561.75	275141.81	273723.46	232910.26	279606.38	116165.47	321815.44	252692.47	201384.91	68151.74	260451.31	282535.42	193312.17	229926.13	242881.76	285560.68	144097.33	250585.67	252686.11	215526.84	210585.3	243798.79	289202.18
Genetic Information Processing	Folding, sorting and degradation	ko03018	RNA degradation	274279.59	255767.05	271248.47	254066.62	247110.83	263546.5	271501.28	219189.34	269174.22	260941.44	249840.28	192059	266688.58	178040.38	232636.97	228684.03	138819.86	233200.01	261026.39	241659.37	166663.12	212597.04	204262.49	229767.84	250416.95	275104.4	280160.58	288093.93	124693.74	357272.99	293259.48	259547.3	80333.27	300049.92	317560.62	219928.64	218787.33	304855.43	317753.72	177838.45	302482.89	285779.49	258851.19	257707.44	203521.74	289324.37
Genetic Information Processing	Folding, sorting and degradation	ko03060	Protein export	260347.53	308963.11	274145.83	240559.27	236708.02	255087.93	264251.05	206801.36	258433.43	248880.24	251559.84	184943.39	298270.03	180284.33	232099.88	213131.07	159587.04	213853.07	268087.36	202224.7	158567.35	203537.11	200779.12	261121.42	235677.72	266404.19	250737.81	277222.75	123156.84	319661.2	268059.71	242482.85	101218.69	284453.5	289896.22	205209.98	194413.25	281068.69	297486.9	163340.67	274812.01	249559.71	240581.24	236854.1	191111.77	269882.74
Metabolism	Energy metabolism	ko00710	Carbon fixation in photosynthetic organisms	241615.56	261248.28	275215.66	213644.53	239292.63	268353.06	250253.47	201511.98	271986.68	224031.1	235609.56	202334.02	250443.29	184171.41	216261.85	210659.88	148449.16	210506.07	256292.9	233094.69	146072.36	197483.49	194559.87	224428.07	248141.94	255396.44	250243.9	236996.95	121918.32	300760.41	270987.73	250891.41	68269.34	274638.92	289345.22	197137.15	197187.41	301576.13	293405.01	184847.27	269893.45	290002.78	250145.35	247860.01	223804.18	288020.9
Environmental Information Processing	Membrane transport	ko03070	Bacterial secretion system	255151.61	286284.46	281104.55	231723.47	276928.61	246731.95	308679.78	206447.17	249780.42	237573.08	270810.45	221671.56	284599.96	229094.53	223766.94	213610.75	157888.04	195084.96	255272.67	220754.86	141898.33	213552.65	224915.32	239236.24	227193.12	252679.3	281556.09	263324.2	113606.4	257407.74	225843	211967.43	83872.73	244609.51	251660.26	183228.83	233430.43	247681.7	251557.36	138444.55	252101.47	204129.68	232040.47	227245.62	205463.47	237585.21
Metabolism	Global and overview maps	ko01212	Fatty acid metabolism	245757.55	222755.32	253416.73	223360.23	234547.43	244160.63	255011.07	199223.55	248540.93	236616.14	268509.59	209465.19	229793.92	181276.58	259123.73	210051.6	82062.93	216861.31	274059.47	213815.95	146692.15	206947.56	191573.77	198651.22	240261.01	257174.33	251219.09	255895.22	121894.37	332013.53	265928.87	227473.46	72662.33	278023.81	293717.27	199773.59	196299.62	265803.57	276640.87	148195.64	257179.47	258519.32	233589.05	229388.06	204017.99	274896.43
Metabolism	Amino acid metabolism	ko00220	Arginine biosynthesis	235539.39	221789.06	256035.14	218376.82	221533.52	261927.7	269845.53	189282.49	238562.58	245538.17	212664.04	196620.71	216591.21	174611.87	148398.33	200356.81	141422.57	206716.36	225321.39	185967.55	157122.55	187677.72	187452.13	199717.24	243822.77	253963.19	222807.41	243806.22	110599.77	406897.65	266870.77	244676.99	67979.43	279111.94	313805.92	190466.52	203154.62	282700.91	319177.67	160406.39	270655.58	266944.5	226420.52	237322.18	202522.56	287031.34
Metabolism	Metabolism of cofactors and vitamins	ko00730	Thiamine metabolism	233963.74	222670.68	239750.23	219843.7	215473.89	240231.11	235201.74	191184.56	226745.11	246698.42	225080.14	179620.69	230044.01	160929.68	197359.93	203177.99	180376.72	212544.79	249208.05	183185.94	154485.01	188615.56	175743.51	205178.92	225859.99	246012.38	237102.26	260547.71	117597.42	356922.72	276460.14	235008.16	56158.85	280668.98	303484.69	204392.92	194837.17	285302.81	315836.85	157716.25	282593.68	272930.35	231439.72	229568.51	201037.17	289605.63
Environmental Information Processing	Membrane transport	ko02060	Phosphotransferase system (PTS)	171884.98	543365.64	321828.58	123545.85	186615.85	309503.96	187847.18	142055.24	208374.09	205297.74	264849.94	280491.54	429786.64	267794.26	295628.81	128432.14	96804.88	163355.16	199030.86	212180.03	99196.46	89392.31	154106.31	344199.81	188658.96	207236.05	162195.52	142820.75	94098.16	252724.31	209344.49	198513.66	114872.39	207444.61	200590.46	132859.69	294058.39	196900.55	284223.47	387622.98	164624.89	369975.76	215488.57	213075.39	433651.58	328703.65
Metabolism	Amino acid metabolism	ko00290	Valine, leucine and isoleucine biosynthesis	228665.19	202336.04	228052.02	206961.79	204522.94	243157.14	261920.49	174381.27	211818.1	227775.68	178863.96	183058.44	208029.01	160583.66	111464.18	179605.19	162044.86	188953.11	215457.51	158688.3	149891.86	168429.64	183786.4	180467.79	211388.48	240504.03	236180.09	229578.26	102686.82	367923.11	248697.91	235415.45	78458.28	265565.67	305904.36	174024.58	173203.41	279170.94	299912.7	153913.16	260887.26	269338.29	230113.53	229097.69	196314.81	274659.61
Metabolism	Lipid metabolism	ko00061	Fatty acid biosynthesis	225266.82	203413.44	216959.58	203671.55	202877.08	224973.64	230858.91	182801.65	226519.13	213546.29	245653.59	181327.21	208438.4	148555.96	259221.57	190740.45	61260.48	202410.77	260662.35	187065.04	139040.47	189752.75	173147.73	183567.3	219878.62	237721.36	238737.91	234345.65	117251.78	325212.56	247776.29	216193.91	80284.2	261973.62	279173.65	182571.91	170346.04	253208.94	258467.66	144660.54	235683.88	241012.51	218596.41	219842.37	179198.84	251544.7
Metabolism	Metabolism of cofactors and vitamins	ko00670	One carbon pool by folate	218005	262019.74	232430.19	206225.31	207298.65	213779.03	241745.04	183166.84	235500.47	207132.85	217814.09	159469.04	249510.06	154088.42	192871.19	192006.19	148950.78	192782.5	230528.94	197364.12	146711.23	177576.28	178299.14	224117.44	213772.41	233294.38	218119.04	231341.15	103431.79	292021.4	232041.17	214458.14	73315.45	239678.2	257794.47	176884.94	163693.5	240134.9	251749.15	147311.24	234584.48	225816.31	206528.83	207253.73	162593.9	232464.4
Metabolism	Carbohydrate metabolism	ko00020	Citrate cycle (TCA cycle)	211545.74	306978.35	282664.32	207862.38	253939.72	202505.08	282029.69	194878.88	254382.02	210168.82	225272.95	195366.68	273354.46	225890.54	176952.99	224681.01	125460.16	187687.26	207551.56	225199.32	144786.32	192831.57	206798.03	261722.29	250089.73	218816.34	185621.41	226178.15	110882.77	249168.12	188812.87	170761.69	69056.37	199844.66	213295.17	161547.57	168865.62	192510.27	239821.24	109114.82	198953.54	179912.2	159926.67	159098.29	190449.72	221804.84
Metabolism	Lipid metabolism	ko00564	Glycerophospholipid metabolism	202117.89	172371.49	219797.84	194192.53	224081.07	236801.56	250989.62	179746.8	208850.23	221008.07	230697.12	197249.15	181931.13	171876.97	221452.69	190009.22	82473.14	186092.95	217831.81	192165.72	123954.97	167150.02	188812.99	157320.99	214873.09	215586.43	228124.53	207249.29	99762.85	310168.71	247819.55	196642.85	61853.69	240611.24	263600.36	169656.4	229239.14	254479.35	262341.57	147099.59	241757.56	242959.4	208127.84	206689.87	208720.85	242683.92
Cellular Processes	Cell growth and death	ko04112	Cell cycle - Caulobacter	212245.61	245970.74	221031.25	198676.03	189127.7	222057.52	228532.88	177252.22	216738.32	211581.37	226122.47	156060.21	241060.9	138849.86	200067.66	184523.81	127204.36	183763.98	218260.61	174934.85	140748.99	173231.88	163365.45	209830.63	197029.14	219123.94	220714.22	227050.61	106124.46	290304.3	247417.3	218322.08	71777.73	245233.91	258024.05	171521.57	175782.09	262590.44	256562.41	148839.33	243677.57	227939.3	207284.88	212331.7	152090.63	229086.8
Metabolism	Metabolism of terpenoids and polyketides	ko00900	Terpenoid backbone biosynthesis	214475.21	244250.85	226035.35	197486.58	188463.69	199415.24	215204.45	166537.82	211700.05	197571.82	220682.06	144263.93	242339.57	147204.77	205555.66	173312.91	126868.73	177446.05	238728.8	176431.17	133100.85	170482.07	155021.78	206327.71	189074.53	215442.48	201425.58	227952.74	102997.51	238193.06	232978.92	205227.24	63845.88	229766.28	238338.03	170777.35	166886.41	224564.64	239761.4	138700.89	229421.25	211410.74	195350.06	190423.84	146688.32	220126.29
Metabolism	Metabolism of cofactors and vitamins	ko00760	Nicotinate and nicotinamide metabolism	195747.83	194633.53	206599.08	177252.49	197627.53	210146.55	230127.45	160048.34	196093.82	187932.71	194084.42	169117.51	196372.45	143095.46	171026.93	170637.41	132976.7	175724.16	193224.61	153718.78	147907.33	151717.14	162238.88	174447.21	194541.25	205698.08	207263.62	190595.91	101396.03	273490.04	234465.58	238620.55	59152.3	231402.48	249052.33	158415.41	182161.55	250346.64	245488.01	156208.17	222743.24	232489.68	194489.81	198973.15	177633.94	222850.04
Metabolism	Amino acid metabolism	ko00340	Histidine metabolism	221154.51	218982.61	211345.4	198350.99	182796.24	201758.1	236184.49	169777.27	214623.55	206008.05	153875.52	140877.15	218549.13	137858.82	97156.89	173594.99	116950.76	179428.31	212582.82	175759.35	140591.32	176366.27	170951.08	189905.53	199389.93	221252.78	223909.31	223760.07	100246.75	257253.26	208869.56	204760.6	63121.61	226359.71	242841.13	167276.92	149409.11	233446.28	238311.45	131240.27	233577.33	220691.72	205978.87	206078.42	145106.02	229972.97
Human Diseases	Drug resistance: antimicrobial	ko01501	beta-Lactam resistance	183003.76	229642.98	229024.26	187204.38	205905.22	189676.71	230263.95	162850.98	221090.09	190172.37	173875.92	171649.21	211127.6	170868.13	194732.91	166284.09	124674.09	161162.56	159499.86	195329.76	127577.86	152569.03	179318.16	199405.6	211362.53	206269.94	229216.56	184073.32	80250.01	325274.33	208861.05	158620.9	79447.81	205214.74	249682.07	137615.4	185721.95	218980.22	238901.45	128488.57	201132.12	217358.48	184985.64	189462.3	173115.84	194625.65
Metabolism	Metabolism of cofactors and vitamins	ko00790	Folate biosynthesis	133843.81	253566.94	211639.87	156000.61	194671.28	196993.99	207771.67	170395	207394.8	197316.75	192028.59	170478.12	218584.24	164514.71	144497.35	171468.52	218075.57	168340.32	127121.54	140695.63	113107.2	148999.75	164002.44	210023.88	197100.77	186123.23	188501.54	192580.39	108958.69	270202.08	236208.34	180621.49	71676.58	223784.57	248413.03	151029.82	222081.17	231393.93	218033.91	119878.01	191383.59	220360.69	173741.7	183200.47	181489.13	219991.59
Metabolism	Lipid metabolism	ko00561	Glycerolipid metabolism	166025.84	224580.86	192816.21	148178.98	144896.26	199164.06	164439.97	130147.18	164243.14	168053.06	212672.54	166710.67	206736.6	133645.74	230605.31	130933.07	110427.59	138731.57	195857.9	135835.89	87595.22	121399.42	120780.4	172013.01	167647.66	179057.96	194072.17	162601.42	70719.42	238654.99	209061.07	168080.51	70270.64	200481.94	215876.5	129351.23	172924.78	215545.88	209561.72	141187.43	199181.81	213688.77	189560.13	185063.46	165450.63	212050.05
Metabolism	Carbohydrate metabolism	ko00040	Pentose and glucuronate interconversions	126558.58	229547.33	226244.61	138261.41	193077.93	191219.86	152303.83	154986.64	234832.3	164313.2	143198.29	184540.41	184836.53	152049.48	119868.28	165565.61	102876.01	140448.62	121495.04	256563.89	99761.38	130456.6	147872.72	186499.68	217228.44	165329.4	154677.09	152729.03	72670.56	247348.96	146091	133323.18	27603.26	175246.45	186246.43	137155.53	146262.31	168853.24	189420.78	166281.62	142835.88	172708.74	145437.46	146041.97	183307.65	170682.78
Metabolism	Energy metabolism	ko00195	Photosynthesis	147608.82	157595.38	156585.06	156161.32	126951.98	160928.5	148212.38	128925.9	147137.75	175561.79	146013.24	117726.61	173074.1	88269.82	154221.06	123129.52	94228.64	130271.8	130458.16	126011.76	103116.54	124062.55	104076.23	140041.04	146587.94	178508.19	193515.56	171497.03	79228.1	321365.12	193647.04	176427.4	57882.26	179040.61	223909.6	148104.76	120363.69	200302.72	231757.92	108707.36	223887.67	193716.24	181352.83	170663.67	153220.34	224375.52
Genetic Information Processing	Replication and repair	ko03420	Nucleotide excision repair	171098.15	161983.77	174559.83	156829.13	148518.39	172562.18	168600.42	130422.9	163132.47	167902.5	173989.95	118926.41	165189.99	110075.29	158575.21	139336.77	97433.93	138606.89	178771.71	137065.79	123735.08	132232.67	126346.59	146749.11	160144.58	170264.06	168295.24	174788.21	83739.43	207727.06	187493.65	182230.13	55802.61	190425.53	192778.04	133517.11	137353.98	196240.38	191826.41	122057.75	192048.65	172897.38	161124.53	160898.61	115308.54	176690.1
Metabolism	Energy metabolism	ko00910	Nitrogen metabolism	147280.21	134202.46	181712.38	145387.15	164981.98	172516.66	184279.9	135717.41	171066.66	174165.58	159268.62	169830.63	138512.93	144001.02	96682.31	144206.15	133110.41	138514.01	149888.8	138038.24	97455.56	134618.52	131587.57	129819.55	169265.39	163103.86	173083.87	174813.37	78146.68	224809.14	178283.42	146285.44	36445.21	185285.57	192943.03	135926.63	177443.67	180463.49	187467.72	102500.42	177504.7	164120.5	153440.43	155157.44	146799.41	178817.97
Genetic Information Processing	Replication and repair	ko03410	Base excision repair	167399.54	156126.45	178366.9	155576.02	160908.16	168198.35	172816.58	132203.98	164915.99	160749.1	170422.06	125678.78	161224.38	129765.48	167497.53	135358.65	103644.36	137761.65	173008.51	144795.71	102880.41	133461.87	134703.1	142319.3	159577.01	168008.44	168211.83	177940.43	79067.33	206711.2	184775.7	150486.45	60438.3	177031.9	194646.14	126726.36	135406.97	175466.56	190463.33	124282.65	172951.83	169492.03	155847.35	154218.35	128933.52	170866.79
Metabolism	Amino acid metabolism	ko00330	Arginine and proline metabolism	145140.09	203404.39	185008.95	138350.04	171057.79	163203.04	181971.36	131197.92	159687.74	168674.46	154633.26	168594.8	188560.18	170929.44	147607.78	132356.88	144940.79	125707.86	152536.33	142240.96	99984.83	117930.33	143450.13	174600.95	160295.16	159999.57	166010.83	166363.49	87234.35	215663.53	155343.23	135816.65	39794.61	153431.65	171498.81	117649.38	169674.95	165813.39	190488.88	108445	162278.6	152283.7	143328.75	146331.07	147784.97	168494.64
Metabolism	Metabolism of cofactors and vitamins	ko00780	Biotin metabolism	141614.61	167209.92	170450.2	146123.57	161157.94	163032.8	177489.25	138174.63	177135.98	174142.2	161035	142214.23	157373	129956.63	151899.4	146394.84	85292.18	144704.83	176179.03	141216.94	77993.61	131208.68	130362.3	148098.22	167496.27	169623.07	158778.27	171526.78	77244.95	271621.86	176708.85	114739.3	35998.4	171999.84	205346.82	130223.36	122816.77	166823.26	203288.88	96112.55	164251.23	158829.54	143030.84	147073.11	141246.01	175293.97
Metabolism	Metabolism of other amino acids	ko00450	Selenocompound metabolism	135158.77	127078.52	164013.83	130062.23	141333.12	171270.55	167461	111249.41	149316.46	160793.47	151745.52	134216.87	125508.37	130659.35	149164.02	121553.98	105731.6	122063.65	156785.15	129606.09	103401.98	109225.5	117526.84	119796.15	155218.78	154955.66	148457.67	145855.23	66915.9	255133.14	164091.53	146412.74	52014.53	164335.1	190647.2	110869.64	126541.2	171852.74	188941.98	123542.55	162844.59	182107.66	143179.95	147236.84	145119.65	178046.19
Metabolism	Xenobiotics biodegradation and metabolism	ko00983	Drug metabolism - other enzymes	152059.65	140235.59	168473	144026.99	160644.5	148857.32	150239.38	131498.98	161892.31	148480.97	175457.97	137440.13	145998.81	126964.46	164627.32	136885.35	91172.47	125092.33	139145.2	143565.72	94067.11	131218.56	136102.99	130334.9	153416.3	156947.39	161010.84	164201.53	72250.21	181463.17	159107.08	138693.65	57674.18	162918.07	165748.59	117491.09	145001.29	159267.5	167309.13	103080.33	157033.88	145445.79	139398.21	139773.55	122376.24	150755.73
Metabolism	Energy metabolism	ko00920	Sulfur metabolism	117824.17	96123.39	156594.79	117239.24	179551.24	155940.19	211637.18	109753	140599.42	172741.61	139851.33	176732.9	110616.61	166249.01	124248.44	132563.35	169111.35	111700.85	131388.55	129381.74	66137.98	99877.62	138092.76	105159.94	157958.89	141084.81	145147.22	118379.72	62178.96	249307.78	151583.44	98621.59	35744.57	139935.91	167879	110818.96	202464.5	132186.12	184068.74	67378.35	183642.66	135841.94	125327.37	113363.82	197452.1	202838.7
Metabolism	Biosynthesis of other secondary metabolites	ko00521	Streptomycin biosynthesis	123619.46	85029.98	126300.22	121559.81	132823.07	157919.3	146536.43	118085.77	141748.46	129858.94	162795.72	120818.15	92938.57	81117.72	140184.61	135456.73	81170.22	126061.75	136087.39	141420.87	102562.93	110411.72	112412.44	102127.08	151133.05	141198.93	143116.91	128596.84	56722.74	221229.53	143806.76	143374.07	46669.43	143954.44	170894.45	120807.34	98653.66	158304.66	171392.13	88101.58	153803.24	160401	138303.34	130534.67	125193.79	163948.97
Cellular Processes	Cellular community - prokaryotes	ko02026	Biofilm formation - Escherichia coli	136146.21	133709.72	150630.61	118261.3	187439.52	160561.09	133095.99	112109.43	128536.31	158347.65	136004.24	174652.14	137782.37	139127.06	113674.7	121771.13	45893.47	108929.66	147357.37	108186.21	67591.77	101154.79	128735.03	113221.34	132734	128156.45	144082.84	133712.41	55211.79	193412.43	149628.32	110801.57	43412.84	138911.06	154964.52	115602.75	181662.93	149908.46	176364.05	77859.09	165817.18	132788.43	131560.97	121654.49	158103.99	143371.35
Human Diseases	Drug resistance: antimicrobial	ko01502	Vancomycin resistance	155366.97	106224.09	155478.28	133164.29	122398.72	146031.77	142596.99	103203.62	135609.69	128640.83	130727.43	91958.97	120433.34	96748.31	120882.48	113870.65	58984.57	115173.39	148612.67	125115.07	83788.17	115130.39	104972.74	98122.48	130740.64	149497.47	156316.04	140692.2	62975.7	203829.57	159070.37	135334.51	51253.01	158777.41	175258.53	102962.03	112128.3	171143.19	168991.65	109163.73	163608.72	157039	141209.69	141942.08	117334.84	167157.03
Environmental Information Processing	Signal transduction	ko04066	HIF-1 signaling pathway	135328.33	156236.43	145006.18	121315.26	107972.99	140236.69	127640.1	101916.85	129306.39	123676.9	153780.5	99911.28	152037.75	86489.49	157452.22	105791.24	79597.87	112947.01	146262.3	114308.47	79023.13	102235.87	91406.67	128578.49	123488.7	138540.74	143616.59	130885.65	53584.26	200172.86	154321.11	125029.52	59203.88	157856.18	173203.04	105415.9	105264.53	160341.63	169512.02	100273.76	155222.58	157402.97	139804.99	135951.67	105013.72	153872.79
Cellular Processes	Cell motility	ko02030	Bacterial chemotaxis	196681.93	82708.75	122375.31	163726.42	181286.22	130335.82	256466.66	90897.56	126156.22	141312.79	90836.09	93056.98	132862.3	93451.83	59727.92	128840.34	944.52	90570.9	158245.51	138087.85	60360.58	94821.16	107750.33	81735.2	116850.82	130831.7	120486.87	161457.16	35748.2	171136.13	122891.39	101040.95	16036.39	130012.64	137465.27	173133.88	90764.94	149675.94	239593.32	65580.18	238869.38	111983.88	148282.05	117574.42	88926.88	157003.51
Metabolism	Carbohydrate metabolism	ko00660	C5-Branched dibasic acid metabolism	121301.2	129786.13	135310.85	114959.49	125674.99	140620.98	159118.52	99291.16	118808.24	136174.67	108695.83	115898.14	126566.76	99717.48	74941.55	104654.9	103831.2	104989.73	121921.95	88099.65	87378.56	91126.93	109408.5	112747.29	126944.34	135292.39	132006.53	129114.71	53558.5	230807.64	135882.32	131340.03	42754.57	148813.72	177121.37	97921.24	100464.29	156734.49	170729.1	89536.7	146888.61	153593.16	125454.89	123303.73	126931.61	157977.52
Organismal Systems	Endocrine system	ko04922	Glucagon signaling pathway	132161.87	143666.97	137878.72	119375.2	109749.68	133798.85	114241.39	98233.68	124235.89	116805.21	155766.16	99474.45	139155.52	85444.88	162574.78	101419.12	61592.4	108326.35	139779.2	110498.76	86826.21	98959.66	92119.49	120645.96	116675.24	130578.39	139667.42	129596.26	48949.21	180363.18	145104.86	134584.97	62853.32	150196.72	163816.77	101588.09	108213.71	158367.07	160103.08	100135.32	146002.22	154283.15	132436.09	127903.31	102575.97	142823.04
Human Diseases	Drug resistance: antimicrobial	ko01503	Cationic antimicrobial peptide (CAMP) resistance	84933.93	138549.42	148004.03	95890.57	185248.8	135534.59	130516.16	106923.43	138368.33	147616.64	140053.68	155899.31	116861.11	154493.43	140849.72	118227.19	74295.14	98990.25	107778.15	114648.23	55522.26	87039.52	136838.06	123610.1	135815.43	109254.72	103256.27	120225.69	51834.37	171096.38	111189.55	69939.88	48380.35	105924.94	122647.03	93357.94	177905.74	107593.05	143512.93	69441.5	101638.33	107239.32	86291.69	81839.72	166084.6	115299.08
Genetic Information Processing	Folding, sorting and degradation	ko04122	Sulfur relay system	113638.62	98487.85	122910.16	106118.68	123706.34	127480.1	123621.54	92635.83	108461.53	128503.71	122048.6	115125.81	107613.14	97413.61	100121.02	97286.05	65217.06	100786.77	121592.74	82957.57	54593.27	93882.09	93663.94	82930.06	105862.48	115632.4	130524.42	119849.5	52365.17	175222.49	139228.9	98311.39	31487.74	140031.07	147565.03	96946.03	123674.98	141049.09	153423.64	66816.86	145391.58	126833.28	115992.32	115125.62	117170.21	140119.42
Metabolism	Biosynthesis of other secondary metabolites	ko00261	Monobactam biosynthesis	107786.6	92446.09	108883.21	97294.36	101362.06	109346.07	116587.13	90682.66	112649.74	102833.98	106861.56	97287.78	93898.59	80565.86	92212.82	93912.22	71219.2	94181.92	100244.06	98676.35	77733.98	87650.86	87564.16	89911.41	110046.63	115288.83	116321.62	106213.3	50844.21	154254.71	118410.88	106879.85	31631.44	119672.63	133466.43	84793.28	83838.06	126706.63	133367.18	83679.2	120602.77	125077.35	108092.6	107020.19	92921.93	123433.61
Human Diseases	Cancer: overview	ko05230	Central carbon metabolism in cancer	96401.2	137846.87	117767.83	91064.63	95045.94	108296.66	94386.12	82089	109962.64	92252.14	148994	81565.58	120511.23	78251.26	160104.71	86981.17	71953.82	88151.55	112541.23	105610.23	79457.54	79315.09	80094.03	117632.92	102208.33	102001.25	103817.76	98952.28	37406.83	136164.41	110610.49	113367.49	53742.48	112928.4	124376.24	82726.29	93062.23	121544.5	120452.91	88489.99	110289.07	125041.09	101003.26	97670.82	87734.99	109802.95
Cellular Processes	Cell motility	ko02040	Flagellar assembly	210007.76	68556.6	103897.82	180750.2	242009.38	72218.53	267182.05	71226.77	113865.02	112297.35	87692.15	49149.77	145816.71	104078.62	49191.57	136902.9	219.25	69042.01	157984.49	138405.4	65290.72	79328.38	115460.97	81020.55	91026.51	99128.1	65878.25	178358.49	33037.95	29184.7	59365	61083.1	15693.14	51103.21	40061.25	207288.82	112301.6	39146.45	203941.78	15841.75	223289.92	9211	94723.67	52781.58	71379.25	96929.12
Cellular Processes	Cellular community - prokaryotes	ko05111	Biofilm formation - Vibrio cholerae	109797.2	135500.82	129178.29	98518.76	153772.57	107507.02	148113.89	97949.5	122719.26	106872.46	125776.11	128852.45	126894.41	128340.61	83338.53	103625.97	74236.43	83916.23	91521.25	126969.21	64348.2	88210.02	113723.73	122641.22	106173.78	93166.07	84575.76	106564.29	44063.06	93675.14	85794.43	61876.77	25426.99	87044.67	80429.91	83983.84	133104.03	96959.4	114556.83	55319.66	98347.47	81866.39	69551.14	70368.85	116497.52	91042.94
Metabolism	Metabolism of other amino acids	ko00460	Cyanoamino acid metabolism	87631.96	94794.66	100787.73	94057.57	105089.24	97294.09	88735.97	96504.8	116053.83	109739.57	102007.99	91896.19	91098.68	64662.27	79152.42	103126.05	39643.83	93629.92	79771.78	111087.03	83130.3	83980.31	87186.18	92985.47	121995.33	106482.33	106422.64	104352.16	47183.72	165504.93	99789.43	100762.19	24915.19	112524.41	117327.92	85972.56	88552.27	106605.92	116112.59	85041.23	109568.68	98499.03	94192.21	87967.16	82061.85	103005.62
Cellular Processes	Cell growth and death	ko04217	Necroptosis	98137.69	95416.82	100075.42	89623.37	82138.24	96551.98	86720.29	78196.02	91730.03	94188.03	77545.55	72460.31	96889.92	61579.69	56817.44	77201.01	47140.85	82674.32	97608.47	76356.05	59453	81547.26	69572.93	82153.71	88090.92	98281.47	106289.26	107483.24	41139.86	134312.12	102503.28	92869.51	27261.6	110645.29	116793.46	79191.04	72822.28	110175	114067.18	62096.33	106734.47	96605.33	95567.42	94743.15	67450.81	104997.24
Human Diseases	Infectious disease: bacterial	ko05132	Salmonella infection	91319.89	69635.37	88605.97	84940.46	105405.61	84552.49	101979.02	67411.33	86931.63	91095.91	77694.37	62167.73	80958.83	65509.78	71004.88	78967.85	44391.17	70657.28	94781	75995.66	47161.78	70000.31	72565.36	66367.48	82776.28	86390.59	89196.69	95945.4	36181.51	125550.04	92476.89	70009.88	19785.04	88706.24	99897.14	81177.39	81499.79	93746.86	110511.68	49943.49	107116.53	77304.59	80628.51	77518.93	74560.54	91987.94
Metabolism	Glycan biosynthesis and metabolism	ko00511	Other glycan degradation	42998.5	82253.65	81821.87	84506.76	135559.34	71049.96	73239.91	102370.38	152441.85	84895.15	97041.76	76864.83	44675.97	37437.16	56571.11	133180.19	6459.18	91185.22	34984	162775.19	88794.88	77377.78	102208.06	104295.23	138592.91	81733.38	44068.93	81835.33	22591.64	138088.63	56405.45	58500.11	10953.53	63913.07	77285.37	97642.84	40597.26	65132.81	69556.65	52192.03	65601.31	71558.01	48958.04	47152.8	62750.98	62278.29
Human Diseases	Drug resistance: antineoplastic	ko01523	Antifolate resistance	80755.87	105488.87	92295.49	78510.23	79461.72	81220.37	83623.23	70986.93	93394.14	80913.92	91125.28	64450.15	97852.44	56559.78	80188.27	74783.81	58879.94	71336.02	80839.4	74722.41	63087.2	66553.47	64701.65	88814.29	82714.58	87974.73	80012.23	86048.51	39835.25	96238.83	93714.5	93298.03	32657.99	97020.4	98160.52	68596.55	62718.15	99456.9	91856.21	61226.2	94268.15	96337.75	82226.24	78265.18	62147.18	87966.05
Metabolism	Amino acid metabolism	ko00280	Valine, leucine and isoleucine degradation	71374.23	138263.78	118893.93	75714.67	91794.71	67106.35	126425.9	73542.94	102572	75244.41	98106.17	76711.21	113977.91	103282.28	74860.6	80335.41	78076.53	61656.14	64022.52	104403.08	56331.42	67968.43	80012.81	113254.17	90643.22	81318.95	64574.92	87533.23	30800.16	55746.78	73524.92	79229.3	27498.2	63466.45	65835.89	59776.21	77691.84	77978.74	67894.3	47849.33	69615.35	70466.29	61930.58	61278.28	63461.89	70723.93
Metabolism	Lipid metabolism	ko00600	Sphingolipid metabolism	50287.9	108066.65	78457.87	74176.86	90871.59	74018.19	60751.81	83430.18	103500.11	83895	92159.01	74547.61	77755.13	34636.64	71346.84	96015.92	5947.65	74055.4	52469.59	98801.26	70469.4	63485.25	73677.76	101879.33	106345.91	77663.63	69950.22	71608.01	21902.85	122103.41	74343.15	72107.95	9767.06	85526.08	88264.9	80865.48	52561.57	89716.44	73057.03	56425.92	90951.28	85488.37	72506.5	64022.02	56317.32	71962.44
Metabolism	Amino acid metabolism	ko00360	Phenylalanine metabolism	75334.83	114042.01	110201.64	74610.29	85328.57	76856.31	112112.21	69637.06	98417.91	88092.32	70241.2	112640	101214.42	97854.31	53525.79	75662.64	76608.42	66619.68	80527.93	94427.48	44084.81	67242.76	69124.02	94915.76	93623.37	76586.95	57808.84	86064.35	35420.3	55144.95	70450.96	59381.19	19948.05	74959.03	67099.85	64700.59	63594.92	73353.28	61858.03	41496.98	81564.02	68322.41	61678.35	58588.95	50670.71	67671.27
Metabolism	Glycan biosynthesis and metabolism	ko00540	Lipopolysaccharide biosynthesis	17653.49	239558.61	140281.95	63894.45	155667.75	52658.33	109999.98	96114.68	127305.29	115400.54	83597.31	96941.06	187471.01	174723.84	48550.53	105888.62	218008.71	50357.07	36713.75	101326.8	29894.88	66317.63	120426.22	190111.38	105404.36	58027.56	23299.65	114444.46	69998.83	3738.24	4471.48	6239.58	4717.22	5103.59	5609.1	57636.54	88214.75	3572.45	14283.14	10249.91	7693.38	3032	8058.49	5310.8	77272.76	2545.01
Metabolism	Metabolism of terpenoids and polyketides	ko00523	Polyketide sugar unit biosynthesis	65733.64	45656.46	69427	66387.39	72349.97	84293.93	79184.55	64463.44	75708.01	72025.09	96823.68	69063.88	50663.1	43022.61	75289.32	74665.21	45694.8	69533.44	77069.6	69415.45	60167.34	59915.38	58470.98	55783.49	82815.99	76146.86	82503.16	73035.18	30015.25	128142.17	83455.67	72639	25863.61	83217.73	100351.27	67646.99	53371.02	87631.28	95818.11	44453.42	83950.01	85366.53	76756.72	72332.74	66111.95	86981.34
Metabolism	Metabolism of cofactors and vitamins	ko00750	Vitamin B6 metabolism	73069.29	114987.2	90310.73	68517.45	83910.22	71450.27	70558.84	69051.91	87280.29	80672.21	76588.95	67960.74	101423.92	63978.87	60679.62	72272.86	48485.47	64086.36	72733.52	72044.11	59683.13	62519.32	65855.07	95793.05	78611.32	76373.67	66932.99	82257.49	39643.27	73568.06	73239.7	80336.41	31385.79	76431.37	76596.92	61913.05	61013.82	80129.07	80652.04	44485.17	81188.18	78198.95	66846.49	60565.98	62604.84	76324.9
Human Diseases	Cardiovascular disease	ko05418	Fluid shear stress and atherosclerosis	79620.58	63940.92	77369.91	71840.7	79216.59	77875.47	79410.89	61192.25	76358.37	80795.84	72710.45	71174.25	68990.51	58687	63633.3	65574.28	44380.79	65476.91	80477.05	64825.5	43902.57	63325.08	62116.48	59865.27	76888.23	80353.27	82047.56	83162.05	34174.76	124887.06	86641.37	64942.41	21047.87	85255.79	98092.29	61358.21	68360.1	90804.12	99951.23	46119.08	85954.22	76520.63	72376.93	74461.06	61858.57	84880.62
Metabolism	Metabolism of other amino acids	ko00480	Glutathione metabolism	46729.72	88515.85	83709.97	51640.66	103046.48	78756.36	72981.52	56845.39	72038.43	79629.09	95996.83	101926.3	75714.29	103444.37	105034.88	61568.75	80182.69	54183.24	79858.41	61699.8	57944.19	51547.7	69943.19	81396.8	79914.82	59666.25	64058.07	70540.64	34615.3	86007.64	62608.64	77931.24	33690.73	57354.24	67786.92	55205.21	103944.23	63189.38	72693.56	57973.95	62873.05	63415.68	53588.86	46966.46	91177.07	63891.36
Metabolism	Metabolism of cofactors and vitamins	ko00740	Riboflavin metabolism	56607.88	89107.55	88962.6	69635.65	79433.15	69731.08	96748.72	64646.29	81817.14	78429.79	58639.88	65276.99	83126.06	73051.3	57530.42	67260.13	53886.67	63356.07	59336.16	64695.37	37033.6	57685.14	64588.28	74967.23	77736.54	77841.62	72056.23	84741.17	42612.9	105567.65	81170.04	62786.45	12613.38	78293.41	93958.11	71511.33	71958.53	64649.32	85295.3	42036.82	79582.36	64434.46	69623.1	66950.75	63772.26	79185.83
Genetic Information Processing	Transcription	ko03020	RNA polymerase	77719.24	86232.62	78091.55	68976.91	64265.63	73985.07	76256.87	55804.6	67894.44	69868.63	81309.77	50347.24	85480.56	50330.36	85309.59	58736.48	47113.64	61352.14	84838.03	51455.59	51377.91	56973.69	53268.72	72995.78	65937.57	76017.07	71636.24	77042.09	35256.05	92646.52	83994.83	80472.57	32362.51	83483.74	86650.6	57862.46	55708.48	84460.68	88611.87	52695.19	81734.3	79222.17	71113.22	70148.57	54550.99	80106.24
Metabolism	Biosynthesis of other secondary metabolites	ko00333	Prodigiosin biosynthesis	74058.5	50705.65	68320.35	68344.66	63039.79	76356.4	81940.69	58552.6	70141.91	70660.23	75749.06	60461.22	58750.1	46688.26	80653.47	62896.65	21529.95	66128.99	82193.81	52564.14	37470.08	60424.77	55809.25	47815.89	71924.2	80012.89	84109.98	73230.97	34663.28	127308.88	88031.3	61075.59	18182.12	90444.73	103269.74	57461.68	48704.64	87827.9	97071.7	48554.09	84143.81	83518.16	76693.99	77864.22	57753.6	87001.2
Metabolism	Lipid metabolism	ko00071	Fatty acid degradation	55571.55	54561.57	82928.81	56658.58	75458.45	70869.3	88987.95	61009.22	76145.23	74045.21	91214.88	83398.47	51775.09	71680.19	65993.6	70381.9	51513.96	59195.33	53891.01	78981.26	67633.35	55674.04	65976.46	56058.42	80672.27	68832.88	65629.93	68109.36	34498.95	88456.55	65009.75	83854.56	19336.75	66461.17	72655.29	52310.1	69750.1	72507.82	70549.17	53268.22	66790.94	77134.75	62788.12	58692.86	71703.64	76304.83
Organismal Systems	Aging	ko04212	Longevity regulating pathway - worm	69170.57	62162.14	70145.5	63786.65	75066.79	70911.14	76950.7	55589.31	67787.3	66507.64	76427.04	67102.31	63564.32	60886.05	68130.22	60781.25	36795.56	58396.22	71899.28	58117.64	52026.3	54708.7	60276.66	59120.4	69173.1	68762.75	69749	70562	35907.28	72300.38	75647.41	75056.74	30856.44	71277.76	72588.65	55263.08	80012.04	77757.67	76021.89	51591.61	75772.39	74361.6	66406.33	66639.56	60502.27	71164.84
Metabolism	Amino acid metabolism	ko00350	Tyrosine metabolism	54821.48	60593.28	75583.08	54621.61	60135.98	66088.04	93793.83	50808.15	67298.1	72483.07	83189.97	93676.03	56947.28	72196.04	82285.38	58113.18	58125.07	51599.58	62788.7	67491.07	50783.3	47239.88	56361.33	58104.47	75380.6	62810.44	59867.94	64714.17	33799.62	86260.08	59549.4	59009.81	23319.75	59351.13	66780.42	47111.62	57770.72	65099.3	73608.85	43721.62	62125.08	69514.45	55512.91	57686.25	54934.17	64400.22
Organismal Systems	Environmental adaptation	ko04626	Plant-pathogen interaction	75368.68	52900.14	67132.08	69449.64	80865.34	61785.21	85346.85	54623.25	75009.88	70135.95	64481.31	57038.92	63563.96	52721.84	50955.23	64796.62	42980.71	56020.64	73672.85	65698.59	35644.26	55237.54	56243.08	53867.04	67814.99	67776.51	64724.72	77179.81	31054.08	70824.48	66980.44	50925.21	12842.09	65536.28	66492.35	69851.65	55361.51	63902.02	78110.29	35581.92	83961.91	53726.94	62939.79	58098.95	51781.81	67619.17
Organismal Systems	Immune system	ko04621	NOD-like receptor signaling pathway	70874.46	50610.02	61312.46	65648.59	68303.76	58958.23	75505.59	49455.84	67334.47	67920.86	52792.94	42728.55	60703.1	39013.4	45661.17	59068.05	32587.85	54055.24	73599.54	60867.11	33798.75	51959.06	47782.55	49160.06	62472.58	66239.11	65162.25	75082.06	25774.67	102436.95	70654.99	49766.19	12252.86	67537.75	77899.23	65917.17	45364.92	72076.77	85251.97	34308.32	85880.94	57121.55	62315.56	58854.38	43182.67	71382.46
Human Diseases	Infectious disease: bacterial	ko05152	Tuberculosis	62930.57	58898.24	60404.71	56026.45	58494.89	58867.86	67847	47018.67	60519.98	57225.95	61910.2	40096.71	61517.02	43704.04	59510.62	51549.27	35352.57	51459	65112	50533.8	41726.07	47623.48	47506.8	53109.43	56034.15	62278.86	60654.68	63836.7	31259.58	70195.41	65415.61	62866.87	24680.03	64319.7	67248.11	49970.81	49357.55	65650.7	69788.6	41535.08	68174.57	64249.78	59237.35	57898.67	49420.65	65872.63
Metabolism	Amino acid metabolism	ko00310	Lysine degradation	52920.59	79112.41	95124.93	53892.46	76280.25	52855.19	90235.97	49325.34	67808.74	49011.67	71898.69	69343.16	68821.54	82348	57056.07	57959.42	75141.5	41809.16	42654.1	73232.46	34197.21	50606.55	56701.59	67675.12	65219.71	55634.36	50135.12	54601.77	21459.84	50724.92	54617.63	45774	14999.53	49216.35	51809.65	35176.32	63424.04	51960.54	58110.88	33411.27	43823.17	49460.9	43196.6	43623.27	58118.24	54000.23
Metabolism	Metabolism of other amino acids	ko00471	D-Glutamine and D-glutamate metabolism	61000.56	58980.99	62402.32	54715.97	58903.54	59346.78	63464.37	48483.79	62150.57	56807.71	69531.09	43454.92	59539.99	45190.74	63230.77	52783.71	35362.12	51114.62	62789.52	53238.17	40912.12	49534.99	50852.75	54183.76	57404.17	60684.85	59377.5	62867.87	29507.7	69838.28	63413.81	60164.04	21707.52	63066.4	65322.98	48955.33	51700.97	64251.05	68308.63	40719.13	63424.01	59259.72	54543.4	55226.33	46330.99	61469.54
Metabolism	Metabolism of other amino acids	ko00430	Taurine and hypotaurine metabolism	51843.28	33027.72	60304.11	50812.69	57593.9	60261.06	77138.73	44677.57	59828.25	57428.02	72506.49	54149.91	35301.53	54759.97	66430.55	47503.32	44345.73	47241.22	55941.32	50319.8	34956.46	43469.91	50625.86	39215.37	57881.27	53733.58	52083.8	59493.55	22132.04	84043.24	58755.66	50292.19	20397	60702.14	63172.09	39882.83	51136.2	71870.79	64521.5	38009.71	53950.87	64227.65	47546.43	51033.01	50558.32	58014.27
Metabolism	Biosynthesis of other secondary metabolites	ko00401	Novobiocin biosynthesis	55890.51	68447.99	67466.86	53774.86	53753.96	55405.71	67101.27	45607.31	57914.03	60259.13	43791.39	43338.61	65942.86	46871.54	29265.61	47963.79	56114.11	46489.23	51168.87	48192.14	37711.14	44169.07	46620.31	57799.57	53456.03	58050.98	52183.25	63226.59	29955.78	68787.39	60299.42	55957	15301.22	61069.34	63737.84	45369.52	49057.05	62322.49	68202.5	36267.49	60959.22	60918.82	50838.7	52645.6	42011.55	59448.13
Metabolism	Biosynthesis of other secondary metabolites	ko00940	Phenylpropanoid biosynthesis	36605.82	38162.64	47071.27	47143.32	56420.16	55710.84	41084.49	52113.16	55470.63	63297.94	43603.39	56375.47	36052.8	24637.98	24662.27	57603.37	6010.63	50981.48	29231.05	56790.56	46822.56	37852.92	47316.38	41125.44	70216.62	60489.61	56220.69	46817.63	20763.2	136026.93	55012.13	56190.53	5907.88	60800.06	74148.63	44745.42	53617.66	55215.62	70209.53	53778.96	62896.61	54330.34	51841.86	46749.03	58723.1	65139.44
Cellular Processes	Transport and catabolism	ko04146	Peroxisome	36737.25	40536.05	53589.28	43945.27	59561.94	48585.37	69574.44	52490.16	65363.84	50860.5	52941.67	49965.71	34608.24	39888.69	35120.13	60575.96	18743.08	53455.63	38224.71	62060.52	58573.71	45424.69	52428.92	47942.71	64824.14	47990.67	46694.61	50969.21	30351.25	65001.42	49796.87	73371.87	19719.97	58578.97	56843.73	47794.74	54349.65	64811.9	51092.61	45480.32	52252.58	58328.01	44861.07	41894.29	45425.01	50805.48
Human Diseases	Infectious disease: bacterial	ko05134	Legionellosis	55905	58202.46	54848.17	55630.13	57930.18	50876.74	67699.44	42896.7	55399.63	56325.76	51717.12	37712.92	61811.42	40588.71	43784.36	50384.87	36005.07	43837.76	58199.6	48769.21	37525.55	40275.13	42408.11	52450.53	53501.55	56328.12	47574.49	61254.75	23996.06	82823.12	52170.12	54226.97	16251.4	51035.77	59335.72	54254.68	37616.3	53402.83	67945.71	32489.73	70229.3	49439.08	49316.75	44625.86	44789.1	61305.37
Metabolism	Metabolism of other amino acids	ko00410	beta-Alanine metabolism	34974.49	50847.41	67523.69	42324.13	64333.62	58306.82	58868.91	39558.32	53060.03	59018.66	64277.32	56413.29	46822.65	57064.15	35440.97	45262.57	42644.68	42777.85	44136.73	39647.32	21928.98	36958.99	49274.74	41828.8	52824.05	51727.68	46804.62	49664.53	18900.19	90117.26	65486.49	39391.98	4860.2	53913.12	67513.11	40525.28	72260.52	52514.43	69532.66	23554.77	56689.25	58452.86	43729.69	40478.37	77667.11	74707.48
Human Diseases	Endocrine and metabolic disease	ko04931	Insulin resistance	59064.59	54876.38	54982.52	50934.99	45832.68	53730.73	44832.95	41461.7	48485.97	50324.38	45798.75	41459.79	57522.88	31759.89	40546.82	41514.58	24980.2	44144.86	53871.54	41547.35	35475.37	41987.91	38853.5	46063.24	48831.09	56216.35	59985.82	57565.71	24809.16	85657.19	62467.45	57478.17	19492.64	61343.72	70283.5	42203.06	49284.73	65210.61	71225.12	35900.49	62702.87	56921.15	53890.94	53689.57	40182.62	60983.28
Environmental Information Processing	Signal transduction	ko04152	AMPK signaling pathway	59562.68	43090.16	54530.75	53829.32	45609.14	57571.41	51672.98	42377.17	54432.11	50382.31	40290.06	40063.02	48562.25	26396.37	30771.89	43660.15	10429.92	49603.03	50825.84	50758.26	21821.14	42584.58	37473.9	36206.03	46814.39	56371.56	63025.86	57113	16842.59	87355.29	62607.94	39424.18	9157.81	70659.98	74591.35	43780.04	35773.17	69447.85	74485.48	30757.54	63945.45	66926.67	56179.96	54518.4	39945.13	63531.26
Cellular Processes	Cellular community - prokaryotes	ko02025	Biofilm formation - Pseudomonas aeruginosa	44780.21	44387.13	52538.77	47287.5	65512.6	54126.88	74648	38742.33	45083.09	57401.06	56024.86	73160.89	48845.1	58002.35	28502.84	44566.34	32584.91	40489.33	53110.41	33503.14	25669.2	34760.62	43605.92	39493.86	52524.13	44667.77	41654.8	54989.41	20326.32	66955.79	52915.23	37993.06	13640.07	48557.38	59664.75	51534.59	49461.83	43998.57	72995.3	28701.5	63662.22	45616.2	45944.04	36371.86	51579.27	53552.47
Metabolism	Metabolism of terpenoids and polyketides	ko01051	Biosynthesis of ansamycins	51961.89	43093.53	57134.09	43670.98	45625.21	55873.44	52258.52	39863.47	55132.91	45039.29	35141.36	43176.39	46590.21	38113.87	29003.66	38764.68	53473.95	41287.37	53047.82	44855.36	23828.92	39541.15	35997.1	37224.07	50569.1	49989.3	56679.54	44988.83	18307.56	55025.38	64729.9	52374.82	9780.52	59107.62	65965.92	41149.87	44137.42	69171.94	61703.02	37119.9	65478.38	60181.23	56278.03	52599.02	36631.86	58123.89
Metabolism	Global and overview maps	ko01220	Degradation of aromatic compounds	33462.32	40266.73	45601.15	32774.47	36705.78	55293.56	68012.92	31727.78	38686.24	58497.67	63882.19	120369.59	36535.49	60349.13	72701.14	38456.28	15002.49	38515.35	63980.62	36488.81	35614.07	30699.76	38733.92	37793.14	63895.92	43789.8	48054.44	39531.51	15770.74	98601.11	43277.28	41940.18	24217.33	42339.6	59320.85	32984.42	39314.23	48175.6	55082.87	34519.9	49343.3	55189.72	43769.99	41036.89	48581.1	52629.89
Metabolism	Xenobiotics biodegradation and metabolism	ko00362	Benzoate degradation	44270.51	64497.73	73897.12	47087.38	50679.14	44383.57	60472.31	38313.63	53067.05	64195.45	63564.01	98036.56	61048.59	77651.33	49406.23	40579.38	43634.79	37281.42	61513.6	51140	22326.2	42503.37	39152.5	51282.21	59132.4	47789.27	34122.65	63203.38	14036.9	46218.97	43743.76	35323.46	12656.43	46160.69	48961.95	40939.78	33716.13	35499.16	37483.24	21498.21	49999.97	38446.71	39308.71	31239.59	32312.57	41542.89
Organismal Systems	Nervous system	ko04727	GABAergic synapse	48827.21	33231.01	48807.39	44979.22	51338.08	50192.28	49519.25	42728.8	51900.89	44686.4	57220.75	35323.65	34812.23	32927.63	40962.8	46689.69	13210.9	45413.39	48563.47	48175.75	32596.55	45495.06	43996.04	35543.04	50168.06	49024.75	52906.09	48860.91	19766.5	66408.29	46741.76	44723.47	9464.94	53054.55	55147.59	42330.12	45763.57	50025.92	56407.83	32032.99	50288.62	44567.01	45200.7	46204.8	39545.54	51529.8
Metabolism	Glycan biosynthesis and metabolism	ko00603	Glycosphingolipid biosynthesis - globo and isoglobo series	26300.54	73538.05	45152.86	43470.77	49714.19	35673.34	34458.89	52714.31	60780.79	39469.88	54708.86	38919.79	51240.44	19028.9	41158.83	60516.2	2635.26	41132.25	27332.4	69704.25	38593.53	41408.48	44078.55	65440.33	60541.7	43241.67	39976.72	40849.88	9459.7	60642.13	39743.6	35960.45	5060.84	42393.81	46900.15	44337.08	34578.95	42778.21	36565.89	26757.42	45835.04	42003.6	39106.89	34404.42	25148.11	36975.3
Metabolism	Metabolism of other amino acids	ko00473	D-Alanine metabolism	47128.52	51615.78	49877.42	42421.1	43046.31	43744.83	44083.58	35372.03	46347.27	40938.19	57858.27	31534.26	50567.04	40086.82	71163.6	36346.6	23603.71	36126.53	60258.56	42159.1	28037.02	36104.03	34563.58	43288.79	40910.59	47547.08	48249.36	48466.48	22940.53	48570.15	47260.92	44015.81	25048.35	45290.21	48411.24	33521.65	44721.08	45729.89	49045.02	31379.39	47257.66	41884.76	43537.86	41731.56	34729.8	46255.5
Organismal Systems	Nervous system	ko04724	Glutamatergic synapse	48126.07	31728.6	45726.41	42600.76	43291.72	48196.95	47169.93	39387.69	46698.05	42598.51	47933.17	33695.67	34694.48	28629.79	34854.94	42205.31	13206.56	43230.61	48421.76	42967.31	30744.48	42712.08	38189.33	32705	46724.36	47955.72	51708.69	47028.41	19744.47	66351.76	46545.58	44591.17	9446.77	52767.55	54902.18	40164.5	40496.91	49969.97	55605.19	31712.92	49840.52	44159.01	45080.73	45990.96	34724.71	51434.9
Metabolism	Carbohydrate metabolism	ko00053	Ascorbate and aldarate metabolism	30015.02	24737.79	54114.99	25391.93	55488.83	55124.63	44059.39	29695.72	50879.88	42329.58	36971.87	74050.15	22441.38	57806.4	31302.15	34932.09	32572.01	30664.11	18913.78	54162.3	20630.13	26503.41	42338.01	26573.91	53323.52	39485.73	43109.63	27065.03	24196.57	54723.17	45941.2	44323.69	6749.55	36823.43	44565.56	26155.96	56790.74	49835.64	55521.64	56730.14	32374.44	54361.85	38268.29	41198.48	84629.09	60623.54
Metabolism	Carbohydrate metabolism	ko00562	Inositol phosphate metabolism	33369.16	38444.31	46456.03	32140.03	40091.85	58789.38	50249.43	33721.45	44446.36	43784.47	46713.35	58567.59	33808.26	39495.76	41539.73	37958.59	13678.49	36705.6	34548.89	49342.39	31711.41	31190.17	36773.45	34465.06	50477.9	40835.97	35133.9	35705.64	20144.39	58132.37	36039.23	50414.27	15205.32	42263.29	42926.36	30000.45	26363.03	57053.8	54594.06	30312.47	39343.69	68257.72	37903.2	35868.64	58272.83	65396.75
Human Diseases	Infectious disease: bacterial	ko05120	Epithelial cell signaling in Helicobacter pylori infection	39250.27	48903.62	46042.69	37330.86	37818.33	46942.69	38419.95	32489.38	38050.32	46112.79	28328.56	35700.25	47856.96	27466.7	16218.34	32998.91	22218.88	36208.46	38559.74	28449.03	21469.61	31860.17	31135.2	38421.07	41706.71	45403.09	43949.76	42598.51	18489.75	98410.43	52822.9	32397.55	8432.48	46607.74	61968.01	31498.04	45096.04	48337.99	64127.89	23872.33	47486.38	44822.87	37941.02	40228.47	40449.95	53969.59
Metabolism	Biosynthesis of other secondary metabolites	ko00960	Tropane, piperidine and pyridine alkaloid biosynthesis	36883.65	62799.39	55009.68	37579.28	44769.58	39393.87	51249.64	35625.54	46674.56	45505.15	33590.02	38490.59	55560.44	41491.26	23823.83	37338.95	44346.32	33464.92	33781.79	40614.36	26722.59	31641.09	38052.55	51579.88	41879.64	41057.59	34462.72	44654.2	23637.71	45724.78	40723.6	36976.82	9045.46	40582.89	42131.15	32544.17	41397.95	41304.77	46906.92	23770.29	40326.16	41235.14	33147.46	35184.69	33118.17	39293.12
Metabolism	Xenobiotics biodegradation and metabolism	ko00625	Chloroalkane and chloroalkene degradation	32127.05	14387.05	41358.89	31533.87	26347.49	44808.52	49957.43	28669.73	33905.17	46016.77	50179.58	49121.67	17720.26	36788.33	58491	29672.36	45933.93	29411.12	38274.7	33981.12	31113.73	29252.31	29748.18	20775.2	42004.36	42375.59	50054.54	39302.66	15447.74	80135.78	42784.88	39415.05	15445.5	38860.22	53904.62	21524.77	31910.98	47939.68	48720.97	32964.61	38848.78	49954.8	41836	42890.07	38546.56	46608.34
Metabolism	Biosynthesis of other secondary metabolites	ko00966	Glucosinolate biosynthesis	41006.52	37924.72	38126.1	36373.54	33392.49	41114.63	52469.03	30014.88	35794.54	38108.26	29087.56	29805.93	39184.13	25596.17	23477.55	32046.74	23563.91	34590.67	38908.56	28351.44	26285.86	30213.97	32352.28	33081.5	38251.91	44376.88	41414.81	37962.42	18956.56	81440.33	45772.63	40960.92	13495.69	45458.51	57132.15	30615.19	32223.96	48111.67	58065.71	25594.43	46617.82	47117.56	39310.94	40238.07	37012.63	52489.1
Organismal Systems	Endocrine system	ko03320	PPAR signaling pathway	37580.72	33302.82	41398.57	37256.85	45010.82	31645.44	41422.09	40061.77	52297.77	39287.49	48137.24	32275.37	31582.4	30403.86	39147.89	44558.52	15938.28	37402.15	30859.88	50508.47	41080.67	36849.9	39558.59	38389.36	48573.14	42119.21	34112.28	44506.21	27081.76	43567.26	30947.64	50366.44	11005.43	40028.25	38336.16	34311.19	28989.99	37044.88	39846.45	30740	34684.23	33029.46	32425.49	31264.78	28612.6	35792.69
Metabolism	Lipid metabolism	ko00121	Secondary bile acid biosynthesis	36823.91	26874.74	39890.4	33402.49	29307.81	45504.51	32687.34	27291.5	36916.79	42090.38	36962.22	29609.85	28722.3	21466.96	39893.18	29544.49	11842.21	32225.12	48063.29	29081.03	18827.52	27201.09	27184.94	23338.87	36825.01	43447.85	43936.66	36913.82	16359.3	83219.86	53889.7	37926.56	9654.87	50954.41	58258.34	32649.52	43247.35	53513.44	54864.26	26720.64	52175.52	50067.1	43706.48	44672.18	42318.05	53007.39
Metabolism	Biosynthesis of other secondary metabolites	ko00525	Acarbose and validamycin biosynthesis	32650.77	28180.15	35176.87	33753.55	37192.92	43487.87	39209.33	31323.17	36265.21	37174.11	50109.94	36006.69	30112.38	24380.71	38544.34	37414.27	23722.13	34852.17	38862.36	32510.34	34798.68	29160.28	29414.99	31453.63	38002.78	38960.04	39640.52	36907.97	15865.13	64573.82	42293.88	40040.37	13490.42	41731.29	49597.29	32988.34	28214.31	43874.08	50422.54	23837.58	42666.11	43962.97	37728.5	36590.95	33865.78	44321.82
Metabolism	Biosynthesis of other secondary metabolites	ko00998	Biosynthesis of various secondary metabolites - part 2	41356.92	27675.06	36875.04	38864.64	32293.06	41983.44	39846.87	35374.84	40540.89	39463.22	42503.49	28540.92	32003.04	20231.46	39365.26	34893.85	10434.1	38669.95	49795.83	32241.02	18372.55	36546.2	30296.75	25564.89	38546.54	43320.45	44394.96	43723.63	20966.25	63996.47	46226.21	30181.44	12512.36	52769.58	53301.92	36519.42	29837.65	44984.39	52072.78	22550.66	44371.81	39774.85	42432.56	42758.41	25994.91	44702.48
Metabolism	Amino acid metabolism	ko00380	Tryptophan metabolism	35545.31	38398.62	53298.98	33063.67	46733.98	36969.51	49459.91	31345.02	43071.56	33622.14	49051.17	51670.68	35037.3	52350.89	32882.71	39576.52	54555.78	29229.43	30270.61	46455.49	25908.98	33308.13	33637.41	37326.11	51675.29	35824.19	33701.37	31621.87	15925.28	28721.49	41486.8	34771.26	16476.09	33015.46	37984.01	23007.12	42395.51	39477.64	34655.96	29743.82	33424.57	33251.6	32204.39	31524.38	31884.12	33612.27
Genetic Information Processing	Translation	ko03013	RNA transport	32632.89	36443.84	35255.61	30417.47	32749.29	43505.81	38369.67	31395.98	36141.42	35093.82	39459.61	32023.78	35176.13	19248.82	38249.59	30545.88	10434.24	33891.68	34716.96	23929.44	14803.96	28190.89	28539.11	28762.47	34790.5	37480.71	42648.78	32947.64	14053.38	64407.94	46829.89	29279.95	12253.13	48344.1	51780.95	30020.72	35145.37	52004.96	49606.58	23553.22	43746.55	48576.25	39461.25	39777.35	34882.64	46681.44
Metabolism	Metabolism of cofactors and vitamins	ko00130	Ubiquinone and other terpenoid-quinone biosynthesis	11905.02	92843.95	50359.7	23774.39	82493.38	30522.17	75444.35	34078.46	45069.79	34709.99	59918.09	66267.3	68340.09	67537.89	62519.79	43277.01	22358.18	20588.13	15929.75	37503.43	20716.79	20267.71	56092.44	70479.06	37906.43	26045.87	17059.83	16695.31	22380.09	20178.81	9152.92	21448.3	9196.8	10800.23	10458.66	18621.09	71261.69	8834.03	18773.62	14261.04	14529.81	13552.36	6616.48	7780.03	62722.7	20796.4
Cellular Processes	Transport and catabolism	ko04142	Lysosome	14110.15	29974.99	37130.01	44587.06	72377.94	22824.15	38472.92	50565.38	85833.64	31530.69	39891.83	31298.45	6326.45	19391.7	15279.45	74190.52	1669.46	42405.64	6498.68	102131.92	45217.88	40840.29	54038.18	49920.32	72348.98	34129.1	11379.65	37250.73	4344.25	56503.87	15476.24	6059.65	4963.26	16256.8	26261.15	46498.51	15328.04	10708.42	24212.38	16205.52	14024.08	21049.58	11150.67	13445.54	24914.26	18014.28
Organismal Systems	Endocrine system	ko04910	Insulin signaling pathway	40320.51	50887.39	39975.02	37756.99	35472.51	33332.92	31478.96	30683.72	34395.23	34856.23	32251.12	30464.11	48670.59	23634.9	22926.03	31859.12	32555.9	28855.02	34787.8	31802.21	21977.86	29967.45	27257.36	42350.11	32001.77	36557.47	40758.1	40460.69	13675.06	45386.06	40845.46	31489.01	12608.97	42454.61	43278.61	32590.05	30047.14	40396.09	43393.35	22691.47	43785.61	33689.12	37923.82	33625.25	26006.52	37010.47
Metabolism	Biosynthesis of other secondary metabolites	ko00332	Carbapenem biosynthesis	36603.36	37409.22	36259.34	34935.74	31163.76	31597.42	33075	28692.98	33618.24	33588.76	36560.56	23490.86	38911.4	23288.82	35474.4	29236.7	23546.66	29968.4	39569.7	28767.28	25363.1	29726.72	23493.02	32562.2	32237.98	38985.1	35727.3	39415.44	16820.4	45655.06	34523.56	37225.06	12756.1	38115.34	42610.4	29712.94	23844.98	29570.52	43386.26	24679.34	39427.08	32957.9	35362.02	32346.58	26696.56	38980.58
Environmental Information Processing	Signal transduction	ko04070	Phosphatidylinositol signaling system	35566.8	24297.63	32167.72	29982.73	34927.72	37748.32	41880.68	28230.86	37419.37	34892.4	42551.12	33060	25257.39	25939.32	36984.05	31460.05	13185.36	29697.76	35590.28	31032.65	26550.74	26513.35	30595.35	24433.34	35967.48	34716.38	36204.18	30826.61	18514.56	44880.94	34493.3	36586.06	13502.7	35905.88	36312.41	22691.74	32457.96	45256.01	36500.12	26449.51	34378.57	39053.98	31072.7	34491.98	31535.94	36263.48
Human Diseases	Cancer: overview	ko05206	MicroRNAs in cancer	40291.3	24473.08	33452.85	34027.93	35035.46	34602.86	33538.55	28172.87	37131.41	28651.98	40779	23854.08	31146.92	20458.32	21970.62	32562.46	11494.45	27685.23	40854.98	33049.69	15301.41	34208.12	36294.4	23982.01	28503.5	31565.69	40188.29	34947.23	17320.15	27327.65	25648.05	23227.86	6980.68	35531.33	28127.97	31322.52	25277.56	39225.08	28420.38	22999.31	41873.2	24328.09	32665.27	34352.27	18801.42	30258.71
Metabolism	Metabolism of other amino acids	ko00440	Phosphonate and phosphinate metabolism	21856.38	45755.92	46812.45	21651.47	44432.22	30763.36	29058.22	28156.41	37802.36	30127.39	38659.74	36433.05	34610.84	36719.62	27033.12	28782.83	11794.09	21880.03	19270.52	40416.74	18775.37	25600.99	32436.19	37304.33	31150.87	23277.11	22450.52	26334.18	11034.93	24184.07	18169.83	19268.33	6445.89	17118.25	21694.65	20016.93	33322.69	14831.97	21131.16	24727.32	15705.4	18931.55	17762.17	19722.86	36153.74	19098.39
Metabolism	Biosynthesis of other secondary metabolites	ko00405	Phenazine biosynthesis	17383.23	35333.36	28796.09	24419.71	22657.73	26040.8	26937.33	23901.66	27696.1	25396.21	22002.91	19344.49	32039.9	18797.58	10172.92	23568.93	32540.93	27411.5	31314.65	17897.11	17151.11	20699.46	19485.5	29586.6	26260.63	27229.53	22245.98	31021.92	12057.4	44166.89	32605.9	24588.71	10489.24	32474.98	39066.37	27780.44	17964.65	24590.67	35289.74	17798.16	31436.49	29869.7	26430.76	21068.67	20723.76	31044.42
Metabolism	Biosynthesis of other secondary metabolites	ko00524	Neomycin, kanamycin and gentamicin biosynthesis	27843.11	24362.97	25820.15	25768.4	27087.55	28909.75	24561.57	25111.29	29097.56	21824.44	29621.63	15934.98	24479.97	15697.64	28919.16	26917.33	21810.58	24435.01	27828.92	34857.73	14154.13	24172.46	23706.49	26462.59	28775.61	28587.26	26848.12	25668.78	10536.47	27078.77	24976.23	25761.98	7417.13	23351.13	25840.26	23659.12	22983	24867.75	28008.96	14326.44	29667.39	25274.94	26762.31	24602.33	19267.91	28436.45
Metabolism	Glycan biosynthesis and metabolism	ko00531	Glycosaminoglycan degradation	18849.66	29900.13	28072.93	34602.57	40889.17	12724.89	29994.53	33484.49	48652.6	15221.05	30730.97	19595.2	17523.59	17084.76	17385.23	46052.5	12001.58	27853.07	17128.06	66437.61	31047.38	30385.09	35894.59	37913.68	41016.94	22204.95	12632.95	29997.96	5996.76	5218.68	12476.64	15029.27	3441.23	15063.32	13941.32	33044.41	17536.73	9202.38	15131.11	15238.81	13163.46	11106.45	10181.34	10308.13	10812.82	10673.39
Genetic Information Processing	Folding, sorting and degradation	ko04141	Protein processing in endoplasmic reticulum	32479.19	45513.9	27831.23	27008.7	26176.31	19458.19	33434.25	25950.3	28712.38	20561.47	23073.17	18313.76	43104.9	17318.34	15178.61	26732.83	31871.72	23139.61	20710.83	26659.99	14127.63	26442.87	22162.85	37930.94	22837.22	27882.29	26308.1	28272.93	13379.76	23688.15	22952.83	16306.59	1958.91	23388.55	22498.53	22256.94	25516.66	21046.35	27505.57	10521.26	24663.17	15129.43	21688.15	24261.64	11906.01	21200.07
Organismal Systems	Aging	ko04213	Longevity regulating pathway - multiple species	24441.86	21673.8	28590.02	24213.3	32545.4	24586.81	41549.83	21780.22	28590.38	25036.59	24481.63	25901.76	20931.47	23997.86	18743.5	25806.24	11823.62	21152.74	18884.62	24953.52	19236.77	20167.96	25338.01	21565.37	27205.32	23763.97	23854.85	24292.54	13262.14	23864.99	28096.63	22995.67	8232.22	24170.29	23471.78	18745.04	33673.76	29542.15	25100.02	17644.45	24516.01	24666.31	20854.65	22185.49	22997.91	22051.27
Metabolism	Xenobiotics biodegradation and metabolism	ko00633	Nitrotoluene degradation	14409.45	26708.31	26663.33	17775.64	27487.91	32188.26	47970.24	12135.98	16438.61	22815.95	15065.31	20829.24	23477.09	28970.28	11734.91	18176.95	101.89	20839.52	40850.15	7938.4	6712.87	17875.58	20130.2	17603.99	24958.32	19557.05	29905.58	11384.2	12218.81	30122.51	30111.13	12075.57	3116.63	25312.08	30832.04	10725.64	48011.6	18553.14	28120.49	17085.84	21585.72	22660.15	19291.75	21623.27	33205.01	32850.33
Metabolism	Xenobiotics biodegradation and metabolism	ko00627	Aminobenzoate degradation	19110.77	28258.78	25472.73	14215.01	24973.03	26855.37	35483.78	12694.5	16777.66	19391.09	34576.88	38600	23719	32726.95	33682.79	15115.57	31710.69	12847.88	23120.01	12066.25	9654.24	12390.4	20844.09	21510.68	22661.57	19361.36	16296	10258.5	8063.93	25752.06	24235.21	20824.69	14324.76	18728.69	23467.04	8585.87	28304.33	22257.88	21643.33	19642.55	20352.81	24287.87	19254.35	17600.93	26615.38	25366.55
Human Diseases	Endocrine and metabolic disease	ko04930	Type II diabetes mellitus	20696.11	31618.74	22855.27	18982.97	20475.16	20893.57	20753.31	16588.68	20128.08	18460.65	21989.98	15922.61	29185.05	17853.1	20170.92	17100.14	42941.23	18393.87	22022.64	17494.12	15411.82	16182.48	16480.85	27924.57	17950.35	21023.5	20595.34	21935.9	9525.96	24124.17	23575.31	20994	7301.25	21526.32	22909.57	17227.17	25389.09	22420.42	24836.89	14070.94	21452.55	24134.64	18928.33	19163.92	18522.94	22166.08
Cellular Processes	Cell growth and death	ko04216	Ferroptosis	9910.16	27146.99	25801.17	16785.61	26991.14	12965.44	22411.79	27287.82	35225.2	20980.13	20197.62	17903.09	18801.9	16836.96	9036.41	31721.86	5557.78	23792.23	7175.77	36971.67	33381.9	21373.54	27173.51	29234.53	32641.12	21167.66	12918.63	22277.62	17670.96	19627.32	11540.34	36294.81	3846.59	22000.86	16420.62	20060.89	22180.61	16994.26	12809.15	20439.04	13900.27	17421.41	13820.51	12872.37	13695.26	14260.75
Human Diseases	Cancer: overview	ko05200	Pathways in cancer	20927.63	19156.03	27518.5	19299.14	31318.44	23961.51	24602.49	17396.09	21726.75	24192.45	27880.83	34760.01	20434.69	29539.69	22769.83	20179.91	20799.6	16004.88	21111.82	18394.95	9628.75	17107.86	21448.09	18626.81	24488.04	19396.91	21708.44	21144.44	10114.62	22679.51	20956.48	12818.94	5809.91	20793.32	20661.14	15296.92	30284.45	18634.25	22984.39	10494.16	20141.94	15127.27	17812.49	18274.72	21255.39	17421.65
Metabolism	Xenobiotics biodegradation and metabolism	ko00626	Naphthalene degradation	16850.14	8689.62	18135.72	15715.53	16254.93	23882.16	33174.42	15237.14	17478.94	22220.89	33202.05	30581.87	9586.11	19265.81	42093.58	18722.49	13775.62	16921.16	25698.36	19418.55	23682.05	14387.81	18419.47	12646.7	24746.54	20133.5	25537.9	18906.58	8778.24	39559.1	18333.88	20428.94	13521.93	17788.1	23965.84	13777.95	18896.18	22715.03	24796.44	18483.33	20781.04	25741.21	21070.12	21467.11	20529.71	21861.51
Metabolism	Biosynthesis of other secondary metabolites	ko00950	Isoquinoline alkaloid biosynthesis	16828.48	32131.49	30220.45	19044.15	21518.79	19906.36	27867.73	18635.17	25540.43	24687.72	18666.02	21522.54	27573.62	23344.27	13974.55	19382.77	32564.6	17306.79	15255.17	23383.75	13570.12	15240.29	19675.57	27537.34	21916.13	20789.9	14289.64	23829.21	13614.6	22712.68	22105.95	17676.8	3290.79	19733.36	20390.44	16403.86	22600.12	19992.77	24246.21	11953.66	19375.2	21552.67	14969.68	17129.04	15761.11	18900.48
Human Diseases	Endocrine and metabolic disease	ko04940	Type I diabetes mellitus	20767.95	20453.52	21629.45	20667.63	24826.77	19821.23	21857.43	18369.16	23470.84	19538.02	28525.86	14128.74	19929.69	17036.21	25244.63	20025.94	11783.25	18097.04	20737.9	20213.99	14841.8	18022.3	20204.35	19823.7	21252.21	20990.12	20406.47	22254.73	9506.23	23029.67	20818.58	20139.35	7011.81	21218.09	21985.36	17227.34	19092.67	21401.54	23096.49	13166.24	21400.74	20157.94	18223.31	18305.01	18598.71	20479.49
Metabolism	Metabolism of terpenoids and polyketides	ko01055	Biosynthesis of vancomycin group antibiotics	16395.42	19881.64	18583.88	18716.78	17604.55	23898.22	21034.13	16888.32	18885.04	21634.12	23177.24	17068.13	19419.66	13863.64	20312.18	18657.44	12144.06	18987.65	20320.18	15542.99	16050.22	14801.66	14878.99	18165.43	22479.17	21632.37	20459.02	20489.43	8445.4	41453.81	22707.15	20392.87	7158.96	21653.4	28185.8	16377.89	13347.42	23255.25	28143.79	14499.17	22404.97	24267.82	19712.12	19320.68	18258.73	24401.65
Human Diseases	Infectious disease: bacterial	ko05130	Pathogenic Escherichia coli infection	20423.08	18998.7	22801.91	19115.87	24885.2	20972.61	25128.53	16358.84	18788.81	20078.4	22242.43	17674.18	20252.38	19491.73	21787.06	18011.45	11794.97	16597.04	21178.11	15128.55	13258.03	17484.6	18517.31	17084.07	19707.6	20245.88	21278.79	20823.34	10400.19	23078.09	21622.15	20190.84	7522.18	21168.39	21989.81	15160.22	23004.37	21655.09	23546.36	14905.82	21235.59	20139.04	18304.6	18651.55	20843.52	20603.83
Human Diseases	Cancer: overview	ko05203	Viral carcinogenesis	20443.21	19030.64	19973.37	18794.67	19259.11	20847.37	20438.11	15235.38	18369.18	18098.85	20712.13	15123.71	20027.71	16156.15	19990.27	15648.84	22187.23	17954.92	21942.99	15343.72	14033.22	15425.08	15918.15	17687.77	17370.45	20476.9	20522.14	21107.74	9520.36	24015.97	23574.31	20944.5	7295.25	21507.12	22905.57	16356.97	25389.09	22414.42	24830.69	14067.54	21405.36	24133.64	18911.53	19167.58	18384.94	22163.08
Human Diseases	Infectious disease: viral	ko05165	Human papillomavirus infection	20440.21	19030.64	19973.37	18782.67	19259.11	20847.37	20362.11	15235.38	18369.18	18098.85	20712.13	15123.71	20027.71	16156.15	19990.27	15649.84	22187.23	17954.92	21943.99	15343.72	14041.22	15425.08	15919.15	17688.77	17371.45	20476.9	20522.14	21107.74	9520.36	24015.97	23575.31	20944.5	7300.25	21507.12	22906.57	16356.97	25390.09	22414.42	24830.69	14067.54	21405.36	24133.64	18912.53	19165.58	18384.94	22163.08
Organismal Systems	Endocrine system	ko04920	Adipocytokine signaling pathway	15788.68	24999.71	21403.19	17985.59	22750.51	11239.42	21656.65	23071.2	29648.09	18566.51	18169.36	13959.61	19576.08	13141.94	8327.66	26726.16	5530.71	20655.95	7242.14	31378.4	32603.9	19618.2	23381.36	27144.43	28095.63	20545.33	13594.9	22699.96	15497.41	19855.46	9232.68	35950.13	3300.89	19056.49	15994.43	17039.44	11769.2	16702.14	16382.71	18856.28	13702.94	16328.88	13144.78	12393.99	11368.03	15301.58
Genetic Information Processing	Translation	ko03008	Ribosome biogenesis in eukaryotes	20072.29	19754.8	19893.71	18109.17	19120.94	19297.11	20447.28	15061.88	18485.53	19551.02	20452.09	15046.26	19981.29	15019.97	19598.76	16035.68	13356.97	16049.09	20620.28	15023.39	18943.13	15429.24	16215.98	18306.27	19059.72	20096.48	20059.9	20496.48	11360.69	22981.64	20619.57	26899.24	7610.5	20956.87	22247.31	15172.06	17002.75	23304.09	22619.86	19127.2	21884.44	21765.31	18495.78	18642.44	16286.02	21135.59
Metabolism	Metabolism of terpenoids and polyketides	ko00908	Zeatin biosynthesis	20528.81	20349.36	19895.21	19199.36	19117.51	18435.91	20261.57	18036.34	22611.57	18498.03	20802.19	13307.97	20749.39	12784.7	19594.27	18867.15	11779.91	18409.46	20668.91	19821.16	14566.97	17545.41	16427.11	19554.83	19427.04	21656.95	19223.14	21863.83	11702.17	23114.17	20537.4	20059.38	6981.14	21016.01	21752.52	17031.84	13821.05	21320.04	22283.62	12833.07	21021.81	19723.94	18158.47	18133.1	13708.31	20371.35
Human Diseases	Neurodegenerative disease	ko05010	Alzheimer disease	20431.66	18999.04	21127.18	19132.87	20044.54	19676.09	24972.2	15782.68	18514.97	19096.32	22133.83	16981.18	20266.32	16973.21	20378.4	17287.89	11791.63	16615.54	21244.91	15338.55	13228.53	17327.8	16102.39	17061.23	19485.54	20253.62	20217.21	20854.34	10397.53	23240.09	21548.65	20175.78	7539.6	21214.13	22002.47	15150.22	17758.23	21655.59	22923.02	14627.34	21251.59	20128.54	18351.76	18658.83	16708.68	20646.67
Environmental Information Processing	Signal transduction	ko04151	PI3K-Akt signaling pathway	27632.32	18742.88	20324.61	22833.79	20638.83	17508.65	21701.73	16425.43	19155.27	17825.43	16866.6	12950.23	22048.17	12098.4	8767.73	17802.4	10397.92	16018.96	18963.15	17506.87	10610.59	17882.38	16922.2	16911	17822.62	22131.28	20903.43	23454.29	8511.15	22947.68	20219.83	12186.64	1549.17	21178.18	21710.49	14834.02	13348.97	18905.65	26159.4	8692.5	21140.45	15068.2	17844.7	18453.61	10589.26	19116.92
Organismal Systems	Environmental adaptation	ko04714	Thermogenesis	7969.07	24447.71	19767.55	13384.59	19997.51	11526.56	19145.23	21965.87	28572.76	18703.26	17216.49	13812.11	16891.23	12444.33	6832.16	25149.44	5530.71	20011.78	5699.11	28749.07	30934.4	17452.56	20568.94	25974.1	27115.58	17019.58	11328.31	19461.74	15291.41	19565.46	9004.68	35415.91	3146.64	17969.07	14665.43	16696.94	11522.73	16262.14	11188.38	18604.14	12044.8	16283.88	11827.28	11300.8	10923.7	13417.08
Human Diseases	Cancer: overview	ko05205	Proteoglycans in cancer	19973.31	18883.61	18505.97	17981.17	16600.41	17809.9	19547.94	14696.55	18033	17446.13	19172.78	12398.26	19787.11	12583.04	18876.77	15309.56	11778.91	15903.09	20586.02	14610.72	12955.8	15209.49	14249.14	16834.83	16640.18	19791.26	19198.4	20335.23	9469.7	22956.64	20535.4	19999.22	6959.47	20886.17	21729.45	14957.72	13816.18	21308.09	22241.52	12828.67	20884.64	19722.94	18096.84	18076.84	13431.55	20329.59
Human Diseases	Immune disease	ko05340	Primary immunodeficiency	13993.88	21301.07	18234.96	13763.24	16116.33	21424.54	12445.53	15552.97	17642.45	21033.88	19775.27	16432.2	18372.49	10957.5	19292.75	16112.65	1407.83	13915.13	17330.4	13797.37	12409.35	11303.03	13815.44	18527.53	18974.03	15752.2	15442.77	13351.96	7671.78	22578.75	22994.61	19279.62	11465.45	23097.4	21533.69	16673.99	17885.12	26223.59	17890.31	14716.87	27499.77	24119.92	19658.69	15097.92	16320.19	19466.11
Environmental Information Processing	Signal transduction	ko04016	MAPK signaling pathway - plant	17952.91	29207.86	20919.99	16566.81	18952.47	14639.91	26799.8	12427.85	17112.4	15303.39	24398.96	14919.31	25310.35	20892.56	30189.18	13577.4	22173.18	11252.69	13867.44	18322.65	13715.34	13326.09	14061.46	25848.97	14737.87	16690.49	14741.95	21566.63	10102.31	3934.04	9527.48	17306.55	10956.75	10408.09	8454.45	10688.33	18188.08	7986.29	12621.29	13599.58	10263.66	9437.34	13924.63	15789.98	9542.17	11708.64
Organismal Systems	Immune system	ko04612	Antigen processing and presentation	19789.65	18179.88	18564.11	18139.79	17839.83	17239.65	18771.73	15257.6	18030.44	17700.6	14057.93	12789.73	19345.04	11052.9	7258.23	16190.9	10397.92	15354.29	17349.98	14661.54	8920.59	15648.88	14018.2	15713.17	16824.29	18595.45	18594.76	20168.93	8305.15	22481.68	19980.33	11645.14	1357.5	20019.76	20363.49	14461.52	13092.14	18459.15	20903.07	8425.5	19465.31	15014.7	16474.7	17333.14	10062.93	17186.92
Organismal Systems	Endocrine system	ko04915	Estrogen signaling pathway	19789.65	18179.88	18564.11	18139.79	17839.83	17239.65	18771.73	15257.6	18030.44	17700.6	14057.93	12789.73	19345.04	11052.9	7258.23	16190.9	10397.92	15354.29	17349.98	14661.54	8920.59	15648.88	14018.2	15713.17	16824.29	18595.45	18594.76	20168.93	8305.15	22481.68	19980.33	11645.14	1357.5	20019.76	20363.49	14461.52	13092.14	18459.15	20903.07	8425.5	19465.31	15014.7	16474.7	17333.14	10062.93	17186.92
Organismal Systems	Immune system	ko04657	IL-17 signaling pathway	19789.65	18179.88	18564.11	18139.79	17839.83	17239.65	18771.73	15257.6	18030.44	17700.6	14057.93	12789.73	19345.04	11052.9	7258.23	16190.9	10397.92	15354.29	17349.98	14661.54	8920.59	15648.88	14018.2	15713.17	16824.29	18595.45	18594.76	20168.93	8305.15	22481.68	19980.33	11645.14	1357.5	20019.76	20363.49	14461.52	13092.14	18459.15	20903.07	8425.5	19465.31	15014.7	16474.7	17333.14	10062.93	17186.92
Organismal Systems	Endocrine system	ko04914	Progesterone-mediated oocyte maturation	19789.65	18179.88	18564.11	18139.79	17839.83	17239.65	18771.73	15257.6	18030.44	17700.6	14057.93	12789.73	19345.04	11052.9	7258.23	16190.9	10397.92	15354.29	17349.98	14661.54	8920.59	15648.88	14018.2	15713.17	16824.29	18595.45	18594.76	20168.93	8305.15	22481.68	19980.33	11645.14	1357.5	20019.76	20363.49	14461.52	13092.14	18459.15	20903.07	8425.5	19465.31	15014.7	16474.7	17333.14	10062.93	17186.92
Human Diseases	Cancer: specific types	ko05215	Prostate cancer	19789.65	18179.88	18564.11	18139.79	17839.83	17239.65	18771.73	15257.6	18030.44	17700.6	14057.93	12789.73	19345.04	11052.9	7258.23	16190.9	10397.92	15354.29	17349.98	14661.54	8920.59	15648.88	14018.2	15713.17	16824.29	18595.45	18594.76	20168.93	8305.15	22481.68	19980.33	11645.14	1357.5	20019.76	20363.49	14461.52	13092.14	18459.15	20903.07	8425.5	19465.31	15014.7	16474.7	17333.14	10062.93	17186.92
Organismal Systems	Immune system	ko04659	Th17 cell differentiation	19789.65	18179.88	18564.11	18139.79	17839.83	17239.65	18771.73	15257.6	18030.44	17700.6	14057.93	12789.73	19345.04	11052.9	7258.23	16190.9	10397.92	15354.29	17349.98	14661.54	8920.59	15648.88	14018.2	15713.17	16824.29	18595.45	18594.76	20168.93	8305.15	22481.68	19980.33	11645.14	1357.5	20019.76	20363.49	14461.52	13092.14	18459.15	20903.07	8425.5	19465.31	15014.7	16474.7	17333.14	10062.93	17186.92
Organismal Systems	Endocrine system	ko04917	Prolactin signaling pathway	14093.33	16681.19	15700.41	11456.21	9687.88	20040.16	10370.48	9179.43	11046.4	15986.57	15507.23	12951.22	14838.99	6619.01	17344.24	8366.94	2276.91	11701.72	19321.29	7985.62	10001.82	8362	8590.43	11924.64	13142.41	17295.49	19079.75	11527.16	6246.39	40093.19	23226.13	18182.9	6618.71	20189.08	27282.21	9986.52	14154.81	22263.47	22934.73	15906.94	20680.85	22183.78	18205.72	18849.63	16513.31	22816.18
Human Diseases	Infectious disease: parasitic	ko05146	Amoebiasis	13322.88	5916.74	11328.65	10382.35	10105.47	18560.2	15154.3	10040.14	10026.01	13017.18	16074.84	14964.69	5199.63	9425.59	17698	10302.08	1416.23	14761.59	23598.05	8701.02	10253.2	10104.79	10155.62	8808.1	16567.75	15302.4	19012.99	13496.48	6638.13	39193.05	18704.98	17601.57	6773.2	14844.02	23506.9	9117.44	18979.49	21159.59	24200.33	13831.04	14136.46	19001.31	16306.73	18467.39	14759.66	18917.84
Human Diseases	Infectious disease: bacterial	ko05131	Shigellosis	11690.82	18140.15	21918.82	12636.63	51348.1	16913.38	24285.82	10115.75	13610.01	19487.07	14062.75	14601.16	20524.67	29914.95	13066.1	17491.07	20785.5	5060.07	14447.54	12860.4	4683.42	6671.43	23451.76	16338.65	10097.43	6104.22	12395.77	13504.43	1345.55	779.2	3957.25	4963.69	915.06	3146.35	1718.4	21166.95	41431.29	2593.5	13899.25	2749.84	21534.04	482.6	9010.15	3150.26	32616.7	6932.45
Human Diseases	Drug resistance: antineoplastic	ko01524	Platinum drug resistance	15459.15	15148.98	17233.71	11345.44	20526.3	14590.54	17104.07	9156.93	9059	13188.43	17794.75	25412.45	15974.21	23869.78	20143.29	8780.33	22163.59	7921.65	9185.26	8969.08	10121.07	10480.87	14195.47	14119.18	12366.47	11439.82	15582.44	14012.6	6348.88	3200.13	8020.75	14843.78	6454.74	8820.64	7841.81	6645.9	21593.12	7634.27	12286.2	11643.24	8396.13	9278.24	11459.04	12164.89	14089.32	9560.55
Metabolism	Lipid metabolism	ko00072	Synthesis and degradation of ketone bodies	13095.78	17014.7	23248.88	12945.88	12276.68	9497.87	26395.12	10470	15528.24	11990.01	27022.07	17783.12	16648.09	22372.2	25251.4	13279.98	20789.65	9232.25	15616.14	19418.58	5141.05	11648.44	12687.07	13589.93	13481.2	12446.68	6988.45	13320.71	2911.15	3231.16	13975.91	8636.75	6023.77	12818.29	11371	10104.48	11611.43	7551.69	7943.52	4808.62	12586.35	7558.11	10519.71	7118.74	5076.15	9368.48
Metabolism	Glycan biosynthesis and metabolism	ko00513	Various types of N-glycan biosynthesis	3981.66	10677.93	9652.05	15270.33	20550.15	1200.7	15568.48	21008.48	29187.06	6604.22	14865.53	8979.31	1799.11	4613.77	3928.77	29326.73	22	15441.39	1172.95	40852.82	16389.73	17821.16	19325.91	19776.74	20332.31	9190.8	471.65	13423.6	944.43	84.22	1283.82	726.35	1041.98	1464.13	989.53	17985.76	4017.8	114.32	487.52	1374.08	2480.84	2582.08	523.67	1034.09	2052.28	188.13
Metabolism	Glycan biosynthesis and metabolism	ko00604	Glycosphingolipid biosynthesis - ganglio series	3976.66	10677.93	9652.05	14959.33	20284.15	1199.7	11536.48	21008.48	29177.06	6604.22	14865.53	8978.64	1605.11	4599.77	3928.77	29014.73	22	15439.06	1172.95	40852.82	16388.73	17818.83	19325.24	19776.74	20332.31	9190.8	471.65	13423.6	944.43	84.22	1283.82	726.35	1041.98	1464.13	989.53	17985.76	4016.8	114.32	487.52	1374.08	2480.84	2582.08	508.67	1022.09	2052.28	186.13
Metabolism	Metabolism of cofactors and vitamins	ko00785	Lipoic acid metabolism	9401.7	17631.77	14682.96	11140.97	20779.74	6729.01	15839.58	12162.69	17085.4	5743.83	16215.93	11482.84	12399.03	13590.79	15764.2	15708.72	1398.78	9000.88	5261.57	18778.19	12515.95	12003.34	15595.72	17512.27	16284.93	9006.21	4464.9	8350.56	4197.81	551.39	2915.59	10346.22	6638.57	4396.39	3247.46	6916.46	10913.24	9548.79	7404.42	7878.62	4645.13	6644.67	3523.43	4184	9926.23	3417.7
Metabolism	Biosynthesis of other secondary metabolites	ko00311	Penicillin and cephalosporin biosynthesis	5015.13	14493.85	15601.86	7728.14	6164.07	10187	8887.82	8160.45	15749.16	13047.15	7578.2	8439.23	10502.48	9329.22	6514.9	8850.23	696	7452.02	3721.32	15842.92	1827.2	7010	8344.55	11393.63	14773.89	13410.21	10430.15	9453.74	1700.72	52392.31	10497.74	2458.93	1839.38	6370.33	20586.32	4335.03	7443.3	8330.92	19104.89	3027.39	8582.14	7931.08	6332.39	8842.93	13267.51	15005.8
Metabolism	Lipid metabolism	ko00120	Primary bile acid biosynthesis	7014.15	6427.63	9189.02	7836.58	5785.72	6362.21	5091.21	8290.09	12050.33	8893.2	15474.65	5587.55	4675.1	4856.76	28474.44	9561.89	1411.51	7964.47	13551.57	16493.85	9199.77	7455.07	8241.05	8603.37	12093.39	12091.96	10098.85	7449.76	3749.72	18624.71	10470.16	14096.5	2238.14	7948.95	11209.85	10067.69	12188.64	7272.65	9441.34	8560.53	12205.12	10591.5	10493.02	9313.7	9833.39	12438.56
Metabolism	Metabolism of terpenoids and polyketides	ko00903	Limonene and pinene degradation	9104	1772.59	9127.23	6101.55	8245.69	13559.65	8846.52	5524.03	6593.02	11026.91	6302.03	12735.3	3599.72	8813.24	5637.93	4688.93	11406.65	6036.24	5057.37	3561.57	4243.72	5678.15	6790.76	1846.11	8493.89	10655.33	16446.84	6298.35	4958.74	21603.15	17969.8	14917.67	1166.43	11753.66	18234.12	3278.07	15467.98	18805.73	15270.97	11324	11704.18	14909.76	12641.14	15066.61	14523.51	14874.94
Human Diseases	Neurodegenerative disease	ko05016	Huntington disease	6405.9	4277.09	10655.96	7438.42	19996.46	10038.01	13043.72	9060.62	13941.97	7976.02	11783.29	16381.64	4712.44	14944.58	6450.96	13157.41	10418.03	10424.45	14078.97	14152.2	6923.67	8275.13	11556.02	6939.67	13022.45	6024.34	7784.17	7999.02	9876.21	2010.3	10220.7	5673.06	10143.4	5956.71	3881.65	9666.56	21614.62	10432.19	4641.38	6985.96	5112.4	5501.99	5640.5	5783.52	12564.4	3690.07
Metabolism	Glycan biosynthesis and metabolism	ko00510	N-Glycan biosynthesis	4541.2	3759.75	9421.29	7253.94	8010.18	10508.09	10462.8	7924.17	10358.28	10825.65	4557.41	7480.13	3306.04	5925.24	3567.08	7425.3	10380	8375.62	3619.06	8244.27	3441.98	6320.25	6687.64	6377.66	11765.52	12001.81	7756.24	11169.41	4161.14	36951.2	9648.5	4525.32	1010.34	7776.1	17833.07	6171.24	3211.7	8706.74	16938.93	5696.23	7076.76	11956.5	7924.58	8762.73	11810.92	14883.13
Metabolism	Metabolism of terpenoids and polyketides	ko00981	Insect hormone biosynthesis	8984.44	1734.33	7010.37	6018.55	3196.43	11400.91	7609.38	4870.37	5884.08	8959.87	3689.88	6041.3	3589	3498.3	4197.27	3846.41	11402.11	6024.24	5040.83	3553.57	4200.72	5438.63	4158.02	1770.97	6683.07	10647.61	15327	6267.59	4953.08	21586.15	17881.3	14889.4	1150.05	11708.84	18230.18	3229.07	10204.67	18799.73	14584.63	10997.5	11657.78	14889.66	12519	14963.93	10242.27	14867.28
Metabolism	Xenobiotics biodegradation and metabolism	ko00980	Metabolism of xenobiotics by cytochrome P450	2270.84	3960.68	12180.44	4316.22	17691.87	9992.24	16167.3	6184.81	8670.95	12834.61	19172.4	33109.14	2898.49	21990.08	25774.3	10376.41	12011.34	3511.48	8819.88	12429.6	9542.58	4562.09	14132.05	6541.51	15294.43	4292.52	4118.73	4054.28	1715	1138.3	922.15	2700.21	6441.51	1721.49	1534.66	5265.85	13688.61	551.31	2624.36	5832.9	5868.12	4917.36	4173.8	1638.03	13844.69	2412.5
Metabolism	Xenobiotics biodegradation and metabolism	ko00982	Drug metabolism - cytochrome P450	2236.84	3954.68	11908.44	4449.22	17627.87	9445.24	15923.3	6158.81	8666.52	12586.61	19055.4	32951.14	2888.63	21984.37	25765.3	10315.41	12011.34	3562.19	8781.88	12429.6	9506.58	4526.09	14085.05	6532.51	15175	4291.52	4116.73	4036.14	1713	982.3	929.15	2693.21	6430.51	1696.66	1530.66	5255.85	13686.61	547.31	2599.36	5831.9	5866.26	4917.36	4147.8	1636.17	13778.69	2372.5
Human Diseases	Infectious disease: bacterial	ko05133	Pertussis	2032.9	3576.4	12300.51	3671.13	31504.85	11584.35	14973.2	9493.92	13201.81	12521.86	16865.72	31480.84	1404.73	27916.79	8621.38	13177.85	23.9	5266.9	616.19	11801.88	3715.09	6326.12	20040.04	7059.33	14710.81	3373.96	5664.34	4075.13	3024.14	78.06	417	337.91	645.14	580.58	63.44	5864.69	26316.51	54.69	3461.57	1723.62	846.61	151.6	663.3	796.7	22084.62	25.69
Cellular Processes	Cell growth and death	ko04214	Apoptosis - fly	4707.93	15611.31	12486.45	7545.22	9841.39	6651.58	13624.47	7861.07	13415.93	8256.84	11419.71	8964.74	11051.86	10639.12	7986.39	9278.25	1268.46	6918.19	3628.99	14717.94	10067.59	6952.94	9486.94	13968.7	10482.94	6701.83	4940.97	9801.77	3354.35	1366.5	5472.67	2873.49	4455.2	5115.5	4345.85	5646.19	8359.08	2676.8	4007.03	9657.37	3295.34	8091.73	4523.11	5155.85	5050.91	3425.24
Human Diseases	Neurodegenerative disease	ko05014	Amyotrophic lateral sclerosis (ALS)	4964.95	3295.03	6877.57	5710.85	12909.22	7386.78	13820.17	5017.84	8930.54	4827.91	8172.61	13051.73	4469.15	9890.41	4089.38	9451.44	10408.04	7624.01	12312.86	9167.85	5622.6	5521.73	7006.76	5725.57	8861.44	3617.65	6047.86	6950.28	8019.03	1762.44	7282.39	5260.83	5189.33	5315.85	3258.04	7928.71	14108.22	10026.39	3640.46	4369.92	4844.47	5069.51	4775.1	4947.95	7524.82	3477.07
Metabolism	Xenobiotics biodegradation and metabolism	ko00791	Atrazine degradation	2010.12	653	6202.29	2621	4897.49	12163.22	5444.37	2313.01	3294.49	11767.87	2116.9	16680	516.92	6060.22	1198	2469.93	38	4569	2626.22	1874	1171.01	1385.79	4883.87	436	10305.92	8529.61	5331.87	2139.5	981	53071	11705.5	2101.92	626.13	5712.31	19838	1819	14565.29	7504.99	19543.99	2247.79	7248.51	7871.5	4556.25	7234.17	12733	14252.5
Human Diseases	Infectious disease: bacterial	ko05150	Staphylococcus aureus infection	2353.3	12422.8	4931.75	1556.4	928.75	6422.13	2088.1	1145.9	4873.35	2159.15	32472.5	865.25	8559.85	7513.5	59325.43	2469.87	45.25	3171.49	17778.96	5807.4	1009.75	571.8	1908.39	9526.45	2599.25	3758.2	2927.68	953.38	4761.15	3424.55	6292.14	4517.2	28753.45	4042.25	3210.85	955.3	9638.67	1845.95	3986.2	10683.96	2504.05	4381.68	4931.13	3630.65	8143.61	3733.64
Metabolism	Xenobiotics biodegradation and metabolism	ko00361	Chlorocyclohexane and chlorobenzene degradation	4584.08	1781.26	9781.61	4659.1	8641.46	9847.61	5929.43	5103.28	4954.89	7492.14	8803.05	12578.1	2480.87	9660.21	13174.84	4122.39	6.94	4552.22	5092.61	5796.5	2218	6111.42	6213.11	2395.04	7677.43	7606.99	9263.54	4590.86	1079.31	18607.71	4998	3279.93	4252.28	3973.54	10187.74	2691.9	7193.22	4998.35	9116.94	4958.09	5111.9	8185.93	6582.14	5255.07	12438.1	8960.56
Environmental Information Processing	Signal transduction	ko04068	FoxO signaling pathway	10077.32	2946.96	7435.57	9658.91	14193.64	4054.95	13149.31	6357.27	8886.82	4663.8	10586.39	9489.75	3714.48	9359.78	5072.58	10463.07	36.79	5644.77	4238.06	11574.68	6663.57	6755.4	11373.28	6103.63	9436.14	6806.72	4317.88	7208.68	3006.18	887.86	4731.31	1279.33	5183.62	2276.84	1990.01	4479.35	15453.53	968.8	6903.25	3172.24	3168.83	536.88	2518.1	2861.8	6476.51	2506
Metabolism	Metabolism of cofactors and vitamins	ko00830	Retinol metabolism	1956.52	3991.19	8062.46	4322.36	7858.66	5050.8	13382.67	5258.35	8074.81	7889.76	14752.29	15738.28	2875.94	10420.19	23181.12	8983.81	12001.46	3680.05	8768.19	12566.17	9482.29	4100.19	9220.89	6556.03	12469.99	4335.02	1874.03	4062.95	1707.25	954.3	762.15	2632.75	6392.47	1565.99	1523.95	5402.99	3170.44	535.31	1228.25	5167.7	5745.01	4879.43	3825.28	1371.21	5196.04	2363.32
Metabolism	Xenobiotics biodegradation and metabolism	ko00643	Styrene degradation	6326.49	1672.13	8298.65	4022.8	5136.9	6678.4	9589.23	3012.04	5061.65	4348.42	10579.28	11942.97	4069.32	13747.63	3557.83	5268.31	52089.58	2564.43	4203.68	8990.67	2868.75	3859.23	4441.57	5107.97	7752.24	5154.34	2246.42	2725.29	2397.63	2227.62	2339.83	1987.62	7559.68	3669.68	2908.48	1470.72	2479.34	2410.2	3280.87	6965.99	3794.93	3773.46	4062.27	2522.58	5578.08	6751.88
Organismal Systems	Digestive system	ko04973	Carbohydrate digestion and absorption	1456.97	13993.24	6388.68	1600.38	7008.52	6545.28	3110.89	2799.24	3649.82	2839.24	7266.45	6426.34	10984.09	7326.65	8551	4315.33	21098.47	6491.31	28292.52	4174.15	4913.19	4865.31	5124.83	12490.37	4522.42	2566.41	2222.76	2274.78	2601.09	2083.58	1953.18	7792.48	4791.69	2099.64	3266.12	4214.43	9964.26	1919.35	1620.26	3201.46	1961.01	2575.81	1760.04	782.06	4767.39	1416.21
Metabolism	Glycan biosynthesis and metabolism	ko00572	Arabinogalactan biosynthesis - Mycobacterium	7828.39	13800.69	9752.08	5309.41	6640.91	4586.86	7134.98	3480.11	4238.76	5071.72	5872.63	3253.27	11933.67	10049.63	10145.52	3125.85	11958.06	1266.95	4852.7	7393.08	8308.56	4248.93	6374.73	11323.73	4441.22	5952.75	1918.67	7122.38	3317.31	803.55	1134.15	9557.08	5936	2630.07	1953.41	1854.57	3765.67	2664.19	7033.49	8609.77	3639.84	2608.45	3329.8	4686.71	4022.28	4207.5
Human Diseases	Infectious disease: bacterial	ko05100	Bacterial invasion of epithelial cells	157.95	83.72	12710.55	582.38	34279.67	14687.34	3957.14	4489	2328.18	9019.45	7933.12	4975.37	21.39	20109.12	10467.59	5360.18	23.38	80.08	608.38	150.08	299	1599.7	17879.32	374.91	1891	67.36	7809.54	142.32	44.17	335.78	603.38	215.71	7774.9	288.16	395.83	351.13	37059.47	112.12	4854.1	2701.71	155.68	184.68	1189.26	273.8	29717.7	71.62
Metabolism	Metabolism of terpenoids and polyketides	ko01053	Biosynthesis of siderophore group nonribosomal peptides	1971.96	1414.28	11692.19	2245.45	22762.52	7851	13453.52	5376.96	5829.03	7147	10606.89	20779.26	1044.1	19504.15	5781.25	7191.53	15.49	2685.35	382.25	5134.02	2738.36	3109.37	11928.73	2724.71	7691.32	2361.42	4185.68	1667.23	2752.71	94.64	462.75	293.41	520.55	924.32	264.84	2189.65	18531.41	72.45	2524.37	1197.27	954.91	484.38	489.71	526.68	15715.49	1156.18
Human Diseases	Cancer: overview	ko05231	Choline metabolism in cancer	10294.22	1995.68	4270.06	5691.82	6792.85	7198.68	10186.13	4960.65	7755.38	5578.82	8534.41	5939.91	3548.44	4073.13	3211.96	6178.85	19.65	6292.79	8989.48	6141.04	4650.37	5559.01	5983.19	3338.17	5604.74	5987.65	8314.19	4584.06	4255.85	1615.08	5512.1	3651.24	831.2	5215.07	2599.19	2914.42	9778.24	8437.12	2167.77	1411.7	5127.74	3756.86	4811.68	7519.64	3192.3	4038.32
Organismal Systems	Excretory system	ko04964	Proximal tubule bicarbonate reclamation	8946.7	2816.16	6880.41	7705.2	11742.31	4149.08	11246.71	5415.13	8620.66	3795.31	13416.96	6179.39	2896.45	9650.56	8117.96	7523.78	25.39	3974.02	2708.38	10774.84	3964.72	5908.36	11661.33	4867.1	8157.96	4882.4	4084.97	5834.37	1304.6	944.36	2036.11	830.38	931.28	1612.81	1476.63	4407.67	10489.51	761.28	6730.4	2099.12	2424.49	138.4	1682.88	2122.94	6258.17	2322.77
Organismal Systems	Development and regeneration	ko04361	Axon regeneration	10163.6	1655.68	3891.18	5617.82	6512.6	7161.93	9821.88	4881.6	7303.75	5432.57	7841.91	5785.91	3541.56	3991.38	2990.96	6098.97	19.65	6157.54	8971.73	5719.54	4556.87	5400.01	5665.86	2502.17	5237.24	5948.28	8310.19	4552.44	4249.35	1613.08	5503.1	3637.24	744.2	5197.07	2598.19	2901.8	9773.99	8437	2162.77	1406.7	5123.12	3753.86	4805.31	7476.39	3177.3	4037.2
Environmental Information Processing	Signal transduction	ko04072	Phospholipase D signaling pathway	10163.6	1655.68	3891.18	5617.82	6512.6	7161.93	9821.88	4881.6	7303.75	5432.57	7841.91	5785.91	3541.56	3991.38	2990.96	6098.97	19.65	6157.54	8971.73	5719.54	4556.87	5400.01	5665.86	2502.17	5237.24	5948.28	8310.19	4552.44	4249.35	1613.08	5503.1	3637.24	744.2	5195.57	2598.19	2901.8	9773.99	8437	2162.77	1406.7	5123.12	3753.86	4805.31	7476.39	3177.3	4037.2
Organismal Systems	Aging	ko04211	Longevity regulating pathway	2235.65	2383.96	5675.07	4968.91	11394.64	3785.95	10245.31	5189.44	7761.99	4538.97	7777.72	9329.25	1011.35	8314.28	3563.08	8851.57	36.79	4980.1	2625.89	8729.35	4981.57	4521.9	8469.28	4906.8	8438.81	3270.89	2009.21	3923.32	2800.18	421.86	4492.81	737.83	4996.95	1118.42	644.01	4106.85	15197.7	522.3	1646.92	2905.24	1493.69	483.38	1149.1	1747.33	5950.18	576
Organismal Systems	Endocrine system	ko04918	Thyroid hormone synthesis	2514.05	1838.28	3596.72	2852.86	8996.17	5153.35	2639.08	2816.12	5152.71	3204.42	5591.71	8710.31	3487.26	6879.43	4113.08	5354.58	10390.79	5187.11	10056.32	4969.23	2672.7	3591.6	3975.08	3414.9	4924.11	2608.07	3626.29	4445.9	6440.43	1134.01	3338.97	2760.51	9122.28	3020.56	1905.79	6181.74	8276.15	2216.21	1935.88	5443.88	1776.44	928.41	2852.58	2058.56	7070.78	1710.47
Metabolism	Lipid metabolism	ko00590	Arachidonic acid metabolism	2657.5	2161.58	3711.93	3230.23	9575.3	4113.07	2648.1	2903.21	5811.97	3067.59	5650.39	8628.54	3491.86	6878.06	3142	5535.6	10388.79	5177.75	9375.7	4301.65	2760.12	3893.32	4206.42	4233.57	5395.9	2042.61	3502.87	4403.72	6092.28	910.99	3249.74	2688.94	4656.38	2662.68	1453.29	6134.63	8066.24	2141.14	1915.89	2465.39	1716.08	517.81	2178.12	1880.58	5645.22	1629.34
Metabolism	Metabolism of terpenoids and polyketides	ko01054	Nonribosomal peptide structures	6247.61	1722.7	4507.18	7228.1	4352.9	2520.82	10316.37	4110.8	3848.25	4835.79	16217.4	1085.92	2520.67	6303.52	17722.05	2570.39	7.58	1789.61	5427.92	3750.5	1619	5694.19	4242.73	1668.7	3395.64	7454.62	7023.04	7680.55	3633.75	897.45	2600.92	3316.04	1096.81	5494.64	2834.45	2072	2157.38	2020.75	1477.33	2507.01	3707.48	1152.03	5834.3	6030.67	1024.45	3429.25
Cellular Processes	Transport and catabolism	ko04138	Autophagy - yeast	6050.42	2003.33	2473.57	3147.4	1415.9	4793.65	3422.01	2012.32	3212.43	6712.1	8117.43	1999.93	3774	1879.02	8382.66	2351.96	1390.26	2178.32	3951.37	2375.7	6832.63	2794.96	2424.93	2433.1	2424.19	4030.73	8155.51	3272	2493.33	1253.31	3872.42	11160.47	1166.47	4182.77	2571.21	4004.37	5851.17	10074.7	1617.6	5636.33	10093.47	8383.5	6985	7005.8	2740.92	4442.67
Organismal Systems	Digestive system	ko04972	Pancreatic secretion	1207.47	1550.24	3516.18	1390.88	5797.27	6515.28	2642.89	1626.24	1970.32	2631.24	5995.2	5677.84	1827.95	5630.9	8370.75	3030.83	344.47	6098.56	28216.27	2086.15	3539.29	4436.31	4599.83	2412.37	3956.42	2031.41	2150.76	1484.92	2596.09	1975.58	1953.18	7743.98	4785.69	2080.64	3262.12	3525.43	9964.26	1913.35	1614.26	3198.46	1918.62	2574.81	1744.04	773.92	4741.39	1413.21
Metabolism	Xenobiotics biodegradation and metabolism	ko00622	Xylene degradation	1106.16	2301.4	2507.5	2842.62	1809.99	5596.46	7423.21	1032.09	2120.44	6035.43	8862.88	20248.68	2544.49	8456.23	14149.24	2459.56	6	3344.24	18231.02	1538.32	446.78	2485.82	2036.84	2510.9	6704.81	2437.76	1119.96	2705.44	274.62	1331.42	1261.13	1850.02	8571.51	4825.12	1996.97	5724.1	628.2	376.62	691.79	3064.82	5619.2	487.71	4442.97	818.24	2112.99	1785.14
Organismal Systems	Digestive system	ko04974	Protein digestion and absorption	1397.2	4548.5	3386.2	2414.13	6466.78	525.1	2239.76	6991.29	12170.6	2352.97	4481.82	2050.92	2098.69	545.73	1539.58	8117.48	1379.66	5326.74	145.2	12345.22	8568.76	5247.67	6177.94	8149.34	7377.55	4227.25	266.65	3638.82	4871.27	4.39	9.67	7008.65	406.51	334.77	466.3	5137.86	410.24	1802.52	50.87	3293.13	1314.05	2020.67	389.63	506.6	1049.02	658.56
Metabolism	Lipid metabolism	ko00140	Steroid hormone biosynthesis	1248.67	3950.65	4217.54	3238.56	9309.88	1322.41	3655.04	5081.89	7985.49	2911.43	6473.45	3767.48	338.71	2706.92	1564.43	8770.12	4.67	4460.09	133.44	10055.21	6118.72	5579.02	6624.89	7954.04	6341.71	2019.85	604.7	4013.06	159.6	11.66	52	181.88	6.7	211.33	234.24	5363.25	2631.79	19.12	372.24	166.67	365.45	363	66	180.89	2932.76	18.09
Environmental Information Processing	Signal transduction	ko04013	MAPK signaling pathway - fly	1828.34	1677.51	4664.3	3299.74	9217.94	2942.52	4512.14	4584.86	6361.96	3713.25	5069.1	6323.08	619.68	6528.28	2955.33	6262.88	23.39	3880.02	2161.93	6751.85	3135.07	3604.72	6463.48	3047.2	6291.27	2834.25	1852.22	2462.53	2328.68	246.86	3712.31	571.89	4964.8	855.1	625.81	2907.35	11348.87	460.8	1292.92	2753.71	872.81	454.18	982	1282.81	5454.38	372.75
Metabolism	Xenobiotics biodegradation and metabolism	ko00621	Dioxin degradation	867.17	2293.1	2351.83	2812.22	1770.59	4758.48	6982.95	1022.19	2059.79	4626.72	7101.53	10319.08	2537.18	5069.73	11931.01	2428.3	3	3292.74	17819.32	1016.82	434.28	2475.25	1830.66	2497.3	4547.35	2123.1	1039.5	2675.54	234.22	1275.82	1205.23	1783.66	4971.92	4600.2	1803.37	5696.7	467.98	334.77	652.39	1537.84	5473	442.41	3669.07	521.83	1376.38	1757.64
Cellular Processes	Cell growth and death	ko04210	Apoptosis	1233.22	2181.78	1905.55	2833.68	6624.54	325.68	2550.81	8936.33	8916.68	1320.43	2839.6	1142.65	2126.65	544.73	1286.21	10284.75	3	6427.97	73.38	14227.21	1986.45	6366.59	6197.08	3959.53	4767.14	3975.36	44.85	4020.75	4475.44	2.93	8	142.47	5.29	269.58	40.64	4021.99	4.72	20.95	19.07	4.2	496.83	1	88.44	184.22	476.19	7.15
Metabolism	Metabolism of other amino acids	ko00472	D-Arginine and D-ornithine metabolism	682.72	12522	8268	1672	2130.33	717.55	1217.77	2860.22	4416	2988	3110.6	774.5	8870.83	5099.29	6892	2035.55	22.5	1503.72	4892.5	5265	691.5	1723	1335	7735.33	2724.94	2360.72	1446.83	4636.83	2240.67	186.78	3149.5	1300.94	953.5	309.42	1310.5	1809.5	5926.61	1055.67	1377	1459.33	906.83	771.33	1650.83	1601.44	451.05	962
Human Diseases	Cancer: overview	ko05204	Chemical carcinogenesis	479.93	59.42	4787.25	251.2	9878.12	4705.65	3213.12	1331.62	1056.98	5837.97	5113.7	25245	19.92	14187.05	2859.12	1805.65	12.48	113.7	154.65	1246.5	115.5	563.07	5261.64	170.08	5667.68	54.83	2319.25	147.01	6.82	132.2	176.5	73.88	36.27	253.11	28.28	90	10522.15	48	1420.68	2185.78	217.34	51.43	485.51	420.94	9607.98	44.82
Human Diseases	Cancer: specific types	ko05225	Hepatocellular carcinoma	422.95	27.62	3909.15	253.85	9988.5	4875.68	2691.65	1303.44	931.61	5002.38	5585.7	19315.95	38.57	12407.18	3116.69	1585.18	22.28	180.7	706.16	659.08	287	506.72	5308.71	110.21	4443.52	70.35	2448.53	297.93	359.47	87.05	875.73	178.42	3784.21	266.36	193.53	495.4	14497.04	77.18	1646.99	1101.13	519.67	67.88	1008.36	701.29	8698.19	120.4
Metabolism	Metabolism of terpenoids and polyketides	ko00281	Geraniol degradation	702.2	251.32	6983	1026.4	10324.32	4576.5	7130.48	1847.32	2409.28	4048.48	8277.25	11466	40.74	11768.35	3169.32	3279.74	9.68	280	227.06	3020	290	966.04	6564.76	412.68	3452.24	639.84	2242.48	443.88	9.32	37	168.5	65.99	34.44	696.56	205.68	129	10520.47	21	1406.68	661.9	229.6	38.5	237.68	335.56	8695.18	158.32
Human Diseases	Neurodegenerative disease	ko05020	Prion diseases	2223.82	774.53	3413.82	1284.2	3927.33	3946.08	6159.07	1917.93	2701.87	2147.82	975.15	3717.02	405.76	3589.38	1100.38	1428.06	7.92	1339.18	2512.21	3323.2	1127.4	1135.99	2363.38	490.67	2422.71	1450.16	2947.82	1115.31	1455.58	839.45	3293.15	2451.31	524.83	2462.88	1799.42	621.2	4824.23	7830.2	1749.57	1916.7	2556.35	4531.7	2500.52	2684.54	3577.27	1684.68
Metabolism	Lipid metabolism	ko01040	Biosynthesis of unsaturated fatty acids	142.94	870.92	3773.88	955.67	7448.59	3404.97	2177.01	1052.32	1039.27	2928.99	3033.35	7295.33	178.86	7594.33	2156.65	1606.67	1383.87	228	93.45	952	5305.33	450.61	4248.86	1533.31	3363.96	255.34	1907.47	242.93	1037.32	33	141.17	6901.74	476.76	78.19	439.27	223.67	8305.4	1791	1055.01	3779.93	944.4	2051.77	445.81	417.81	7019.41	665.66
Human Diseases	Infectious disease: bacterial	ko05135	Yersinia infection	28.02	31.98	5398.52	216	14659.98	5545.98	1646.48	1915.98	970.02	3727.98	3192	2118	4.02	8473.98	4267.98	2266.02	10.02	6	4.02	0.014	126	667.98	7519	148.02	718.02	4.02	3307.98	48	7.98	42	240	64.02	12	14.02	10.02	120	15757	18	2056.02	876.02	0.014	54	10.02	18	12645.02	1.98
Human Diseases	Endocrine and metabolic disease	ko04934	Cushing syndrome	701.03	944.53	5026.24	865.5	3208.11	1775.18	3115.11	788.05	2758.7	1418.47	7809.4	2609.33	845.08	6014.61	12393.91	1871.83	10379.4	314.89	3049.68	3072.33	407.16	880.26	1959.18	2790.43	3203.23	722.11	664.15	644.58	1447	109.78	100.42	995.38	668.2	488.7	104.12	325	2695.27	96.92	432.33	967.53	145.96	44.69	329.43	238.29	2480.27	111.33
Human Diseases	Cancer: specific types	ko05211	Renal cell carcinoma	701.03	944.53	5026.24	865.5	3208.11	1775.18	3115.11	788.05	2758.7	1418.47	7809.4	2609.33	845.08	6014.61	12393.91	1871.83	10379.4	314.89	3049.68	3072.33	407.16	880.26	1959.18	2790.43	3203.23	722.11	664.15	644.58	1447	109.78	100.42	995.38	668.2	488.7	104.12	325	2695.27	96.92	432.33	967.53	145.96	44.69	329.43	238.29	2480.27	111.33
Metabolism	Lipid metabolism	ko00592	alpha-Linolenic acid metabolism	731.78	462.59	4530.09	1108.75	8130.17	3219.56	3742.51	1412.54	1919.07	2893.66	3644.25	7022	34.16	7372.09	2281.41	2127.13	6.21	269	129.53	1915.5	283.42	953.28	4501.86	1050.81	2435.13	730.88	1677.46	323.52	5.99	24	121	70.08	14.09	491.02	142.61	89.62	7884.24	13.45	1056.34	490.1	176.44	27.6	149.18	259.57	6481.41	103.86
Metabolism	Xenobiotics biodegradation and metabolism	ko00364	Fluorobenzoate degradation	346.76	12.66	2074.29	83	4948.66	2733.46	1858.49	638.66	325.34	3983.24	3604.15	20518	8.62	9448.96	1422.66	763.62	7.34	2	12.82	12	42	223.52	2711.92	55.34	4458.62	17.92	1139.24	54.84	2.66	14	80	41.37	12.26	37.78	5.34	40	5262.61	6	685.34	371.2	149	20	399.34	316.28	4370.34	12.66
Metabolism	Xenobiotics biodegradation and metabolism	ko00930	Caprolactam degradation	528.36	47.86	2335.28	316.5	5917.86	2934.92	1725.54	677.16	909.54	3143.34	3980	12651	39.46	7423.32	1466.16	1009.42	5.74	94	66.36	22.5	157.5	289.52	2976.66	93.44	3228.02	383.02	1335.44	96.64	7.16	189	184.5	77.92	38.1	692.46	17.54	62	5288.76	41.5	799.84	363.3	824.44	47.2	368.44	269.72	4742.14	1168.16
Metabolism	Biosynthesis of other secondary metabolites	ko00944	Flavone and flavonol biosynthesis	385.36	746.87	3659.55	1041.78	5621.26	1124.11	1790.84	1894.11	2953.77	1164.26	1467.81	1821.95	39.03	2571.84	1450.4	3047.51	200.6	744.6	88.74	4734.41	1396.11	989.15	3595.13	1008.2	5965.98	422.56	650.62	348.04	408.4	197.4	62.4	91.39	170.13	36.71	91.94	882.01	2723.73	214.2	416.08	3690.07	168.85	28	46.06	154.92	3226.33	153.46
Environmental Information Processing	Signal transduction	ko04011	MAPK signaling pathway - yeast	407.31	706.45	1010.77	1669.17	2176.7	843.43	5733.17	604.58	1400.03	825.72	2708.62	3006.17	391.67	1786	607.75	2588.69	13.4	1100.08	463.96	1977.5	1846.5	917.18	2005.8	1859.6	2147.54	436.64	156.99	1460.79	471.5	175	780.5	165.94	32.15	263.32	18.2	1199.5	3848.83	61.5	354	151.53	620.88	29.2	167.1	464.52	495.8	203.25
Human Diseases	Infectious disease: parasitic	ko05143	African trypanosomiasis	313.98	837.06	1244.24	189.7	2913.43	1436.21	718.34	338.63	352.1	1073.72	1590.38	2551.33	224.15	2527.2	737.79	740.95	1379.73	155.2	115.03	224.5	5387.33	150.02	1734.44	1428.47	1769.04	328.72	798.33	46.28	413.66	39.2	170.17	6877.42	543.3	174.63	439.73	157.67	3086.94	1828.5	424.67	3465.53	1058.71	2066.07	437.57	409.74	3044.17	730
Organismal Systems	Digestive system	ko04978	Mineral absorption	212.41	107.5	2188	1738.83	1302	816.12	6276.72	814.17	1537.6	2749.5	1437.1	338.37	867	3074.47	143.5	856.67	25	648.66	1425.13	1269.83	491.4	1017.66	1753.67	306.83	1084.83	854.83	279.25	4561.43	2589.1	12	1369.16	174.2	47.17	75.02	30	1374	7830.91	53.5	534.33	2135.08	623.81	0.33	72.33	596.94	690.66	181.16
Metabolism	Xenobiotics biodegradation and metabolism	ko00623	Toluene degradation	198.26	15.66	1954.05	81	4918.66	2358.95	1389.49	644.16	372.59	2625.24	2102.15	10617	6.87	6518.7	3160.16	764.12	5.34	6.5	95.08	23	54.5	226.52	2662.18	54.84	2363.62	258.42	1127.74	36.6	33.16	34	85.5	58.12	49.52	44.21	15.34	40	5261.61	8.75	719.34	338.2	79	26.5	212.09	169.28	4307.09	11.16
Metabolism	Xenobiotics biodegradation and metabolism	ko00642	Ethylbenzene degradation	394.1	115.06	3360.14	617	5079.06	2170.76	2999.34	968.66	945.74	1853.44	2354.7	4684	16.02	4949.06	1527.66	1509.22	4.14	136	118.52	1481	159	487.52	2819.02	186.54	1320.42	412.12	1118.64	277.98	2.66	16	80	29.72	10.06	433.07	133.74	58	5256.16	10	701.34	327.4	124.6	18.4	104.54	177.88	4336.94	98.66
Metabolism	Lipid metabolism	ko00565	Ether lipid metabolism	595.18	494.53	1764	998.15	3198.81	1604.56	794.67	768.38	1258.1	1324.22	3531.95	3078.1	36.89	2548.73	831.15	1019.31	7.32	606.54	547.99	711	1566.42	709.06	2750.14	1424.17	1701.28	570.26	958.82	186.79	886.33	217.25	905.03	110.61	293.03	183.04	66.62	256.12	3882.87	255.45	692.9	394.2	109.09	18.7	170.89	523.04	2348.27	207.33
Human Diseases	Infectious disease: parasitic	ko05142	Chagas disease (American trypanosomiasis)	64.98	829.06	1235.74	43.2	2450.93	1420.21	557.34	322.13	165.6	1062.22	1097.58	2544.33	169.51	2345.2	723.79	530.45	1379.73	141.2	105.53	218	5189.33	123.02	1638.44	1422.97	1727.54	231.22	781.83	14.92	412.66	23.2	74.17	6862.42	541.3	54.63	434.73	153.67	3082.44	1797	361.67	3449.53	907.07	2038.57	376.07	370.6	2694.67	660
Human Diseases	Neurodegenerative disease	ko05017	Spinocerebellar ataxia	478.45	1296.5	1296.11	875.94	1102.77	74.89	610.83	2372.07	3622.26	672.4	1223.41	1099.71	69.95	130.31	563.33	2081.54	1	1912.37	196.64	4131.94	1619.75	2005.67	1798.56	2211	3622.36	598.74	76.49	1516.63	8.87	2.28	4.5	26.46	0.92	98.24	15.07	2060.75	374.87	63.5	5.27	103.4	108.13	1	38.76	40.01	225.01	4.39
Metabolism	Biosynthesis of other secondary metabolites	ko00965	Betalain biosynthesis	280.48	94.53	949.57	115	2908.03	1033.88	675.67	329.83	169.37	923.72	1140.85	2392.5	441.51	3124.03	882.83	554.61	10379.07	36	20.76	4	207	128.26	1385.51	824.27	553.21	132.56	589.82	104.59	320.33	59	40	18.36	13.03	27.79	1.87	36.5	2628.58	5.5	344.67	160.2	23.8	16.2	43.27	34.94	2133.47	2.33
Human Diseases	Cancer: specific types	ko05219	Bladder cancer	68.48	89.53	938.07	42	2455.03	1143.88	556.67	321.33	164.87	892.22	860.85	2357	389.51	2890.53	711.33	380.61	10378.07	14	13.26	14	36.4	114.76	1289.51	820.77	549.21	43.06	594.82	12.92	19.33	68	71	20.36	131.03	55.7	4.87	22	2681.08	12	348.67	166.7	33.8	21.2	63.27	104.94	2137.47	8.33
Organismal Systems	Immune system	ko04622	RIG-I-like receptor signaling pathway	277.06	30.2	803.15	168	463.2	801.01	1180.09	164	480.2	679.89	2509.05	2510.1	21.09	1730.45	6452	237.44	5.65	333.33	2936.57	110	219.75	145.43	281.01	34.6	1396.29	77.64	395.24	136.67	908	199.5	888.83	764.44	706.28	127.86	282.95	49.25	937.37	228.5	271	698.53	76.55	363.2	268.85	485.09	230.55	202.08
Genetic Information Processing	Folding, sorting and degradation	ko03050	Proteasome	42	823.33	303.67	17	1	414.33	93.67	2	6.33	172	124.33	210.33	168.5	78.32	9.66	151.84	1377.66	144	26.67	216	5159.33	10.66	350.33	1397.5	1193.33	233.66	233.01	5	412.33	17	54.17	6848.16	576.67	50.93	433.66	134.67	471.16	1790	24	3290.83	892.67	2033.17	337	369.66	543	658.67
Metabolism	Lipid metabolism	ko00591	Linoleic acid metabolism	337.68	347.53	1169.95	491.75	3051.11	1045.8	743.17	443.88	973.33	1049.22	1584.35	2338	18.14	2448.03	753.75	617.91	2.07	133	11.01	437.5	124.42	465.76	1682.84	864.27	1116.71	318.76	557.82	45.54	3.33	8	41	40.36	4.03	58.95	8.87	31.62	2628.08	3.45	355	162.7	50.84	9.2	44.64	81.69	2144.47	3.2
Organismal Systems	Endocrine system	ko04614	Renin-angiotensin system	447.5	442.35	501.65	544.8	1815.05	81.4	925	769.05	755	179.8	1178.1	808.4	621.4	89.8	393.9	2079.05	0.014	196.2	18.9	699.4	1522.7	714.65	1350.7	1104.3	2004.9	398.85	9.2	552.65	2111.7	4.2	16	73.2	25	91.8	4	475.7	11.5	6	6.2	2.4	190.3	5	38.8	127.2	118	1.75
Genetic Information Processing	Replication and repair	ko03450	Non-homologous end-joining	1263.5	206.5	1180.5	513.5	1759.5	542	747	235.5	2040.5	368	1124.1	226.5	238.92	1193.5	149	823.5	0.014	261.5	91	1958	1122.8	324.5	581.5	295	1326.5	357	91.5	112.08	3.5	50.5	204.5	431	5	214.6	68.5	16	10.5	69	225	1378	189.92	53	63	108.42	952	130
Metabolism	Metabolism of terpenoids and polyketides	ko00906	Carotenoid biosynthesis	197.17	2	156.8	1017.07	28.2	27.26	564.83	39.33	522.53	15.33	842.67	44.1	36.08	991.16	28.4	267.9	17.25	437.33	665.98	288	354.75	79.47	715.8	7.4	345.25	143.25	455.25	230.17	904	59.5	1680.53	146.25	301.25	186.1	50.25	413.25	4713.79	267.5	606.4	174	353.08	56	61.25	694.68	828.05	344.88
Organismal Systems	Endocrine system	ko04919	Thyroid hormone signaling pathway	175	140	476.25	177	7	547	22	98	28.57	264	1291.1	711.25	9.75	15	8	226.5	5.25	385.96	485.25	0.5	1373.5	170	68	545	316.07	39	346.5	64.75	883	166.25	846.25	53.25	289	81.09	43.75	220.5	1249.75	248.5	256.5	110.5	37.75	2	101.75	382	118	180.25
Metabolism	Metabolism of terpenoids and polyketides	ko00253	Tetracycline biosynthesis	54	190	56.5	168	180	30	8	340.5	752.5	112	166	86	18	2.5	2.5	336	2	439	0.014	2542	62.5	296	452.5	412	55.5	36.5	0.014	1487	0.014	0.014	0.014	0.014	0.014	3.68	0.014	1002	0.014	0.014	0.014	0.014	4	0.014	0.014	0.014	16	0.014
Cellular Processes	Transport and catabolism	ko04144	Endocytosis	102.54	3.8	102.34	136.06	24.4	378.74	34.14	29.06	169.4	24.66	868.94	27.94	3.86	90.17	202.07	167.4	0.014	49.66	282.17	329.66	13	41.66	737.71	1.26	98.94	67.86	55.34	4.8	12.4	68.26	20.06	43.66	4426.2	175.26	180.6	47.06	165.74	33.94	43.74	122.66	76.2	28.46	568.06	171.14	110.54	31
Cellular Processes	Cell growth and death	ko04113	Meiosis - yeast	55	10	103	384	576	199	4078.67	81	127	1089	112	161	215.83	316.33	6	685.5	0.014	183.67	23.67	74.33	44.33	271.33	244	27.33	146.33	19.33	11.67	35	22	13	37.5	7.83	161.67	97.75	5	21	58.33	11	16.33	7.5	30	14.5	44	98.33	18.33	11
Human Diseases	Neurodegenerative disease	ko05012	Parkinson disease	33.92	15	149.86	147	378	1126.14	448.58	113.5	78.5	337.58	1690	73	221.28	593.89	24	580.78	0.014	203.5	77.14	281	26.5	138.86	401.58	41.5	200.28	24.08	45.08	80	3	185	16.5	7.28	25.42	81.58	24	45	6.36	8.5	89	667.86	27	7.5	50.5	13.28	176	48.5
Metabolism	Xenobiotics biodegradation and metabolism	ko00624	Polycyclic aromatic hydrocarbon degradation	67.91	0.4	53.99	2	12.4	240.91	363.89	0.014	0.4	553.49	621.95	3963	1.54	1709.21	0.014	1.74	0.8	0.014	4.23	7	0.014	0.43	84.85	1.2	849.94	3.49	7.69	7.96	0.014	0.014	0.014	4.49	1.47	12.81	0.4	0.014	3.48	0.014	0.014	19.63	29.6	0.4	79.2	62.74	40.1	2
Human Diseases	Infectious disease: parasitic	ko05145	Toxoplasmosis	14	5	19	40	282	71	24	47	6	80	3554.8	45	206	145	2120	532	0.014	155	20	3	14	76	201	13	17	9	1	33	3	1	0.014	0.014	0.014	18.5	0.014	16	0.014	1	2	0.014	11	0.014	0.014	2	14	3
Human Diseases	Endocrine and metabolic disease	ko04932	Non-alcoholic fatty liver disease (NAFLD)	31.92	15	143.86	129	328	623.14	416.58	109.5	55.5	331.58	1678	58	221.28	376.89	15	563.78	0.014	175.5	74.14	212	26.5	137.86	253.58	39.5	34.28	18.08	42.08	80	3	177	6.5	6.28	21.42	67.58	16	45	6.36	7.5	64	13.86	27	7.5	50.5	15.28	95	46.5
Metabolism	Glycan biosynthesis and metabolism	ko00571	Lipoarabinomannan (LAM) biosynthesis	138	321	204	46	108	184	106.34	57	386	145	838.8	24	8.66	31.66	7	44	0.014	106.34	32.34	467.66	55.66	141.66	285	800.66	162.66	33.66	24.34	28	23	20	108	23.66	286.34	112.86	8	8	96.66	11	22.66	22	24	28	45	171.66	17.66	6
Metabolism	Glycan biosynthesis and metabolism	ko00601	Glycosphingolipid biosynthesis - lacto and neolacto series	29.8	20.8	148.8	166	87.6	8	1.8	1061	76.8	0.014	0.014	0.014	1.8	2	8.2	674.2	0.014	534.6	0.014	1349.8	0.014	850.8	510.2	54.2	0.8	6	0.014	57	0.2	0.014	0.014	0.2	0.014	5	0.014	48	0.2	0.014	0.014	0.014	32.2	0.014	0.014	0.014	0.014	0.014
Organismal Systems	Circulatory system	ko04260	Cardiac muscle contraction	10.82	147.1	10.26	6.8	49.8	25.34	349.78	181.3	110.4	154.38	1236.8	52.4	7.48	300.59	1.4	180.08	0.014	47.2	6.54	268.4	10.7	329.26	77.28	176.8	14.18	16.18	3.78	45.3	0.6	0.2	1	1.28	1.42	14.28	0.014	201.2	0.86	0.014	0.2	13.26	4.8	0.014	0.8	2.48	130	0.014
Metabolism	Metabolism of terpenoids and polyketides	ko00909	Sesquiterpenoid and triterpenoid biosynthesis	1	0.014	0.014	1584.34	0.014	8	1067.66	8.66	10.66	4.66	142.34	1	1.66	788.34	0.014	0.014	0.014	0.014	46	5	125	23.34	1	0.014	0.014	0.014	12	1	0.014	2	0.014	28	11	11.35	1	0.014	4	2	1	18	1.66	4	1	8.66	0.014	1
Genetic Information Processing	Transcription	ko03040	Spliceosome	26.4	0.014	0.014	30.4	18	9	1909	0.014	2.6	2	0.014	0.014	0.014	593.6	2	12	0.014	19	56	0.014	0.014	2	876	2	0.014	0.014	0.014	6.17	0.014	0.014	0.014	0.014	42	0.014	0.014	94	0.014	0.014	0.014	0.014	1.6	3	2	1	12	0.014
Human Diseases	Infectious disease: viral	ko05168	Herpes simplex virus 1 infection	15	4	19	66	327	566	50	47	6	71	427.8	48	206	65	1	540	0.014	181	6	2	14	72	162	13	91	9	1	33	3	1	0.014	0.014	3	18.5	0.014	15	0.014	1	18	0.014	11	0.014	0.014	4	14	4
Environmental Information Processing	Signal transduction	ko04075	Plant hormone signal transduction	36.2	39	71	0.2	3.8	75.2	0.4	1.6	0.014	220.6	0.6	420.6	0.014	15.6	0.8	7.2	0.6	14.6	5.2	92.2	0.4	0.4	2.2	11.4	3	40.6	19	2	0.014	184.2	19.4	0.2	56.8	0.6	1.8	1.2	2.4	4.2	26.4	697	0.8	19	0.014	1.6	739.8	5.6
Human Diseases	Infectious disease: viral	ko05161	Hepatitis B	15	4	19	44	282	71	50	47	6	71	427.8	45	206	65	1	532	0.014	155	6	2	14	72	162	13	17	9	1	33	3	1	0.014	0.014	0.014	18.5	0.014	15	0.014	1	2	0.014	11	0.014	0.014	4	14	3
Human Diseases	Infectious disease: viral	ko05160	Hepatitis C	15	4	19	44	282	71	50	47	6	71	427.8	45	206	65	1	532	0.014	155	6	2	14	72	162	13	17	9	1	33	3	1	0.014	0.014	0.014	18.5	0.014	15	0.014	1	2	0.014	11	0.014	0.014	4	14	3
Human Diseases	Infectious disease: viral	ko05164	Influenza A	15	4	19	44	282	71	50	47	6	71	427.8	45	206	65	1	532	0.014	155	6	2	14	72	162	13	17	9	1	33	3	1	0.014	0.014	0.014	18.5	0.014	15	0.014	1	2	0.014	11	0.014	0.014	4	14	3
Human Diseases	Infectious disease: viral	ko05162	Measles	15	4	19	44	282	71	50	47	6	71	427.8	45	206	65	1	532	0.014	155	6	2	14	72	162	13	17	9	1	33	3	1	0.014	0.014	0.014	18.5	0.014	15	0.014	1	2	0.014	11	0.014	0.014	4	14	3
Cellular Processes	Cell growth and death	ko04215	Apoptosis - multiple species	14	4	19	40	282	71	24	47	6	71	427.8	45	206	65	1	532	0.014	155	6	2	14	72	162	13	17	9	1	33	3	1	0.014	0.014	0.014	18.5	0.014	15	0.014	1	2	0.014	11	0.014	0.014	2	14	3
Human Diseases	Cancer: specific types	ko05210	Colorectal cancer	14	4	19	40	282	71	24	47	6	71	427.8	45	206	65	1	532	0.014	155	6	2	14	72	162	13	17	9	1	33	3	1	0.014	0.014	0.014	18.5	0.014	15	0.014	1	2	0.014	11	0.014	0.014	2	14	3
Human Diseases	Infectious disease: viral	ko05169	Epstein-Barr virus infection	14	4	19	40	282	71	24	47	6	71	427.8	45	206	65	1	532	0.014	155	6	2	14	72	162	13	17	9	1	33	3	1	0.014	0.014	0.014	18.5	0.014	15	0.014	1	2	0.014	11	0.014	0.014	2	14	3
Human Diseases	Infectious disease: viral	ko05163	Human cytomegalovirus infection	14	4	19	40	282	71	24	47	6	71	427.8	45	206	65	1	532	0.014	155	6	2	14	72	162	13	17	9	1	33	3	1	0.014	0.014	0.014	18.5	0.014	15	0.014	1	2	0.014	11	0.014	0.014	2	14	3
Human Diseases	Infectious disease: viral	ko05170	Human immunodeficiency virus 1 infection	14	4	19	40	282	71	24	47	6	71	427.8	45	206	65	1	532	0.014	155	6	2	14	72	162	13	17	9	1	33	3	1	0.014	0.014	0.014	18.5	0.014	15	0.014	1	2	0.014	11	0.014	0.014	2	14	3
Human Diseases	Infectious disease: viral	ko05167	Kaposi sarcoma-associated herpesvirus infection	14	4	19	40	282	71	24	47	6	71	427.8	45	206	65	1	532	0.014	155	6	2	14	72	162	13	17	9	1	33	3	1	0.014	0.014	0.014	18.5	0.014	15	0.014	1	2	0.014	11	0.014	0.014	2	14	3
Human Diseases	Cancer: specific types	ko05222	Small cell lung cancer	14	4	19	40	282	71	24	47	6	71	427.8	45	206	65	1	532	0.014	155	6	2	14	72	162	13	17	9	1	33	3	1	0.014	0.014	0.014	18.5	0.014	15	0.014	1	2	0.014	11	0.014	0.014	2	14	3
Human Diseases	Cardiovascular disease	ko05416	Viral myocarditis	14	4	19	40	282	71	24	47	6	71	427.8	45	206	65	1	532	0.014	155	6	2	14	72	162	13	17	9	1	33	3	1	0.014	0.014	0.014	18.5	0.014	15	0.014	1	2	0.014	11	0.014	0.014	2	14	3
Cellular Processes	Cell growth and death	ko04115	p53 signaling pathway	14	4	19	40	282	71	24	47	6	71	427.8	45	206	65	1	532	0.014	155	6	2	14	72	162	13	17	9	1	33	3	1	0.014	0.014	0.014	18.5	0.014	15	0.014	1	2	0.014	11	0.014	0.014	2	14	3
Organismal Systems	Nervous system	ko04723	Retrograde endocannabinoid signaling	15.5	9	124	81	1	543	20	61.5	18.5	260	20	11	9	12.5	13	18.5	0.014	19.5	65	5	6.5	65	52	8.5	17	4.5	38.5	40	0.014	176	6.5	6	20	35	16	10	5.5	6.5	62	1	16	7.5	50.5	9	63	43.5
Metabolism	Lipid metabolism	ko00100	Steroid biosynthesis	0.014	0.014	0.014	790.67	0.014	1	533.33	4.33	5.33	1.33	70.67	0.014	0.33	394.67	0.014	0.014	0.014	0.014	23	2	62	11.67	0.014	0.014	0.014	0.014	6	0.014	0.014	0.014	0.014	14	4	2	0.014	0.014	0.014	0.014	0.014	9	0.33	0.014	0.014	3.33	0.014	0.014
Human Diseases	Cardiovascular disease	ko05410	Hypertrophic cardiomyopathy (HCM)	9.4	145.1	9.4	2.8	22.8	16.2	3.2	180.3	79.4	153.8	13.6	50.4	1.2	3.2	0.4	166.8	0.014	46.2	4.4	62.4	12.7	328.4	37.7	159.8	14.9	11.6	1.2	38.3	0.6	0.2	2	1	5	0.7	1	181.2	1	0.014	0.2	0.4	4.8	0.014	1.8	4.2	112	0.014
Human Diseases	Cardiovascular disease	ko05414	Dilated cardiomyopathy (DCM)	9.4	145.1	9.4	2.8	22.8	16.2	3.2	180.3	79.4	153.8	6.6	50.4	1.2	3.2	0.4	166.8	0.014	46.2	4.4	62.4	12.7	328.4	37.7	159.8	14.9	11.6	1.2	38.3	0.6	0.2	2	1	5	0.2	1	181.2	1	0.014	0.2	0.4	4.8	0.014	1.8	4.2	112	0.014
Environmental Information Processing	Signal transduction	ko04371	Apelin signaling pathway	10.4	145.1	9.4	6.8	4.8	16.2	29.2	180.3	79.4	153.8	6.6	50.4	1.2	1.2	0.4	166.8	0.014	46.2	3.4	62.4	4.7	328.4	37.7	158.8	13.9	11.6	1.2	38.3	0.6	0.2	1	1	0.014	0.2	0.014	181.2	0.014	0.014	0.2	0.4	4.8	0.014	0.8	2.2	112	0.014
Organismal Systems	Endocrine system	ko04921	Oxytocin signaling pathway	10.4	145.1	9.4	6.8	4.8	16.2	29.2	180.3	79.4	153.8	6.6	50.4	1.2	1.2	0.4	166.8	0.014	46.2	3.4	62.4	4.7	328.4	37.7	158.8	13.9	11.6	1.2	38.3	0.6	0.2	1	1	0.014	0.2	0.014	181.2	0.014	0.014	0.2	0.4	4.8	0.014	0.8	2.2	112	0.014
Human Diseases	Cardiovascular disease	ko05412	Arrhythmogenic right ventricular cardiomyopathy (ARVC)	9.4	145.1	9.4	2.8	4.8	16.2	3.2	180.3	79.4	153.8	6.6	50.4	1.2	1.2	0.4	166.8	0.014	46.2	4.4	62.4	12.7	328.4	37.7	159.8	14.9	11.6	1.2	38.3	0.6	0.2	2	1	5	0.2	1	181.2	1	0.014	0.2	0.4	4.8	0.014	1.8	4.2	112	0.014
Environmental Information Processing	Signal transduction	ko04024	cAMP signaling pathway	9.4	145.1	9.4	2.8	4.8	19.2	3.2	180.3	79.4	153.8	6.6	50.4	1.2	1.2	0.4	166.8	0.014	46.2	3.4	62.4	4.7	328.4	37.7	158.8	13.9	11.6	2.2	38.3	0.6	0.2	1	1	0.014	0.62	0.014	181.2	0.014	0.014	0.2	0.4	5.8	0.014	0.8	0.2	112	2
Environmental Information Processing	Signal transduction	ko04020	Calcium signaling pathway	9.4	145.1	9.4	2.8	4.8	16.2	3.2	180.3	79.4	153.8	6.6	50.4	1.2	3.2	0.4	166.8	0.014	46.2	3.4	62.4	4.7	328.4	37.7	158.8	13.9	11.6	1.2	38.3	0.6	0.2	1	1	0.014	3.7	0.014	181.2	0.014	0.014	0.2	0.4	4.8	0.014	0.8	0.2	112	0.014
Organismal Systems	Circulatory system	ko04261	Adrenergic signaling in cardiomyocytes	9.4	145.1	9.4	2.8	4.8	16.2	3.2	180.3	79.4	153.8	6.6	50.4	1.2	1.2	0.4	166.8	0.014	46.2	3.4	62.4	4.7	328.4	37.7	158.8	13.9	11.6	1.2	38.3	0.6	0.2	1	1	0.014	0.2	0.014	181.2	0.014	0.014	0.2	0.4	4.8	0.014	0.8	0.2	112	0.014
Organismal Systems	Environmental adaptation	ko04713	Circadian entrainment	9.4	145.1	9.4	2.8	4.8	16.2	3.2	180.3	79.4	153.8	6.6	50.4	1.2	1.2	0.4	166.8	0.014	46.2	3.4	62.4	4.7	328.4	37.7	158.8	13.9	11.6	1.2	38.3	0.6	0.2	1	1	0.014	0.2	0.014	181.2	0.014	0.014	0.2	0.4	4.8	0.014	0.8	0.2	112	0.014
Organismal Systems	Endocrine system	ko04911	Insulin secretion	9.4	145.1	9.4	2.8	4.8	16.2	3.2	180.3	79.4	153.8	6.6	50.4	1.2	1.2	0.4	166.8	0.014	46.2	3.4	62.4	4.7	328.4	37.7	158.8	13.9	11.6	1.2	38.3	0.6	0.2	1	1	0.014	0.2	0.014	181.2	0.014	0.014	0.2	0.4	4.8	0.014	0.8	0.2	112	0.014
Organismal Systems	Digestive system	ko04976	Bile secretion	1	4	108	25	1	541	27	11	16	244	5	7	8	5	8	15	0.014	15	34	0.014	1	31	48	7	7	2	3	17	0.014	156	0.014	5	20	34.25	4	10	3	4	26	1	9	0.014	26	4	63	40
Human Diseases	Cancer: specific types	ko05226	Gastric cancer	0.014	4	108	21	1	541	1	11	16	244	5	7	8	5	8	15	0.014	15	34	0.014	1	31	48	7	7	2	3	17	0.014	156	0.014	5	20	34	4	10	3	4	26	1	9	0.014	26	2	63	40
Human Diseases	Infectious disease: bacterial	ko05110	Vibrio cholerae infection	1	0.014	0.014	4	2	0.014	30	0.014	0.014	0.014	589.6	0.014	0.014	5.75	0.014	1	0.014	0.014	0.014	0.014	0.014	0.014	1	0.014	0.014	0.014	0.014	0.014	0.014	0.014	0.014	0.014	0.014	0.014	0.014	0.014	0.014	0.014	0.014	0.014	0.014	0.014	0.014	2	0.014	0.014
Environmental Information Processing	Signal transduction	ko04071	Sphingolipid signaling pathway	1	0.014	0.014	0.014	0.014	6	1.67	0.014	0.014	10	294.8	0.014	0.33	25.33	1	0.014	0.014	0.67	0.67	16.33	0.33	0.33	0.014	0.33	2.33	0.33	0.67	0.014	1	0.014	1	0.33	18.67	3.25	0.014	2	0.33	0.014	1.33	0.014	0.014	0.014	5	6.33	0.33	0.014
Genetic Information Processing	Transcription	ko03022	Basal transcription factors	16	0.014	2	24	0.014	19.46	156	0.014	1	0.014	6	3.85	0.5	1	0.014	1.5	0.014	1.08	8.23	1	0.014	2	2	0.014	4	4	6	1	1	3	17.58	1.5	19	11.42	1	1	7.54	0.014	2	2.5	3	3.5	3	28.15	0.014	2.08
Human Diseases	Substance dependence	ko05034	Alcoholism	0.014	0.014	0.014	156	0.014	1	0.014	0.014	13.57	0.014	7	0.014	1.14	38.29	0.014	1	0.014	71.71	0.014	0.014	1	0.014	1	0.014	0.57	2	1	2.86	0.014	0.014	7	0.014	9	10.67	0.014	0.014	2	0.014	1	0.014	7.14	0.014	0.014	0.14	0.014	0.014
Human Diseases	Substance dependence	ko05031	Amphetamine addiction	0.014	0.014	0.014	156	0.014	1	0.014	0.014	13.57	0.014	7	0.014	1.14	38.29	0.014	1	0.014	71.71	0.014	0.014	1	0.014	1	0.014	0.57	2	1	2.86	0.014	0.014	7	0.014	9	10.67	0.014	0.014	2	0.014	1	0.014	7.14	0.014	0.014	0.14	0.014	0.014
Human Diseases	Substance dependence	ko05030	Cocaine addiction	0.014	0.014	0.014	156	0.014	1	0.014	0.014	13.57	0.014	7	0.014	1.14	38.29	0.014	1	0.014	71.71	0.014	0.014	1	0.014	1	0.014	0.57	2	1	2.86	0.014	0.014	7	0.014	9	10.67	0.014	0.014	2	0.014	1	0.014	7.14	0.014	0.014	0.14	0.014	0.014
Organismal Systems	Nervous system	ko04728	Dopaminergic synapse	0.014	0.014	0.014	156	0.014	1	0.014	0.014	13.57	0.014	7	0.014	1.14	38.29	0.014	1	0.014	71.71	0.014	0.014	1	0.014	1	0.014	0.57	2	1	2.86	0.014	0.014	7	0.014	9	10.67	0.014	0.014	2	0.014	1	0.014	7.14	0.014	0.014	0.14	0.014	0.014
Organismal Systems	Nervous system	ko04726	Serotonergic synapse	0.014	0.014	0.014	156	0.014	1	0.014	0.014	13.57	0.014	7	0.014	1.14	38.29	0.014	1	0.014	71.71	0.014	0.014	1	0.014	1	0.014	0.57	2	1	2.86	0.014	0.014	7	0.014	9	10.67	0.014	0.014	2	0.014	1	0.014	7.14	0.014	0.014	0.14	0.014	0.014
Metabolism	Xenobiotics biodegradation and metabolism	ko00363	Bisphenol degradation	0.014	0.014	0.014	0.014	0.014	0.014	0.014	0.014	0.014	0.014	294.8	0.014	0.014	0.014	0.014	0.014	0.014	0.014	0.014	0.014	0.014	0.014	0.014	0.014	0.014	0.014	0.014	0.014	0.014	0.014	0.014	0.014	0.014	0.014	0.014	0.014	0.014	0.014	0.014	0.014	0.014	0.014	0.014	0.014	0.014	0.014
Metabolism	Biosynthesis of other secondary metabolites	ko00997	Biosynthesis of various secondary metabolites - part 3	0.014	8	21	1	41	0.014	0.014	0.014	0.014	0.014	0.014	4	1.14	0.014	8	3	0.014	43	0.014	0.014	0.014	0.014	0.014	10	0.014	17	13	2.86	0.014	4	0.014	0.014	1	0.014	2	0.014	0.014	0.014	3	3	7.14	0.014	0.014	1.14	0.014	2
Metabolism	Energy metabolism	ko00196	Photosynthesis - antenna proteins	0.014	0.014	0.014	0.014	0.014	12	0.014	0.014	0.014	0.014	0.014	0.014	0.014	0.014	0.014	0.014	0.014	0.014	0.014	0.014	0.014	0.014	0.014	0.014	0.014	0.014	0.014	0.014	0.014	0.014	0.014	0.014	48	58	0.014	0.014	0.014	0.014	0.014	0.014	0.014	0.014	0.014	0.014	0.014	0.014
Environmental Information Processing	Signal transduction	ko04150	mTOR signaling pathway	26	0.014	0.014	4	25	0.014	28	3	0.014	0.014	0.014	7	0.014	1	0.014	1	0.014	0.014	0.014	0.014	0.014	0.014	1	1	5	0.014	0.014	0.014	0.014	0.014	0.014	0.014	0.014	0.014	0.014	0.014	0.014	1	0.014	0.014	0.014	0.014	0.014	2	1	0.014
Human Diseases	Infectious disease: viral	ko05166	Human T-cell leukemia virus 1 infection	3	0.014	0.014	12	0.014	0.014	78	0.014	0.014	0.014	0.014	0.014	0.014	0.014	0.014	0.014	0.014	0.014	0.014	0.014	0.014	0.014	0.014	0.014	0.014	0.014	0.014	0.014	0.014	0.014	0.014	0.014	0.014	0.014	0.014	0.014	0.014	0.014	0.014	0.014	0.014	0.014	0.014	6	0.014	0.014
Genetic Information Processing	Translation	ko03015	mRNA surveillance pathway	3	0.014	0.014	12	0.014	0.014	78	0.014	0.014	0.014	0.014	0.014	0.014	0.014	0.014	0.014	0.014	0.014	0.014	0.014	0.014	0.014	0.014	0.014	0.014	0.014	0.014	0.014	0.014	0.014	0.014	0.014	0.014	0.014	0.014	0.014	0.014	0.014	0.014	0.014	0.014	0.014	0.014	6	0.014	0.014
Genetic Information Processing	Replication and repair	ko03460	Fanconi anemia pathway	2	0.014	0.014	8	0.014	0.014	52	0.014	0.014	0.014	0.014	0.014	0.014	0.014	0.014	0.014	0.014	0.014	0.014	0.014	0.014	0.014	0.014	0.014	0.014	0.014	0.014	0.014	0.014	0.014	0.014	0.014	0.014	0.014	0.014	0.014	0.014	0.014	0.014	0.014	0.014	0.014	0.014	4	0.014	0.014
Metabolism	Biosynthesis of other secondary metabolites	ko00404	Staurosporine biosynthesis	0.014	0.014	0.014	0.014	0.014	0.014	0.014	0.014	0.014	0.014	56	0.014	0.014	0.014	0.014	0.014	0.014	0.014	0.014	0.014	0.014	0.014	0.014	0.014	0.014	0.014	0.014	0.014	0.014	0.014	0.014	0.014	0.014	1	0.014	0.014	0.014	0.014	0.014	0.014	0.014	0.014	0.014	0.014	0.014	0.014
Metabolism	Glycan biosynthesis and metabolism	ko00515	Mannose type O-glycan biosynthesis	1	0.014	0.4	0.2	0.6	0.4	0.014	0.014	0.6	0.014	0.014	1	0.014	21.6	1.2	1.2	0.014	3	0.014	0.014	0.014	0.4	11.4	0.2	0.014	0.014	0.014	0.014	0.014	0.014	0.6	0.014	5	0.014	0.014	0.014	0.014	0.014	1.2	0.014	0.014	0.014	0.014	0.6	5.4	0.4
Metabolism	Glycan biosynthesis and metabolism	ko00514	Other types of O-glycan biosynthesis	1	0.014	0.4	0.2	0.6	0.4	0.014	0.014	0.6	0.014	0.014	1	0.014	21.6	1.2	1.2	0.014	3	0.014	0.014	0.014	0.4	11.4	0.2	0.014	0.014	0.014	0.014	0.014	0.014	0.6	0.014	5	0.014	0.014	0.014	0.014	0.014	1.2	0.014	0.014	0.014	0.014	0.6	5.4	0.4
Cellular Processes	Cell growth and death	ko04110	Cell cycle	1	0.014	0.014	4	0.014	1	26	0.014	0.014	0.014	1	1	0.014	1	0.014	0.014	0.014	0.014	0.014	1	0.014	0.014	0.014	0.014	0.014	0.014	1	0.014	0.014	0.014	1	0.014	0.014	2	0.014	0.014	0.014	0.014	0.014	0.014	0.014	1	0.014	3	0.014	1
Organismal Systems	Endocrine system	ko04928	Parathyroid hormone synthesis, secretion and action	1	0.014	0.014	4	0.014	0.014	26	0.014	0.014	0.014	0.014	0.014	0.014	5.75	0.014	0.014	0.014	0.014	0.014	0.014	0.014	0.014	0.014	0.014	0.014	0.014	0.014	0.014	0.014	0.014	0.014	0.014	0.014	0.014	0.014	0.014	0.014	0.014	0.014	0.014	0.014	0.014	0.014	2	0.014	0.014
Cellular Processes	Transport and catabolism	ko04145	Phagosome	1	0.014	0.014	4	0.014	0.014	28	0.014	0.014	0.014	0.014	0.014	0.014	0.014	0.014	1	0.014	0.014	0.014	0.014	0.014	0.014	1	0.014	0.014	0.014	0.014	0.014	0.014	0.014	0.014	0.014	0.014	0.014	0.014	0.014	0.014	0.014	0.014	0.014	0.014	0.014	0.014	2	0.014	0.014
Cellular Processes	Transport and catabolism	ko04140	Autophagy - animal	1	0.014	0.014	4	0.014	0.014	26	0.014	0.014	0.014	0.014	0.014	0.014	0.014	0.014	0.014	0.014	0.014	0.014	0.014	0.014	0.014	0.014	0.014	0.014	0.014	0.014	0.014	0.014	0.014	0.014	0.014	0.014	0.014	0.014	0.014	0.014	0.014	0.014	0.014	0.014	0.014	0.014	2	0.014	0.014
Human Diseases	Drug resistance: antineoplastic	ko01521	EGFR tyrosine kinase inhibitor resistance	1	0.014	0.014	4	0.014	0.014	26	0.014	0.014	0.014	0.014	0.014	0.014	0.014	0.014	0.014	0.014	0.014	0.014	0.014	0.014	0.014	0.014	0.014	0.014	0.014	0.014	0.014	0.014	0.014	0.014	0.014	0.014	0.014	0.014	0.014	0.014	0.014	0.014	0.014	0.014	0.014	0.014	2	0.014	0.014
Human Diseases	Infectious disease: parasitic	ko05140	Leishmaniasis	1	0.014	0.014	4	0.014	0.014	26	0.014	0.014	0.014	0.014	0.014	0.014	0.014	0.014	0.014	0.014	0.014	0.014	0.014	0.014	0.014	0.014	0.014	0.014	0.014	0.014	0.014	0.014	0.014	0.014	0.014	0.014	0.014	0.014	0.014	0.014	0.014	0.014	0.014	0.014	0.014	0.014	2	0.014	0.014
Cellular Processes	Cellular community - eukaryotes	ko04530	Tight junction	1	0.014	0.014	4	0.014	0.014	26	0.014	0.014	0.014	0.014	0.014	0.014	0.014	0.014	0.014	0.014	0.014	0.014	0.014	0.014	0.014	0.014	0.014	0.014	0.014	0.014	0.014	0.014	0.014	0.014	0.014	0.014	0.014	0.014	0.014	0.014	0.014	0.014	0.014	0.014	0.014	0.014	2	0.014	0.014
Environmental Information Processing	Signaling molecules and interaction	ko04514	Cell adhesion molecules (CAMs)	0.014	0.014	0.014	0.014	0.014	0.014	0.014	0.014	0.014	0.014	0.014	0.014	0.014	0.014	0.014	0.014	0.014	0.014	1	0.014	8	0.014	0.014	1	1	0.014	0.014	0.014	0.014	0.014	1	0.014	5	0.014	1	0.014	1	0.014	0.014	0.014	0.014	0.014	1	4	0.014	0.014
Environmental Information Processing	Signaling molecules and interaction	ko04512	ECM-receptor interaction	0.014	0.014	0.014	0.014	0.014	0.014	0.014	0.014	0.014	0.014	0.014	0.014	0.014	0.014	0.014	0.014	0.014	0.014	1	0.014	8	0.014	0.014	1	1	0.014	0.014	0.014	0.014	0.014	1	0.014	5	0.014	1	0.014	1	0.014	0.014	0.014	0.014	0.014	1	4	0.014	0.014
Cellular Processes	Cellular community - eukaryotes	ko04510	Focal adhesion	0.014	0.014	0.014	0.014	0.014	0.014	0.014	0.014	0.014	0.014	0.014	0.014	0.014	0.014	0.014	0.014	0.014	0.014	1	0.014	8	0.014	0.014	1	1	0.014	0.014	0.014	0.014	0.014	1	0.014	5	0.014	1	0.014	1	0.014	0.014	0.014	0.014	0.014	1	4	0.014	0.014
Cellular Processes	Cell motility	ko04810	Regulation of actin cytoskeleton	0.014	0.014	0.014	0.014	0.014	0.014	0.014	0.014	0.014	0.014	0.014	0.014	0.014	0.014	0.014	0.014	0.014	0.014	1	0.014	8	0.014	0.014	1	1	0.014	0.014	0.014	0.014	0.014	1	0.014	5	0.014	1	0.014	1	0.014	0.014	0.014	0.014	0.014	1	4	0.014	0.014
Organismal Systems	Nervous system	ko04721	Synaptic vesicle cycle	0.014	0.014	0.014	0.014	0.014	0.014	2	0.014	0.014	0.014	0.014	0.014	0.014	0.014	0.014	1	0.014	0.014	0.014	0.014	13.4	0.014	1	0.014	0.014	0.014	0.014	0.014	0.014	0.014	0.014	0.014	0.014	0.014	0.014	0.014	0.014	0.014	0.014	0.014	0.014	0.014	0.014	0.014	0.014	0.014
Cellular Processes	Cellular community - eukaryotes	ko04550	Signaling pathways regulating pluripotency of stem cells	0.014	4	0.014	0.014	0.014	0.014	0.014	0.014	0.014	0.014	0.014	0.014	7	0.014	0.014	0.014	0.014	0.014	0.014	0.014	0.014	0.014	0.014	5	0.014	0.014	0.014	0.014	0.014	0.014	0.014	0.014	0.014	0.014	0.014	0.014	0.014	0.014	0.014	0.014	0.014	0.014	0.014	0.014	0.014	0.014
Metabolism	Biosynthesis of other secondary metabolites	ko00941	Flavonoid biosynthesis	0.014	0.014	0.014	0.014	0.014	0.014	2	0.014	0.014	0.014	0.014	0.25	0.014	0.014	0.014	2.25	0.014	0.014	2.25	2.5	0.014	0.014	1	0.014	0.014	0.014	0.014	0.014	0.014	0.014	0.014	0.014	0.014	3.5	0.014	0.014	0.25	0.014	0.014	0.014	0.014	0.014	0.014	0.014	0.014	0.014
Metabolism	Biosynthesis of other secondary metabolites	ko00945	Stilbenoid, diarylheptanoid and gingerol biosynthesis	0.014	0.014	0.014	0.014	0.014	0.014	2	0.014	0.014	0.014	0.014	0.25	0.014	0.014	0.014	2.25	0.014	0.014	2.25	2.5	0.014	0.014	1	0.014	0.014	0.014	0.014	0.014	0.014	0.014	0.014	0.014	0.014	3.5	0.014	0.014	0.25	0.014	0.014	0.014	0.014	0.014	0.014	0.014	0.014	0.014
Organismal Systems	Excretory system	ko04962	Vasopressin-regulated water reabsorption	0.014	0.014	0.014	0.014	0.014	0.014	0.014	0.014	0.014	0.014	0.014	0.014	0.014	0.014	0.014	0.014	0.014	0.014	0.014	0.014	13.4	0.014	0.014	0.014	0.014	0.014	0.014	0.014	0.014	0.014	0.014	0.014	0.014	0.014	0.014	0.014	0.014	0.014	0.014	0.014	0.014	0.014	0.014	0.014	0.014	0.014
Cellular Processes	Cell growth and death	ko04111	Cell cycle - yeast	0.014	0.014	0.014	0.014	0.014	1	0.014	0.014	0.014	0.014	1	1	0.014	1	0.014	0.014	0.014	0.014	0.014	1	0.014	0.014	0.014	0.014	0.014	0.014	1	0.014	0.014	0.014	1	0.014	0.014	2	0.014	0.014	0.014	0.014	0.014	0.014	0.014	1	0.014	1	0.014	1
Metabolism	Xenobiotics biodegradation and metabolism	ko00365	Furfural degradation	0.014	0.014	0.014	0.014	0.014	0.014	0.014	0.014	0.014	0.014	0.014	0.014	0.014	0.014	0.014	0.014	0.014	0.014	0.014	0.014	8	0.014	0.014	1	1	0.014	0.014	0.014	0.014	0.014	0.014	0.014	0.014	0.014	0.014	0.014	0.014	0.014	0.014	0.014	0.014	0.014	0.014	0.014	0.014	0.014
Organismal Systems	Endocrine system	ko04924	Renin secretion	0.014	0.014	0.014	0.014	0.014	0.014	0.014	0.014	0.014	0.014	7	0.014	0.014	0.014	0.014	0.014	0.014	0.014	0.014	0.014	0.014	0.014	0.014	0.014	0.014	0.014	0.014	0.014	0.014	0.014	0.014	0.014	0.014	0.5	0.014	0.014	0.014	0.014	0.014	0.014	0.014	0.014	0.014	0.014	0.014	0.014
Metabolism	Metabolism of terpenoids and polyketides	ko00902	Monoterpenoid biosynthesis	0.014	0.014	0.014	0.014	0.014	0.014	0.014	0.014	0.014	0.014	7	0.014	0.014	0.014	0.014	0.014	0.014	0.014	0.014	0.014	0.014	0.014	0.014	0.014	0.014	0.014	0.014	0.014	0.014	0.014	0.014	0.014	0.014	0.014	0.014	0.014	0.014	0.014	0.014	0.014	0.014	0.014	0.014	0.014	0.014	0.014
Metabolism	Xenobiotics biodegradation and metabolism	ko00984	Steroid degradation	0.014	0.014	0.014	0.014	0.014	0.014	0.014	0.014	0.014	0.014	0.014	0.014	1	4	0.014	0.014	0.014	0.014	0.014	1	0.014	0.014	0.014	0.014	0.014	0.014	0.014	0.014	0.014	0.014	0.014	0.014	0.014	0.93	0.014	0.014	0.014	0.014	0.014	0.014	0.014	0.014	0.014	0.014	0.014	0.014
Metabolism	Biosynthesis of other secondary metabolites	ko00943	Isoflavonoid biosynthesis	0.014	0.014	0.014	0.014	0.014	0.014	0.014	0.014	0.014	0.014	0.014	0.014	0.014	5.75	0.014	0.014	0.014	0.014	0.014	0.014	0.014	0.014	0.014	0.014	0.014	0.014	0.014	0.014	0.014	0.014	0.014	0.014	0.014	1	0.014	0.014	0.014	0.014	0.014	0.014	0.014	0.014	0.014	0.014	0.014	0.014
Organismal Systems	Excretory system	ko04966	Collecting duct acid secretion	0.014	0.014	0.014	0.014	0.014	0.014	2	0.014	0.014	0.014	0.014	0.014	0.014	0.014	0.014	1	0.014	0.014	0.014	0.014	0.014	0.014	1	0.014	0.014	0.014	0.014	0.014	0.014	0.014	0.014	0.014	0.014	0.014	0.014	0.014	0.014	0.014	0.014	0.014	0.014	0.014	0.014	0.014	0.014	0.014
Human Diseases	Immune disease	ko05323	Rheumatoid arthritis	0.014	0.014	0.014	0.014	0.014	0.014	2	0.014	0.014	0.014	0.014	0.014	0.014	0.014	0.014	1	0.014	0.014	0.014	0.014	0.014	0.014	1	0.014	0.014	0.014	0.014	0.014	0.014	0.014	0.014	0.014	0.014	0.014	0.014	0.014	0.014	0.014	0.014	0.014	0.014	0.014	0.014	0.014	0.014	0.014
Metabolism	Metabolism of terpenoids and polyketides	ko01057	Biosynthesis of type II polyketide products	0.014	0.014	0.014	0.014	0.014	0.014	0.014	0.014	0.014	0.014	0.014	0.014	0.014	0.014	0.014	0.014	0.014	0.014	0.014	0.014	0.014	0.014	0.014	0.014	0.014	0.014	0.014	0.014	0.014	0.014	0.014	0.014	0.014	2	0.014	0.014	0.014	0.014	0.014	0.014	0.014	0.014	0.014	0.014	0.014	0.014
Metabolism	Biosynthesis of other secondary metabolites	ko00901	Indole alkaloid biosynthesis	0.014	0.014	0.014	0.014	0.014	0.014	0.014	0.014	0.014	0.014	0.014	0.014	0.014	0.014	0.014	0.014	0.014	0.014	0.014	0.014	0.014	0.014	0.014	0.014	0.014	0.014	0.014	0.014	0.014	0.014	0.014	0.014	0.014	1.5	0.014	0.014	0.014	0.014	0.014	0.014	0.014	0.014	0.014	0.014	0.014	0.014
Metabolism	Metabolism of terpenoids and polyketides	ko01056	Biosynthesis of type II polyketide backbone	0.014	0.014	0.014	0.014	0.014	0.014	0.014	0.014	0.014	0.014	0.014	0.014	0.014	0.014	0.014	0.014	0.014	0.014	0.014	0.014	0.014	0.014	0.014	0.014	0.014	0.014	0.014	0.014	0.014	0.014	0.014	0.014	0.014	0.85	0.014	0.014	0.014	0.014	0.014	0.014	0.014	0.014	0.014	0.014	0.014	0.014
Metabolism	Biosynthesis of other secondary metabolites	ko00999	Biosynthesis of various secondary metabolites - part 1	0.014	0.014	0.014	0.014	0.014	0.014	0.014	0.014	0.014	0.014	0.014	0.014	0.014	0.014	0.014	0.014	0.014	0.014	0.014	0.014	0.014	0.014	0.014	0.014	0.014	0.014	0.014	0.014	0.014	0.014	0.014	0.014	0.014	0.34	0.014	0.014	0.014	0.014	0.014	0.014	0.014	0.014	0.014	0.014	0.014	0.014
Organismal Systems	Endocrine system	ko04916	Melanogenesis	0.014	0.014	0.014	0.014	0.014	0.014	0.014	0.014	0.014	0.014	0.014	0.014	0.014	0.014	0.014	0.014	0.014	0.014	0.014	0.014	0.014	0.014	0.014	0.014	0.014	0.014	0.014	0.014	0.014	0.014	0.014	0.014	0.014	0.34	0.014	0.014	0.014	0.014	0.014	0.014	0.014	0.014	0.014	0.014	0.014	0.014
Metabolism	Biosynthesis of other secondary metabolites	ko00232	Caffeine metabolism	0.014	0.014	0.014	0.014	0.014	0.014	0.014	0.014	0.014	0.014	0.014	0.014	0.014	0.014	0.014	0.014	0.014	0.014	0.014	0.014	0.014	0.014	0.014	0.014	0.014	0.014	0.014	0.014	0.014	0.014	0.014	0.014	0.014	0.17	0.014	0.014	0.014	0.014	0.014	0.014	0.014	0.014	0.014	0.014	0.014	0.014
[truncated: 1 more columns]
