# Supplementary material for: Composition and diversity of gut microbiota in diabetic retinopathy
Source: Front Microbiol. 2022 Aug 23;13:926926. doi: 10.3389/fmicb.2022.926926 (PMC9445585; doi:10.3389/fmicb.2022.926926)
Supplement: Supplementary Table 4 — The significantly differential pathway at level 3 between DR patients and HC individuals. [file Data_Sheet_4.CSV]

Name	Fold Change(con/DR)	con-Mean(%)	con-Sd(%)	DR-Mean(%)	DR-Sd(%)	Lower ci	Upper ci	Effectsize	P-value	corrected pvalue
ko01100	0.98878804057661	18.52	0.1771	18.73	0.3261	0.06858	0.3578	0.2066	0.0102	0.02733
ko01110	1.019761080719	9.134	0.1908	8.957	0.2666	-0.3082	-0.05068	-0.177	0.02317	0.0521
ko01120	0.98084785883366	4.558	0.1994	4.647	0.1789	-0.01492	0.1949	0.08935	0.1328	0.2041
ko01230	1.0691938798813	4.682	0.2472	4.379	0.2697	-0.4491	-0.154	-0.3034	0.0003018	0.001838
ko02010	1.1193098384728	3.049	0.4514	2.724	0.38	-0.5544	-0.07972	-0.3252	0.009587	0.02654
ko01200	0.97155361050328	2.664	0.0546	2.742	0.0767	0.04171	0.1175	0.07864	5.342E-5	0.0006391
ko03010	1.0296708391284	2.221	0.1855	2.157	0.2065	-0.1771	0.04037	-0.06354	0.2202	0.3049
ko00230	1.0551635663887	1.645	0.0711	1.559	0.1104	-0.1344	-0.03129	-0.08529	0.0005312	0.002579
ko02020	0.97320872274143	1.562	0.1834	1.605	0.2733	-0.08866	0.1715	0.04282	0.2816	0.37
ko02024	1.0717839374556	1.508	0.1564	1.407	0.137	-0.1815	-0.01386	-0.1013	0.013	0.0325
ko00500	1.1159183673469	1.367	0.1563	1.225	0.1493	-0.228	-0.05322	-0.1424	0.007946	0.02315
ko00520	0.97231012658228	1.229	0.1014	1.264	0.1231	-0.02888	0.1013	0.03496	0.2367	0.321
ko00240	1.0017346053773	1.155	0.0801	1.153	0.0726	-0.04416	0.04453	-0.001441	0.8395	0.8956
ko00010	1.0167992926614	1.15	0.0827	1.131	0.0862	-0.06989	0.02807	-0.01921	0.5867	0.6731
ko00270	0.97497765862377	1.091	0.0505	1.119	0.0848	-0.006432	0.06593	0.02736	0.5434	0.6299
ko00970	1.0373921380633	1.082	0.0841	1.043	0.0896	-0.08992	0.008334	-0.03952	0.09009	0.1479
ko00620	0.97317073170732	0.9975	0.0428	1.025	0.0842	-0.009919	0.06398	0.02703	0.1563	0.2337
ko00250	1.0151988789479	0.9418	0.0579	0.9277	0.0591	-0.04965	0.01841	-0.01404	0.6014	0.6853
ko00260	0.96063329054343	0.898	0.0575	0.9348	0.0405	0.007919	0.06667	0.0369	0.008463	0.02403
ko00190	1.0455472467709	0.9228	0.0906	0.8826	0.0967	-0.09113	0.01171	-0.04018	0.1442	0.2166
ko01210	1.0753219871205	0.9351	0.0597	0.8696	0.0992	-0.1171	-0.02118	-0.06547	0.004424	0.01425
ko00550	1.1078959700094	0.9457	0.0831	0.8536	0.0823	-0.1398	-0.04772	-0.09215	0.0006725	0.003004
ko00052	1.0481420892732	0.897	0.0914	0.8558	0.1411	-0.1065	0.02294	-0.04115	0.1442	0.2166
ko03440	1.0112738261274	0.8701	0.061	0.8604	0.0566	-0.04263	0.02377	-0.009763	0.4884	0.5885
ko00030	1.0193798449612	0.8679	0.0801	0.8514	0.0486	-0.0527	0.02155	-0.01648	0.3649	0.4561
ko00860	1.0181473134859	0.8584	0.1482	0.8431	0.153	-0.1042	0.0742	-0.01536	0.3649	0.4561
ko00720	0.94912301080265	0.8171	0.0616	0.8609	0.0536	0.01014	0.07844	0.04383	0.01224	0.03083
ko00051	1.0141084894186	0.8338	0.1229	0.8222	0.1385	-0.09039	0.06686	-0.01166	0.7091	0.784
ko00680	1.0660571722895	0.8279	0.0462	0.7766	0.0654	-0.08272	-0.0209	-0.05133	0.006997	0.02112
ko00400	1.0651863394364	0.8203	0.0512	0.7701	0.1154	-0.09727	0.0009988	-0.05027	0.02887	0.0632
ko03430	1.0148108253669	0.7537	0.0461	0.7427	0.046	-0.03677	0.01389	-0.01107	0.263	0.351
ko00630	0.84518828451883	0.6262	0.0583	0.7409	0.0945	0.07135	0.1577	0.1148	1.739E-5	0.0005521
ko00300	1.0540410519564	0.6573	0.0464	0.6236	0.0503	-0.06093	-0.003486	-0.03376	0.009587	0.02654
ko00640	0.93166845411368	0.6081	0.0331	0.6527	0.0401	0.02512	0.06643	0.04464	0.0003276	0.001892
ko03030	0.99042272126816	0.5998	0.0521	0.6056	0.0426	-0.01943	0.03281	0.005784	0.8562	0.902
ko00770	1.0409585316111	0.6125	0.0283	0.5884	0.0448	-0.04338	-0.003963	-0.02414	0.002218	0.007903
ko00650	0.84222919937206	0.5365	0.0453	0.637	0.0811	0.06749	0.1376	0.1005	2.872E-6	0.0002367
ko03018	1.0472193074502	0.5988	0.0291	0.5718	0.0381	-0.04623	-0.007167	-0.02698	0.005398	0.01674
ko03060	0.99558225834953	0.5634	0.045	0.5659	0.0436	-0.02248	0.02678	0.002467	0.9745	0.9803
ko00710	1.0269526952695	0.5601	0.0376	0.5454	0.0247	-0.0339	0.003794	-0.01468	0.03573	0.0721
ko03070	0.89839665388637	0.5155	0.0557	0.5738	0.0386	0.03164	0.08463	0.05836	0.0005312	0.002579
ko02060	1.009710550887	0.5407	0.2532	0.5355	0.2187	-0.1434	0.1216	-0.005223	0.9236	0.9404
ko01212	1.020848985725	0.5435	0.0287	0.5324	0.063	-0.04214	0.01352	-0.01103	0.3215	0.4142
ko00220	1.0796477495108	0.5517	0.0389	0.511	0.0419	-0.06433	-0.01886	-0.04071	0.001545	0.005883
ko00730	1.067562305296	0.5483	0.047	0.5136	0.0457	-0.05936	-0.0042	-0.03473	0.0006725	0.003004
ko00290	1.1204232804233	0.5294	0.0385	0.4725	0.0602	-0.08286	-0.02955	-0.05687	0.0002353	0.001577
ko00061	1.0619689119171	0.5124	0.0326	0.4825	0.0739	-0.06453	0.0008649	-0.02992	0.02588	0.05705
ko00670	0.97598870056497	0.4837	0.0263	0.4956	0.0349	-0.004833	0.02929	0.0119	0.1691	0.2495
ko00020	0.81217423678332	0.4363	0.0623	0.5372	0.0593	0.06523	0.1353	0.1009	7.194E-6	0.0003329
ko04112	1.0332134546224	0.4884	0.031	0.4727	0.0349	-0.03462	0.002683	-0.01567	0.1029	0.1673
ko00564	1.0486037092304	0.4919	0.0333	0.4691	0.0556	-0.04991	0.001082	-0.02277	0.3879	0.4831
ko00900	0.97865459249677	0.4539	0.0339	0.4638	0.0406	-0.009575	0.03068	0.009844	0.5155	0.6124
ko00760	1.0645087759289	0.467	0.0332	0.4387	0.0269	-0.04548	-0.01063	-0.0283	0.002065	0.007438
ko00340	1.0372544592459	0.4594	0.0368	0.4429	0.0594	-0.04377	0.01027	-0.01651	0.3011	0.3925
ko01501	0.9835956550654	0.4437	0.0436	0.4511	0.0328	-0.01512	0.02796	0.007355	0.254	0.3404
ko00790	1.0210980036298	0.4501	0.0453	0.4408	0.0924	-0.04566	0.02979	-0.009352	0.424	0.5222
ko00561	1.0509342206296	0.4106	0.0432	0.3907	0.0599	-0.04644	0.01191	-0.01985	0.06832	0.1186
ko00040	0.88611660079051	0.3587	0.0633	0.4048	0.0818	0.005618	0.08935	0.04608	0.03573	0.0721
ko03420	1.0305616740088	0.3743	0.0295	0.3632	0.0288	-0.02638	0.005089	-0.01107	0.1171	0.1886
ko00195	1.2191450933173	0.405	0.0447	0.3322	0.0355	-0.09672	-0.04883	-0.07273	2.331E-6	0.0002367
ko03410	1.0019193857965	0.3654	0.0216	0.3647	0.0198	-0.01225	0.01162	-0.000699	0.9745	0.9803
ko00910	1.0118981737687	0.3657	0.0354	0.3614	0.0471	-0.02598	0.01911	-0.004267	0.6314	0.7171
ko00330	0.91508438818565	0.347	0.0346	0.3792	0.048	0.008477	0.05652	0.03222	0.004137	0.01359
ko00780	0.97526403557532	0.3509	0.0402	0.3598	0.0266	-0.01018	0.02894	0.008874	0.332	0.4261
ko00983	0.9643994211288	0.3332	0.025	0.3455	0.0263	-0.001985	0.02661	0.01237	0.08611	0.1442
ko00450	1.0473747736874	0.3471	0.0261	0.3314	0.0295	-0.0315	0.0008397	-0.0157	0.08611	0.1442
ko00920	0.95958395245171	0.3229	0.0779	0.3365	0.0883	-0.03237	0.06592	0.01354	0.5434	0.6299
ko00521	1.0599536270288	0.32	0.038	0.3019	0.0476	-0.04221	0.004015	-0.01813	0.3649	0.4561
ko02026	0.99838240051763	0.3086	0.0478	0.3091	0.0567	-0.02745	0.02975	0.000518	0.8562	0.902
ko01502	1.1149068322981	0.3231	0.0238	0.2898	0.0352	-0.04978	-0.01614	-0.03333	0.0004906	0.002453
ko04066	1.0623721881391	0.3117	0.0315	0.2934	0.0344	-0.03407	0.0019	-0.01829	0.06211	0.1101
ko04922	1.0661712668082	0.3013	0.0379	0.2826	0.0379	-0.04033	0.002802	-0.01869	0.02317	0.0521
ko00660	1.0808297567954	0.3022	0.0242	0.2796	0.035	-0.03814	-0.004931	-0.02258	0.00274	0.009367
ko02030	1.0460878885316	0.2928	0.095	0.2799	0.1053	-0.06712	0.04427	-0.01293	0.8063	0.8658
ko01503	0.86642115835286	0.2588	0.0703	0.2987	0.0601	0.002357	0.07673	0.03998	0.007458	0.02211
ko04122	1.0755767700875	0.2704	0.0283	0.2514	0.0272	-0.0352	-0.003353	-0.01904	0.01152	0.02947
ko05230	0.96930533117932	0.24	0.0352	0.2476	0.0441	-0.01371	0.02778	0.007567	0.8063	0.8658
ko00261	1.0425621576064	0.2474	0.0123	0.2373	0.0167	-0.01822	-0.001734	-0.01	0.009009	0.02536
ko05111	0.75646711012565	0.2047	0.0533	0.2706	0.0407	0.03955	0.09233	0.06596	2.797E-5	0.0005521
ko02040	0.76082089552239	0.2039	0.1495	0.268	0.1349	-0.01667	0.1458	0.06406	0.05367	0.09825
ko00460	1.0097216084843	0.2285	0.0257	0.2263	0.0359	-0.02007	0.01607	-0.002145	1	1
ko04217	1.0730110775428	0.2131	0.0165	0.1986	0.0213	-0.02441	-0.004183	-0.01446	0.01224	0.03083
ko01523	0.98852373500261	0.1895	0.0178	0.1917	0.0171	-0.007709	0.01177	0.002205	0.9915	0.9945
ko05132	1.0149174214172	0.1905	0.0218	0.1877	0.0212	-0.01436	0.009611	-0.002762	0.4365	0.5356
ko00511	0.76264775413712	0.1613	0.0952	0.2115	0.0953	-0.006523	0.1048	0.05019	0.01745	0.04174
ko00280	0.7303579730358	0.1571	0.029	0.2151	0.0435	0.03738	0.07943	0.05803	1.579E-5	0.0005521
ko00540	0.31376518218623	0.0853	0.1101	0.2717	0.1656	0.1109	0.2706	0.1865	3.7E-5	0.0005521
ko00360	0.72138334145153	0.1481	0.0253	0.2053	0.0389	0.03799	0.07617	0.05722	2.331E-6	0.0002367
ko00600	0.91096634093377	0.1678	0.0478	0.1842	0.0555	-0.01188	0.04447	0.01644	0.03764	0.07551
ko00750	0.89539978094195	0.1635	0.0215	0.1826	0.0233	0.006422	0.03231	0.01908	0.004424	0.01425
ko00523	1.0823244552058	0.1788	0.0321	0.1652	0.0279	-0.0316	0.001842	-0.0136	0.1758	0.2583
ko00480	0.83681112894596	0.1564	0.0413	0.1869	0.0478	0.006896	0.05501	0.03055	0.008463	0.02403
ko05418	1.0407918416317	0.1735	0.0135	0.1667	0.0126	-0.01394	0.001014	-0.006771	0.06211	0.1101
ko00740	0.96267772511848	0.1625	0.0259	0.1688	0.0212	-0.007841	0.02039	0.006241	0.2046	0.2856
ko03020	1.0238970588235	0.1671	0.0172	0.1632	0.0202	-0.01529	0.006432	-0.003946	0.462	0.5628
ko00333	1.123595505618	0.17	0.0205	0.1513	0.0266	-0.03313	-0.005277	-0.0187	0.006151	0.01873
ko00071	0.90871121718377	0.1523	0.0174	0.1676	0.0305	0.001384	0.02849	0.01529	0.04393	0.08458
ko04212	1.0211674150096	0.1592	0.0207	0.1559	0.0124	-0.01318	0.006443	-0.00329	0.7411	0.8113
ko00350	0.85883822610868	0.1375	0.0106	0.1601	0.0303	0.01094	0.03592	0.02263	0.003373	0.01141
ko04626	0.92791005291005	0.1403	0.0247	0.1512	0.0179	-0.00238	0.02277	0.01091	0.06211	0.1101
ko04621	1.0404114621602	0.1416	0.0252	0.1361	0.019	-0.01814	0.006896	-0.005578	0.462	0.5628
ko05152	1.0348221044663	0.1367	0.0115	0.1321	0.0099	-0.01066	0.001038	-0.004602	0.1222	0.194
ko00310	0.71474565357373	0.111	0.018	0.1553	0.039	0.02874	0.06315	0.04435	7.949E-6	0.0003329
ko00471	0.97839046199702	0.1313	0.0087	0.1342	0.0095	-0.001977	0.008252	0.002865	0.2913	0.3812
ko00430	0.96489859594384	0.1237	0.0095	0.1282	0.0228	-0.005917	0.01369	0.004471	0.09009	0.1479
ko00401	0.9671875	0.1238	0.0096	0.128	0.0221	-0.004577	0.01424	0.004175	0.3112	0.4025
ko04146	1.0131687242798	0.1231	0.0246	0.1215	0.031	-0.01785	0.01323	-0.001545	0.8562	0.902
ko05134	0.97054009819967	0.1186	0.0146	0.1222	0.0104	-0.003589	0.01074	0.003623	0.1691	0.2495
ko00940	1.1771689497717	0.1289	0.032	0.1095	0.0354	-0.0388	0.0007935	-0.01936	0.1222	0.194
ko04931	1.1254512635379	0.1247	0.0121	0.1108	0.0118	-0.02066	-0.007055	-0.01389	0.000109	0.0009364
ko00410	0.99234042553191	0.1166	0.0345	0.1175	0.0221	-0.01506	0.01688	0.0008779	0.725	0.7963
ko04152	1.1517175572519	0.1207	0.0227	0.1048	0.0226	-0.02838	-0.003808	-0.01584	0.0102	0.02733
ko02025	0.94117647058824	0.1088	0.0172	0.1156	0.0253	-0.005199	0.01885	0.006787	0.3649	0.4561
ko01051	1.0518038852914	0.1137	0.0196	0.1081	0.0225	-0.01655	0.006745	-0.005615	0.0486	0.08945
ko01220	0.90267011197244	0.1048	0.0222	0.1161	0.0504	-0.00879	0.03591	0.0113	0.9405	0.9519
ko00362	0.66980842911877	0.0874	0.0171	0.1305	0.0363	0.02824	0.05992	0.04307	1.233E-6	0.0002367
ko04727	1.0038167938931	0.1052	0.0121	0.1048	0.0191	-0.009026	0.008202	-0.0003938	0.424	0.5222
ko00473	0.96271510516252	0.1007	0.0187	0.1046	0.0193	-0.00652	0.01395	0.00387	0.3649	0.4561
ko04724	1.05561861521	0.1023	0.0105	0.0969	0.0168	-0.01304	0.002736	-0.005391	0.424	0.5222
ko00053	1.0745270199645	0.1028	0.0379	0.0957	0.035	-0.02934	0.0128	-0.007117	0.5155	0.6124
ko00603	0.82527675276753	0.0895	0.0345	0.1084	0.0386	-0.002032	0.0373	0.0189	0.01152	0.02947
ko00562	1.0091762037323	0.0979	0.0216	0.097	0.0197	-0.01458	0.01135	-0.0008875	0.7572	0.8236
ko00960	0.85461767626614	0.0861	0.0115	0.1007	0.0205	0.005397	0.02449	0.01462	0.001788	0.00651
ko05120	1.1430890538033	0.0986	0.0195	0.0862	0.0141	-0.02178	-0.003266	-0.01234	0.01152	0.02947
ko00625	1.0404826341903	0.0923	0.0169	0.0887	0.03	-0.01634	0.01097	-0.003597	0.2816	0.37
ko03320	0.89605318699873	0.0849	0.0195	0.0948	0.02	-0.00193	0.0208	0.009843	0.07504	0.1289
ko00966	1.1571186850375	0.0957	0.0109	0.0827	0.0101	-0.01904	-0.007434	-0.013	5.849E-5	0.0006756
ko00380	0.79021400582739	0.0786	0.0159	0.0995	0.0278	0.009842	0.03404	0.02088	0.0006725	0.003004
ko00525	1.0705868489276	0.0909	0.0146	0.0849	0.0132	-0.01458	0.00124	-0.005988	0.06211	0.1101
ko00121	1.2948181104423	0.0989	0.0156	0.0764	0.015	-0.03102	-0.01361	-0.02254	4.059E-5	0.0005521
ko00998	1.1214658415241	0.0924	0.0118	0.0824	0.0175	-0.0182	-0.001915	-0.01001	0.02588	0.05705
ko00130	0.48972046889089	0.0543	0.0464	0.1109	0.0506	0.02903	0.0834	0.0566	0.0001297	0.001087
ko03013	1.1823116642394	0.0893	0.0107	0.0755	0.013	-0.02085	-0.007131	-0.01377	0.0006725	0.003004
ko04910	0.98674772036474	0.0812	0.0084	0.0823	0.0146	-0.005396	0.008118	0.001096	0.7572	0.8236
ko04142	0.58132411067194	0.0588	0.0636	0.1012	0.0635	0.005071	0.07241	0.04239	0.005763	0.01771
ko00332	1.0098496630378	0.0779	0.008	0.0772	0.0085	-0.005084	0.00424	-0.0007594	0.8063	0.8658
ko04070	1.0192056441077	0.078	0.0082	0.0765	0.0121	-0.007733	0.004052	-0.001468	0.8229	0.8807
ko05206	0.92792421746293	0.0676	0.0149	0.0728	0.0157	-0.002747	0.01391	0.005246	0.2367	0.321
ko00440	0.68150411905395	0.0513	0.0186	0.0753	0.018	0.01392	0.03435	0.02396	8.37E-5	0.0007578
ko00405	1.0395923822252	0.0622	0.0088	0.0599	0.0165	-0.009375	0.005254	-0.002375	0.2453	0.33
ko00524	0.89785644689834	0.0553	0.0065	0.0616	0.0108	0.001566	0.01128	0.00629	0.01084	0.02838
ko00531	0.57058903922373	0.0418	0.0422	0.0732	0.0328	0.008919	0.05307	0.03142	7.003E-5	0.0007331
ko04213	0.93786176370446	0.0551	0.0103	0.0587	0.0099	-0.002192	0.008887	0.003644	0.08611	0.1442
ko04141	0.75124069478908	0.0484	0.014	0.0645	0.0192	0.006706	0.02577	0.01604	0.007946	0.02315
ko00627	0.83691756272401	0.0467	0.0175	0.0558	0.0224	-0.001786	0.01999	0.0091	0.1971	0.2774
ko00633	1.0455933238347	0.0514	0.0224	0.0491	0.0217	-0.01583	0.009499	-0.002232	0.9067	0.9404
ko04930	0.8973728973729	0.0475	0.005	0.0529	0.0229	-0.001102	0.01586	0.005438	0.8562	0.902
ko04216	0.81254532269761	0.0448	0.0221	0.0552	0.0243	-0.00336	0.02243	0.01035	0.1442	0.2166
ko00626	0.96608488694962	0.0487	0.0127	0.0504	0.0193	-0.007545	0.01064	0.001713	0.9236	0.9404
ko05200	0.80310020298948	0.0435	0.0099	0.0542	0.013	0.004324	0.01756	0.01067	0.0003555	0.001985
ko00950	0.79818719940807	0.0432	0.0095	0.0541	0.0164	0.0039	0.01901	0.01091	0.002555	0.008915
ko04940	0.92049867157163	0.045	0.0036	0.0489	0.0061	0.001272	0.006806	0.003893	0.01084	0.02838
ko01055	1.056570155902	0.0474	0.0057	0.0449	0.005	-0.00587	0.0002869	-0.002541	0.09009	0.1479
ko05130	0.97723856560017	0.0455	0.0049	0.0466	0.0045	-0.001649	0.003693	0.001055	0.2816	0.37
ko05165	1.0312985571587	0.0465	0.0052	0.045	0.0083	-0.005201	0.002654	-0.001412	0.0486	0.08945
ko05203	1.0312985571587	0.0465	0.0052	0.045	0.0083	-0.004948	0.002634	-0.001406	0.0486	0.08945
ko04920	0.82165093392247	0.0409	0.0191	0.0498	0.0212	-0.001927	0.01963	0.008877	0.05918	0.1072
ko03008	1.042620720925	0.046	0.0065	0.0441	0.0054	-0.005429	0.00161	-0.001887	0.2367	0.321
ko05010	0.98661909009813	0.0442	0.0034	0.0448	0.0033	-0.001347	0.002414	0.000595	0.5867	0.6731
ko00908	0.97405189620758	0.0439	0.0054	0.0451	0.0045	-0.001956	0.003792	0.001164	0.2284	0.3135
ko04714	0.84016663012497	0.0383	0.0196	0.0456	0.0209	-0.004	0.01886	0.007288	0.1222	0.194
ko05205	1.0339483394834	0.042	0.0035	0.0406	0.0038	-0.003383	0.0006524	-0.001372	0.1442	0.2166
ko05340	1.1758966244726	0.0446	0.0106	0.0379	0.0089	-0.01256	-0.001658	-0.006671	0.03965	0.07767
ko04151	0.92053760905447	0.039	0.0095	0.0424	0.0081	-0.001505	0.008654	0.003366	0.5577	0.6442
ko04016	0.70805149465416	0.0324	0.0155	0.0458	0.0137	0.004926	0.02155	0.01339	0.003866	0.01282
ko04612	0.96166049709149	0.0364	0.0083	0.0378	0.0058	-0.002561	0.005641	0.00145	0.9236	0.9404
ko04915	0.96166049709149	0.0364	0.0083	0.0378	0.0058	-0.002432	0.0059	0.00145	0.9236	0.9404
ko04657	0.96166049709149	0.0364	0.0083	0.0378	0.0058	-0.002379	0.005753	0.00145	0.9236	0.9404
ko04914	0.96166049709149	0.0364	0.0083	0.0378	0.0058	-0.002331	0.005811	0.00145	0.9236	0.9404
ko05215	0.96166049709149	0.0364	0.0083	0.0378	0.0058	-0.002698	0.005851	0.00145	0.9236	0.9404
ko04659	0.96166049709149	0.0364	0.0083	0.0378	0.0058	-0.002733	0.005837	0.00145	0.9236	0.9404
ko04917	1.4365325077399	0.0418	0.0096	0.0291	0.0084	-0.01743	-0.007567	-0.0127	7.658E-5	0.0007578
ko05146	1.3541303590101	0.0389	0.0093	0.0287	0.0106	-0.01605	-0.004415	-0.01016	0.0007269	0.003162
ko05131	0.59405940594059	0.0246	0.028	0.0414	0.0228	0.002408	0.03105	0.0168	0.001663	0.006188
ko01524	0.71145374449339	0.0258	0.0116	0.0363	0.0152	0.0036	0.01915	0.01049	0.007458	0.02211
ko00072	0.54746591201441	0.0213	0.0081	0.0389	0.0145	0.01107	0.02418	0.01759	3.533E-6	0.0002367
ko00785	0.5652448657188	0.0179	0.0126	0.0316	0.0113	0.006741	0.02002	0.01376	0.0003855	0.002083
ko05016	0.84597875569044	0.0223	0.0174	0.0264	0.0097	-0.004418	0.01178	0.004057	0.04174	0.0813
ko00513	0.40531945649032	0.014	0.0326	0.0346	0.0259	0.002207	0.03722	0.02057	0.000418	0.002188
ko00604	0.41042154566745	0.014	0.0326	0.0342	0.0259	0.002494	0.03596	0.02014	0.0004529	0.002299
ko00120	1.0314576871954	0.0233	0.0052	0.0226	0.0131	-0.005855	0.005662	-0.0007106	0.1898	0.2764
ko00903	1.6287356321839	0.0283	0.0099	0.0174	0.0085	-0.01592	-0.00566	-0.01094	0.001149	0.004527
ko00311	1.0481704492821	0.0226	0.0163	0.0216	0.009	-0.009163	0.005626	-0.001032	0.4751	0.5746
ko00980	0.40279672578445	0.0118	0.0118	0.0293	0.0194	0.008558	0.02701	0.01751	0.0003018	0.001838
ko00982	0.40377358490566	0.0118	0.0118	0.0291	0.0194	0.00841	0.02687	0.01738	0.0002779	0.001825
ko00981	1.9367361610352	0.0269	0.0092	0.0139	0.0076	-0.01755	-0.008067	-0.01303	8.37E-5	0.0007578
ko00510	1.2653975363942	0.0226	0.011	0.0179	0.007	-0.01052	0.0004522	-0.004741	0.1827	0.2673
ko05133	0.39522258414767	0.0109	0.0182	0.0276	0.0224	0.004678	0.02824	0.01672	0.0007853	0.003289
ko04214	0.6244008714597	0.0143	0.0086	0.023	0.008	0.003712	0.01321	0.00862	0.001066	0.004249
ko05150	1.0494777350192	0.0191	0.0411	0.0182	0.0311	-0.02152	0.01911	-0.0009018	0.6933	0.769
ko05014	0.86591026302218	0.0168	0.0112	0.0194	0.0079	-0.002886	0.007937	0.002599	0.1029	0.1673
ko00643	0.47105508870215	0.0101	0.0104	0.0214	0.0361	3.119E-5	0.02976	0.01133	0.0009879	0.003987
ko00830	0.40650406504065	0.009	0.0091	0.0221	0.0128	0.006641	0.01922	0.01314	3.372E-5	0.0005521
ko04068	0.64674493062967	0.0121	0.011	0.0187	0.0084	0.001044	0.01177	0.006615	0.008463	0.02403
ko00361	1.0323450134771	0.0153	0.0076	0.0148	0.008	-0.004777	0.003807	-0.0004842	0.8898	0.9344
ko00791	1.9122807017544	0.0196	0.0186	0.0103	0.0101	-0.01788	-0.001387	-0.009357	0.02191	0.05028
ko04973	0.51583686440678	0.0097	0.0093	0.0189	0.0172	0.001973	0.01789	0.009139	0.003612	0.0121
ko00572	0.6336231884058	0.0109	0.0094	0.0173	0.0093	0.0008284	0.01076	0.006316	0.005398	0.01674
ko05100	0.8273769386379	0.0123	0.0265	0.0148	0.0202	-0.01104	0.01543	0.002557	0.1328	0.2041
ko01053	0.43156392694064	0.0076	0.0125	0.0175	0.0157	0.001161	0.01804	0.009958	0.001663	0.006188
ko05231	0.80624092888244	0.0111	0.0059	0.0138	0.0054	-0.0005886	0.005676	0.002661	0.09009	0.1479
ko04918	0.98140662894099	0.0121	0.0138	0.0124	0.0074	-0.00704	0.005946	0.0002379	0.06516	0.1149
ko04964	0.46825301204819	0.0078	0.0064	0.0166	0.0082	0.004732	0.01275	0.00883	0.0003276	0.001892
ko04361	0.83509833585477	0.011	0.0059	0.0132	0.0054	-0.001018	0.005273	0.002187	0.1328	0.2041
ko04072	0.83509833585477	0.011	0.0059	0.0132	0.0054	-0.001018	0.005369	0.002187	0.1328	0.2041
ko04211	0.66777385159011	0.0094	0.0114	0.0141	0.0073	-0.0008086	0.009853	0.004701	0.0102	0.02733
ko00590	0.7800963081862	0.0097	0.009	0.0125	0.0073	-0.001968	0.007419	0.002743	0.01646	0.03967
ko04138	1.3727959697733	0.012	0.0066	0.0087	0.0054	-0.006535	0.0002742	-0.003252	0.05637	0.1026
ko01054	0.70886824324324	0.0084	0.0052	0.0118	0.01	-0.0007571	0.008151	0.00345	0.2453	0.33
ko04972	0.78609865470852	0.0088	0.0081	0.0112	0.0122	-0.002892	0.008327	0.00239	0.2284	0.3135
ko00622	0.63498349834983	0.0077	0.0123	0.0121	0.0131	-0.003203	0.01213	0.004424	0.0486	0.08945
ko04974	0.5311910882605	0.0062	0.0084	0.0117	0.0091	-7.686E-6	0.01009	0.00547	0.005398	0.01674
ko04013	0.71655437921078	0.0074	0.0092	0.0104	0.0054	-0.001831	0.00719	0.002941	0.01646	0.03967
ko00140	0.42612931798051	0.0048	0.0121	0.0113	0.0075	1.631E-5	0.01132	0.006474	0.0003018	0.001838
ko00621	0.61375986875833	0.006	0.0075	0.0098	0.0096	-0.00109	0.008728	0.003768	0.03389	0.07009
ko04210	0.36289913836797	0.0036	0.0071	0.0099	0.0094	0.002064	0.01104	0.006286	0.0006219	0.002976
ko05225	0.61631753031974	0.005	0.0099	0.0082	0.0118	-0.002858	0.009153	0.003132	0.1384	0.2117
ko00472	0.51510126732204	0.0043	0.0037	0.0084	0.0069	0.001119	0.007435	0.004094	0.0245	0.05471
ko05204	0.3544950538102	0.0033	0.0075	0.0092	0.0146	0.0003119	0.01245	0.005938	0.01084	0.02838
ko00281	0.34537881346392	0.0031	0.0071	0.0089	0.0093	0.0009866	0.01048	0.005815	0.001436	0.005529
ko05020	1.1304012345679	0.0059	0.0034	0.0052	0.0031	-0.002593	0.001009	-0.000676	0.5434	0.6299
ko01040	0.71457616515483	0.0046	0.0063	0.0064	0.0062	-0.001851	0.005195	0.001826	0.08228	0.1406
ko05135	0.65454841865015	0.004	0.0106	0.0061	0.0085	-0.003661	0.007544	0.002119	0.04393	0.08458
ko04934	0.26315130260521	0.0021	0.0024	0.008	0.009	0.002526	0.009433	0.005883	8.37E-5	0.0007578
ko05211	0.26315130260521	0.0021	0.0024	0.008	0.009	0.002631	0.009592	0.005883	8.37E-5	0.0007578
ko00592	0.38794255177021	0.0023	0.0053	0.006	0.0058	0.0005763	0.006511	0.003665	0.0006725	0.003004
ko00364	0.24961999662219	0.0015	0.0036	0.0059	0.0113	0.0006174	0.009218	0.004443	0.03965	0.07767
ko00930	0.36825459576991	0.0019	0.0036	0.0051	0.0075	0.0001936	0.006717	0.003197	0.07162	0.1237
ko00944	0.37435044689254	0.0018	0.0031	0.0048	0.0039	0.001148	0.004877	0.00301	0.0004529	0.002299
ko05143	0.96990595611285	0.0031	0.0042	0.0032	0.0039	-0.002054	0.002315	9.569E-5	0.5018	0.6026
ko04978	0.98203788373612	0.003	0.0051	0.0031	0.0028	-0.002451	0.002305	5.554E-5	0.04621	0.08698
ko05142	1.0112474437628	0.003	0.0041	0.0029	0.0038	-0.002187	0.002247	-3.246E-5	0.6014	0.6853
ko04011	0.53241232731137	0.002	0.0036	0.0038	0.0027	-0.0001688	0.003424	0.00176	0.0007853	0.003289
ko00623	0.34807283045637	0.0015	0.0035	0.0042	0.0064	7.66E-5	0.005645	0.002758	0.04621	0.08698
ko00642	0.4015503875969	0.0016	0.0035	0.0039	0.0039	0.0001032	0.004491	0.002317	0.001788	0.00651
ko00565	0.62815884476534	0.0021	0.003	0.0033	0.0024	-0.0004883	0.002818	0.001236	0.0102	0.02733
ko05017	0.3637147786084	0.0013	0.0032	0.0035	0.0029	0.0003917	0.003842	0.002212	0.0001989	0.001418
ko00965	0.23591860808021	0.0008	0.0018	0.0034	0.0075	0.000319	0.005906	0.002591	0.0007853	0.003289
ko05219	0.24321608040201	0.0008	0.0018	0.0032	0.0075	6.656E-5	0.005956	0.00241	0.002555	0.008915
ko03050	1.5589430894309	0.0023	0.0039	0.0015	0.0037	-0.002908	0.001359	-0.0008264	0.1075	0.1739
ko04622	0.49804092294297	0.0011	0.0013	0.0023	0.0035	-0.0001586	0.002686	0.001153	0.3112	0.4025
ko04614	0.60762800417973	0.0012	0.0029	0.0019	0.0016	-0.0005977	0.001982	0.000751	0.0003855	0.002083
ko00591	0.35828677839851	0.0008	0.0018	0.0021	0.002	0.000354	0.002385	0.001379	0.0003018	0.001838
ko03450	0.30839355197332	0.0006	0.001	0.0018	0.0015	0.0005857	0.001947	0.001244	9.145E-5	0.0008062
ko00906	2.012314948251	0.0015	0.0026	0.0008	0.0008	-0.002141	0.0001592	-0.000773	0.2046	0.2856
ko04919	1.5853025188263	0.0012	0.0023	0.0008	0.0011	-0.001564	0.0004489	-0.0004506	0.6776	0.7541
ko04144	4.2667727393264	0.0016	0.0065	0.0004	0.0005	-0.004183	0.0003639	-0.001232	0.9067	0.9404
ko00253	1.0043065043065	0.0007	0.002	0.0007	0.0013	-0.001059	0.0008729	-2.894E-6	0.0002164	0.00151
ko04113	0.14600120264582	0.0001	0.0002	0.0008	0.0017	0.0002137	0.001468	0.0007101	0.000418	0.002188
ko05012	0.28996549741231	0.0002	0.0004	0.0007	0.0009	0.0001509	0.0009152	0.0004939	0.0007269	0.003162
ko00624	0.035789225509843	0	0.0001	0.0008	0.0022	0.0001646	0.001746	0.000818	0.08611	0.1442
ko05145	0.024948425250997	0	0	0.0007	0.0018	0.000155	0.001502	0.000709	7.194E-6	0.0003329
ko04932	0.15776059061346	0.0001	0.0001	0.0006	0.0008	0.0002299	0.0008468	0.0004792	0.0003555	0.001985
ko00571	0.40650406504065	0.0002	0.0004	0.0004	0.0005	-4.175E-6	0.0005187	0.0002628	0.00274	0.009367
ko00601	0.02746334810774	0	0	0.0006	0.001	0.0002114	0.0009975	0.0005705	0.0001989	0.001418
ko04260	0.14664812239221	0.0001	0.0001	0.0004	0.0006	0.0001152	0.0005513	0.0003068	6.401E-5	0.0007148
ko00909	0.037974683544304	0	0	0.0004	0.0009	4.734E-5	0.0007669	0.0003572	0.4751	0.5746
ko03040	0.084152186938286	0	0.0001	0.0003	0.0009	-4.501E-6	0.0007181	0.0003057	0.01464	0.03633
ko04075	2.3737116032248	0.0002	0.0006	0.0001	0.0002	-0.0004265	0.0001012	-0.0001346	0.725	0.7963
ko05168	0.072173608680434	0	0	0.0003	0.0004	0.0001213	0.0004251	0.0002651	7.003E-5	0.0007331
ko05161	0.08047703180212	0	0	0.0002	0.0003	9.625E-5	0.0003488	0.0002082	4.45E-5	0.0005521
ko05160	0.08047703180212	0	0	0.0002	0.0003	9.257E-5	0.0003468	0.0002082	4.45E-5	0.0005521
ko05164	0.08047703180212	0	0	0.0002	0.0003	8.694E-5	0.0003517	0.0002082	4.45E-5	0.0005521
ko05162	0.08047703180212	0	0	0.0002	0.0003	8.939E-5	0.0003546	0.0002082	4.45E-5	0.0005521
ko04215	0.08047363717605	0	0	0.0002	0.0003	9.828E-5	0.0003481	0.0002058	4.059E-5	0.0005521
ko05210	0.08047363717605	0	0	0.0002	0.0003	8.435E-5	0.0003487	0.0002058	4.059E-5	0.0005521
ko05169	0.08047363717605	0	0	0.0002	0.0003	9.192E-5	0.000356	0.0002058	4.059E-5	0.0005521
ko05163	0.08047363717605	0	0	0.0002	0.0003	9.582E-5	0.0003605	0.0002058	4.059E-5	0.0005521
ko05170	0.08047363717605	0	0	0.0002	0.0003	9.745E-5	0.0003351	0.0002058	4.059E-5	0.0005521
ko05167	0.08047363717605	0	0	0.0002	0.0003	9.268E-5	0.0003542	0.0002058	4.059E-5	0.0005521
ko05222	0.08047363717605	0	0	0.0002	0.0003	8.765E-5	0.0003483	0.0002058	4.059E-5	0.0005521
ko05416	0.08047363717605	0	0	0.0002	0.0003	9.267E-5	0.0003553	0.0002058	4.059E-5	0.0005521
ko04115	0.08047363717605	0	0	0.0002	0.0003	9.308E-5	0.000343	0.0002058	4.059E-5	0.0005521
ko05410	0.29197411003236	0	0.0001	0.0002	0.0002	2.467E-5	0.0002145	0.0001094	0.0008481	0.003465
ko05414	0.29278752436647	0	0.0001	0.0002	0.0002	1.299E-5	0.0002149	0.0001088	0.0008481	0.003465
ko05412	0.29644736842105	0	0.0001	0.0002	0.0002	1.939E-5	0.0002058	0.0001069	0.001238	0.004822
ko04371	0.27983028720627	0	0.0001	0.0002	0.0002	1.802E-5	0.0002228	0.0001103	0.0001828	0.001361
ko04921	0.27983028720627	0	0.0001	0.0002	0.0002	1.803E-5	0.0002107	0.0001103	0.0001828	0.001361
ko04723	0.45976065818998	0.0001	0.0001	0.0001	0.0002	-1.404E-5	0.0001908	7.223E-5	0.1971	0.2774
ko04024	0.28542080848244	0	0.0001	0.0002	0.0002	1.497E-5	0.0002129	0.0001078	0.0003276	0.001892
ko04020	0.28507957559682	0	0.0001	0.0002	0.0002	4.064E-6	0.0002232	0.0001078	0.0002353	0.001577
ko04261	0.28326693227092	0	0.0001	0.0002	0.0002	7.841E-6	0.0002104	0.0001079	0.0001828	0.001361
ko04713	0.28326693227092	0	0.0001	0.0002	0.0002	1.271E-5	0.0002156	0.0001079	0.0001828	0.001361
ko04911	0.28326693227092	0	0.0001	0.0002	0.0002	1.396E-5	0.0002138	0.0001079	0.0001828	0.001361
ko00100	0.028528138528139	0	0	0.0002	0.0005	2.16E-5	0.000377	0.0001795	0.01848	0.04391
ko04976	0.41479007633588	0	0.0001	0.0001	0.0002	-1.544E-5	0.0001708	6.137E-5	0.3428	0.4383
ko05226	0.42299412915851	0	0.0001	0.0001	0.0002	-1.994E-5	0.0001761	5.901E-5	0.5155	0.6124
ko05110	0.0044824514519865	0	0	0.0001	0.0003	8.245E-7	0.0001648	5.589E-5	0.004729	0.01509
ko04071	0.25404333231614	0	0	0	0.0001	-1.238E-5	8.429E-5	2.445E-5	0.3537	0.4505
ko03022	0.76410256410256	0	0	0	0.0001	-1.612E-5	3.767E-5	5.062E-6	0.2123	0.2951
ko05034	0.20637007077856	0	0	0	0.0001	-3.791E-6	6.229E-5	2.355E-5	0.6467	0.7221
ko05031	0.20637007077856	0	0	0	0.0001	-2.812E-6	6.466E-5	2.355E-5	0.6467	0.7221
ko05030	0.20637007077856	0	0	0	0.0001	-3.179E-6	6.095E-5	2.355E-5	0.6467	0.7221
ko04728	0.20637007077856	0	0	0	0.0001	-2.136E-6	6.119E-5	2.355E-5	0.6467	0.7221
ko04726	0.20637007077856	0	0	0	0.0001	-2.803E-6	6.883E-5	2.355E-5	0.6467	0.7221
ko00363	0.0013711221754117	0	0	0	0.0001	-6.884E-9	0.0001043	2.607E-5	0.04621	0.08698
ko00196	19.342723004695	0	0.0001	0	0	-5.624E-5	2.063E-6	-1.953E-5	0.1274	0.1995
ko00997	0.43679880329095	0	0	0	0	-3.674E-6	1.968E-5	7.532E-6	0.9405	0.9519
ko04150	0.066688185926404	0	0	0	0	1.967E-6	1.654E-5	8.674E-6	0.01646	0.03967
ko05166	0.087760583194782	0	0	0	0	-1.023E-6	2.07E-5	7.134E-6	0.03047	0.06379
ko03015	0.087760583194782	0	0	0	0	-1.022E-6	2.071E-5	7.134E-6	0.03047	0.06379
ko00515	0.53076923076923	0	0	0	0	-3.136E-6	8.863E-6	2.196E-6	0.03573	0.0721
ko00514	0.53076923076923	0	0	0	0	-3.501E-6	8.885E-6	2.196E-6	0.03573	0.0721
ko03460	0.089775990809879	0	0	0	0	-6.759E-7	1.476E-5	4.755E-6	0.03047	0.06379
ko00404	0.025766994184881	0	0	0	0	-2.764E-7	1.485E-5	4.857E-6	0.1274	0.1995
ko04110	0.29771557271557	0	0	0	0	-7.241E-7	6.959E-6	2.182E-6	0.2816	0.37
ko04514	1.7139845397048	0	0	0	0	-5.01E-6	2.687E-6	-1.016E-6	0.5434	0.6299
ko04512	1.7139845397048	0	0	0	0	-5.165E-6	2.991E-6	-1.016E-6	0.5434	0.6299
ko04510	1.7139845397048	0	0	0	0	-5.186E-6	2.47E-6	-1.016E-6	0.5434	0.6299
ko04810	1.7139845397048	0	0	0	0	-5.44E-6	2.369E-6	-1.016E-6	0.5434	0.6299
ko04928	0.077083333333333	0	0	0	0	-5.697E-9	8.515E-6	3.013E-6	0.02317	0.0521
ko04145	0.083866666666667	0	0	0	0	-1.158E-7	7.758E-6	2.748E-6	0.01957	0.04584
ko04140	0.095774647887324	0	0	0	0	-2.576E-7	7.278E-6	2.375E-6	0.03047	0.06379
ko01521	0.095774647887324	0	0	0	0	-3.341E-7	7.289E-6	2.375E-6	0.03047	0.06379
ko05140	0.095774647887324	0	0	0	0	-3.335E-7	6.985E-6	2.375E-6	0.03047	0.06379
ko04530	0.095774647887324	0	0	0	0	-2.741E-7	6.985E-6	2.375E-6	0.03047	0.06379
ko04721	0.01572934973638	0	0	0	0	1.037E-7	6.084E-6	2.24E-6	0.01957	0.04584
ko04962	0.018802521008403	0	0	0	0	-7.347E-9	5.612E-6	1.869E-6	0.06832	0.1186
ko04550	0.024436860068259	0	0	0	0	2.621E-9	3.191E-6	1.429E-6	0.01553	0.03825
ko00941	0.38636363636364	0	0	0	0	-3.666E-7	1.625E-6	6.207E-7	0.03965	0.07767
ko00945	0.38636363636364	0	0	0	0	-3.855E-7	1.652E-6	6.207E-7	0.03965	0.07767
ko00365	0.026836581709145	0	0	0	0	2.02E-11	3.623E-6	1.298E-6	0.03214	0.06687
ko04111	1.3734238603298	0	0	0	0	-8.192E-7	3.952E-7	-1.925E-7	0.7899	0.8563
ko00943	0.19113491001041	0	0	0	0	-2.764E-7	1.912E-6	5.436E-7	0.1626	0.2421
ko00984	0.184	0	0	0	0	-8.911E-8	1.612E-6	5.405E-7	0.06832	0.1186
ko04924	0.12483149509804	0	0	0	0	-1.366E-7	2.289E-6	5.713E-7	0.1274	0.1995
ko00902	0.05484068627451	0	0	0	0	-6.828E-9	1.856E-6	6.17E-7	0.04621	0.08698
ko04966	0.088112232340635	0	0	0	0	-5.098E-10	8.372E-7	3.705E-7	0.02191	0.05028
ko05323	0.088112232340635	0	0	0	0	2.915E-10	7.998E-7	3.705E-7	0.02191	0.05028
ko01057	6.386337543054	0	0	0	0	-5.669E-7	3.601E-9	-1.877E-7	0.1971	0.2774
ko00901	5.0373134328358	0	0	0	0	-4.223E-7	4.071E-9	-1.406E-7	0.1971	0.2774
ko01056	3.2835820895522	0	0	0	0	-2.38E-7	4.465E-9	-7.954E-8	0.1971	0.2774
ko00999	1.9070034443169	0	0	0	0	-9.509E-8	3.689E-9	-3.16E-8	0.1971	0.2774
ko04916	1.9070034443169	0	0	0	0	-1.025E-7	3.812E-9	-3.16E-8	0.1971	0.2774
ko00232	1.4483352468427	0	0	0	0	-4.74E-8	3.479E-9	-1.562E-8	0.1971	0.2774
